# Supplementary material for: Positive regulators of T cell proliferation as biomarkers for predicting prognosis and characterizing the immune landscape in lung adenocarcinoma
Source: Front Genet. 2022 Nov 25;13:1003754. doi: 10.3389/fgene.2022.1003754 (PMC9732442; doi:10.3389/fgene.2022.1003754)
Supplement: Supplementary file 1 [file Table2.xlsx]

## Sheet: GEO_surv
Supplementary 2. The comprehensive information of mix-cohort patients in this study
Patient	TPC	RiskScore	Risk_group	Sample_Type	OS_Time (years)	OS_Status	MCPcounter results									ESTIMATE results				TIDE results
							T_cells_MCPcounter	Cytotoxic_lymphocytes_MCPcounter	B_lineage_MCPcounter	NK_cells_MCPcounter	Monocytic_lineage_MCPcounter	Myeloid_dendritic_cells_MCPcounter	Neutrophils_MCPcounter	Endothelial_cells_MCPcounter	Fibroblasts_MCPcounter	StromalScore	ImmuneScore	ESTIMATEScore	TumorPurity	Responder	TIDE	IFNG	MSI Expr Sig	Merck18	CD274	CD8	CTL.flag	Dysfunction	Exclusion	MDSC	CAF	TAM M2	Dataset
GSM1672281	Cluster 1	2.20964	Low	Tumor	8.67945	0	7.51175	6.6621	8.70341	5.13218	8.30057	6.60814	6.5013	6.76265	9.73912	1387.72	3451.64	4839.35	0.252679	TRUE	-0.81	1.56	0.5	0.86	0	0.73	TRUE	-0.81	1.54	0.01	0.16	-0.05	GSE68465
GSM1672282	Cluster 1	2.36246	Low	Tumor	2.07123	0	6.31705	4.90531	6.33683	4.21496	7.22979	6.96112	6.3173	6.59485	8.77379	1066.4	2182.09	3248.49	0.469715	TRUE	-1.54	0.56	0.51	0.34	0	0.36	TRUE	-1.54	2.44	0.04	0.17	-0.01	GSE68465
GSM1672283	Cluster 1	2.11897	Low	Tumor	5.32603	1	6.92748	5.53501	7.03674	4.21103	7.51399	7.45502	6.36283	6.38412	9.14137	1101.42	2558.06	3659.48	0.415634	FALSE	2.28	0.74	0.6	0.51	0	0.45	FALSE	-1.49	2.28	0.04	0.16	-0.01	GSE68465
GSM1672284	Cluster 1	2.25118	Low	Tumor	5.68767	0	7.04007	6.15916	8.43402	4.98226	7.57649	7.09648	6.55761	7.23433	9.09113	1169.91	2939.76	4109.67	0.354667	TRUE	-0.75	0.65	0.47	0.42	0	0.33	TRUE	-0.75	1.84	0.01	0.16	-0.02	GSE68465
GSM1672285	Cluster 2	2.82425	High	Tumor	2.7863	1	6.57946	5.23096	6.60364	4.8742	7.47039	6.96568	6.65469	6.82154	10.4254	1438.95	2459.55	3898.5	0.383473	TRUE	-0.75	1.01	0.47	0.4	0	0.42	TRUE	-0.75	3.11	0.06	0.22	-0.03	GSE68465
GSM1672286	Cluster 3	2.8401	High	Tumor	6.82192	0	5.8445	4.72544	5.01439	4.10375	6.07209	5.69096	6.63461	6.61433	7.94602	60.1578	949.866	1010.02	0.729472	TRUE	-1.97	0.27	0.59	0.1	0	0.25	TRUE	-1.97	2.49	0.05	0.13	0.01	GSE68465
GSM1672287	Cluster 2	3.07711	High	Tumor	5.68767	0	6.73775	4.99502	7.47293	4.51484	7.54682	6.45942	6.38509	6.66429	9.41042	1276.99	2323.01	3599.99	0.42356	FALSE	2.94	0.57	0.42	0.18	0	0.12	FALSE	-1.31	2.94	0.07	0.18	-0.02	GSE68465
GSM1672288	Cluster 1	2.23318	Low	Tumor	2.2274	0	7.06013	5.26932	8.06399	4.33557	7.92533	6.65032	6.52734	6.75759	9.2256	1309.08	2963.15	4272.23	0.332257	TRUE	-1.01	0.79	0.46	0.57	0	0.44	TRUE	-1.01	2.18	0.03	0.16	-0.02	GSE68465
GSM1672289	Cluster 1	2.91714	High	Tumor	0.476712	1	5.90117	5.66408	6.27281	4.21718	7.3422	7.75771	6.54237	6.6714	8.62603	670.459	2034.76	2705.22	0.538549	TRUE	-1.81	0.79	0.68	0.35	0	0.25	TRUE	-1.81	2.04	0.05	0.14	-0.03	GSE68465
GSM1672290	Cluster 1	2.45633	Low	Tumor	4.12603	1	6.44685	5.79587	7.80397	4.53944	8.08932	6.1861	5.97905	6.64928	9.34367	1392.71	2674.1	4066.82	0.36054	TRUE	-1.65	0.92	0.39	0.45	0	0.45	TRUE	-1.65	2.34	0.04	0.17	-0.03	GSE68465
GSM1672291	Cluster 2	2.21537	Low	Tumor	6	0	7.01203	5.55176	6.80847	4.21153	8.55511	6.77417	6.21981	6.22529	8.6125	911.024	3019.12	3930.14	0.37918	TRUE	-1.38	1.49	0.51	0.63	0	0.46	TRUE	-1.38	1.38	0	0.14	-0.04	GSE68465
GSM1672292	Cluster 2	2.2287	Low	Tumor	2.86027	1	7.40865	6.12972	7.54149	4.88292	9.0307	6.68121	6.32757	6.89436	9.86607	1680.64	3637.13	5317.77	0.184164	TRUE	-0.91	1.81	0.5	0.92	0	0.71	TRUE	-0.91	1.46	-0.01	0.16	-0.04	GSE68465
GSM1672293	Cluster 1	2.5876	Low	Tumor	2.26849	1	6.61791	5.64062	5.77487	4.50279	7.36543	6.12461	6.87587	6.76359	9.55135	972.062	1752.15	2724.21	0.536198	FALSE	2.87	0.35	0.44	-0.05	0	0.28	FALSE	-1.93	2.87	0.07	0.18	-0.03	GSE68465
GSM1672294	Cluster 2	2.36102	Low	Tumor	4.01096	1	7.29488	6.55166	7.30326	5.2334	8.88166	7.00371	6.29029	6.50099	9.60575	1513.72	3445.08	4958.8	0.235677	TRUE	-1.03	2.02	0.43	0.85	0	0.64	TRUE	-1.03	1.73	0.03	0.15	-0.05	GSE68465
GSM1672295	Cluster 3	2.72796	High	Tumor	5.47397	0	5.73636	5.45716	5.36954	4.68083	7.42498	5.3227	6.32423	6.81579	8.08993	552.514	1691.53	2244.04	0.594312	FALSE	2.76	0.86	0.45	0.21	0	0.2	FALSE	-2.29	2.76	0.11	0.15	-0.03	GSE68465
GSM1672296	Cluster 3	3.25083	High	Tumor	0.830137	1	5.74156	4.62192	5.81357	4.62437	6.8165	5.75921	6.37874	5.95999	8.84099	41.541	583.096	624.637	0.766979	TRUE	-2.47	0.3	0.55	-0.04	0	0.31	TRUE	-2.47	2.86	0.12	0.12	-0.01	GSE68465
GSM1672297	Cluster 3	3.19755	High	Tumor	0.715068	1	6.13281	5.44772	6.33172	4.70127	8.11348	5.75082	6.40699	6.41044	9.70575	918.272	2112.54	3030.81	0.49768	TRUE	-2.09	1.24	0.47	0.57	0	0.36	TRUE	-2.09	2.73	0.09	0.17	-0.04	GSE68465
GSM1672298	Cluster 1	2.46677	Low	Tumor	5.03014	1	7.0019	5.73485	6.6982	4.32537	8.29647	7.30822	6.44843	6.91165	9.31673	1589.59	2816.69	4406.28	0.313635	TRUE	-1.34	0.89	0.54	0.47	0	0.46	TRUE	-1.34	2.33	0.03	0.18	-0.03	GSE68465
GSM1672299	Cluster 2	2.78345	High	Tumor	10.8658	0	7.15406	7.51063	6.13328	4.39053	8.97474	6.11197	6.60807	5.9717	8.48949	808.042	3205.84	4013.89	0.367777	TRUE	-1.92	1.77	0.53	0.83	0	0.63	TRUE	-1.92	1.8	0.08	0.11	-0.04	GSE68465
GSM1672300	Cluster 3	2.64925	Low	Tumor	10.589	1	5.62755	5.75066	5.21592	4.24764	5.52719	6.87739	6.31168	6.15514	7.02237	-722.848	554.186	-168.662	0.836337	FALSE	2.53	0.56	0.63	0.09	0	0.22	FALSE	-2.28	2.53	0.08	0.12	0.01	GSE68465
GSM1672301	Cluster 2	2.21896	Low	Tumor	3.6	1	6.12142	4.54785	6.37665	4.16488	7.59358	7.75905	6.59085	6.77621	8.27812	849.283	2259.32	3108.6	0.487743	FALSE	2.28	0.69	0.5	0.14	0	0.26	FALSE	-1.71	2.28	0.03	0.15	0	GSE68465
GSM1672302	Cluster 2	3.05277	High	Tumor	0.484932	1	5.75293	6.56079	5.3904	4.5706	7.99321	5.15653	7.13069	6.51565	9.19745	755.542	2391.64	3147.19	0.482791	TRUE	-1.92	1	0.59	0.33	0	0.43	TRUE	-1.92	2.43	0.09	0.14	-0.04	GSE68465
GSM1672303	Cluster 2	3.02229	High	Tumor	0.19726	1	5.81871	5.52506	4.84338	4.07428	7.8264	5.36071	6.63945	6.7182	8.66536	385.003	1498.62	1883.63	0.636008	TRUE	-2.43	0.81	0.63	0.38	0	0.4	TRUE	-2.43	2.84	0.11	0.15	-0.03	GSE68465
GSM1672304	Cluster 2	3.10914	High	Tumor	1.44658	1	7.06466	7.1639	5.57028	4.02939	8.66974	5.56594	5.29729	6.49391	9.5917	1138.39	3074.06	4212.45	0.34052	TRUE	-1.51	1.81	0.47	0.97	0	0.6	TRUE	-1.51	2.24	0.08	0.15	-0.05	GSE68465
GSM1672305	Cluster 3	2.85995	High	Tumor	1.33973	1	5.71219	4.72256	5.51572	4.04319	7.35467	4.44003	5.98597	6.77068	11.0711	1917.71	1186.18	3103.89	0.488347	FALSE	4.54	0.51	0.42	-0.04	0	0.09	FALSE	-2.2	4.54	0.12	0.28	-0.03	GSE68465
GSM1672306	Cluster 2	2.81201	High	Tumor	2.43288	1	6.47707	5.21387	5.7621	3.49813	8.50081	6.8894	5.84383	6.04728	9.98594	1712	2745.02	4457.03	0.306553	TRUE	-1.76	1.42	0.6	0.72	0	0.43	TRUE	-1.76	2.65	0.06	0.2	-0.04	GSE68465
GSM1672307	Cluster 2	2.68944	Low	Tumor	6.67397	1	6.14738	6.03224	5.14148	4.69109	7.51737	6.25065	6.21036	6.22876	8.7906	434.359	1917.72	2352.08	0.581484	TRUE	-2.4	1.28	0.62	0.61	0	0.24	TRUE	-2.4	2.39	0.09	0.13	-0.03	GSE68465
GSM1672308	Cluster 1	2.32231	Low	Tumor	4.84932	1	6.27496	5.762	5.15707	3.79457	7.57962	6.24194	5.91543	6.88253	10.0121	1262.7	2163.57	3426.27	0.446521	TRUE	-1.69	1.12	0.47	0.33	0	0.38	TRUE	-1.69	2.8	0.06	0.19	-0.03	GSE68465
GSM1672309	Cluster 3	3.11944	High	Tumor	7.61096	1	5.67882	4.28695	5.40658	4.21618	7.81589	5.73742	6.43823	6.75403	9.33403	946.286	1481.57	2427.86	0.572398	FALSE	3.01	0.43	0.56	0.01	0	0	FALSE	-2.11	3.01	0.08	0.17	-0.01	GSE68465
GSM1672310	Cluster 1	3.19938	High	Tumor	0.328767	1	5.57954	5.75594	4.60126	3.75545	7.23238	5.53003	5.75907	6.61007	9.84598	857.784	1747.4	2605.18	0.550864	TRUE	-1.99	0.66	0.46	0.3	0	0.63	TRUE	-1.99	3.89	0.15	0.18	-0.02	GSE68465
GSM1672311	Cluster 2	2.53544	Low	Tumor	1.38082	1	7.76062	6.64837	7.24824	4.66974	9.08317	7.34305	5.70249	6.5222	9.85931	1577.64	3791.33	5368.97	0.176773	TRUE	-0.83	1.81	0.6	0.92	0	0.71	TRUE	-0.83	1.46	0.02	0.15	-0.06	GSE68465
GSM1672312	Cluster 1	2.49636	Low	Tumor	5.09589	0	6.15665	5.48089	5.78721	4.19439	8.20215	5.94461	6.30908	6.863	9.80953	1537.24	2895.53	4432.77	0.30994	TRUE	-1.22	1.14	0.48	0.46	0	0.25	TRUE	-1.22	2.34	0.05	0.18	-0.04	GSE68465
GSM1672313	Cluster 3	2.99737	High	Tumor	5.12055	1	6.24858	5.68739	4.99017	4.4457	6.9634	5.67568	5.78721	6.36991	8.96062	451.245	1523.64	1974.88	0.625615	TRUE	-2.15	0.84	0.46	0.47	0	0.45	TRUE	-2.15	2.94	0.11	0.14	-0.02	GSE68465
GSM1672314	Cluster 2	2.7663	High	Tumor	5.90137	0	6.80452	6.51267	7.18636	4.2192	8.6103	6.36867	6.53046	6.44192	10.0853	1479.92	3321.08	4801	0.258122	TRUE	-1.29	1.48	0.53	0.61	0	0.39	TRUE	-1.29	2.26	0.05	0.18	-0.05	GSE68465
GSM1672315	Cluster 3	2.98921	High	Tumor	6.90411	0	5.82121	4.58893	4.56487	3.53029	6.74213	4.69243	5.65395	5.31109	7.89328	-239.91	903.725	663.815	0.763276	TRUE	-2.42	0.94	0.38	0.4	0	0.33	TRUE	-2.42	2.81	0.12	0.1	0.01	GSE68465
GSM1672316	Cluster 1	2.64416	Low	Tumor	1.52877	1	5.61722	4.74676	5.56812	4.50581	6.76438	5.81774	6.29908	6.71869	8.42982	418.959	1719.24	2138.2	0.606735	TRUE	-1.52	0.46	0.58	0.25	0	0.31	TRUE	-1.52	2.22	0.06	0.13	-0.01	GSE68465
GSM1672317	Cluster 2	3.82693	High	Tumor	3.76438	1	5.96266	5.38528	5.67325	3.80814	7.44633	6.0395	5.89089	6.0552	8.29376	406.339	2347.06	2753.4	0.532577	TRUE	-1.81	1.31	0.55	0.69	0	0.42	TRUE	-1.81	2.44	0.12	0.12	-0.04	GSE68465
GSM1672318	Cluster 1	2.71405	High	Tumor	1.69315	1	5.86016	5.75622	5.42672	4.01555	8.06362	5.54967	5.88062	6.15256	10.1383	1182.3	1976.28	3158.58	0.481325	TRUE	-2.05	0.84	0.44	0.21	0	0.24	TRUE	-2.05	3.41	0.12	0.2	-0.04	GSE68465
GSM1672319	Cluster 1	2.53005	Low	Tumor	9.08219	0	7.52295	6.42839	6.65399	3.72844	8.3215	6.8139	5.91064	6.58167	10.4631	1588.4	3249.83	4838.22	0.25284	TRUE	-1.45	1.56	0.51	0.84	0	0.57	TRUE	-1.45	2.45	0.05	0.18	-0.04	GSE68465
GSM1672320	Cluster 1	2.7188	High	Tumor	10.9808	0	5.83985	3.98687	4.89397	3.03879	8.02247	6.71852	6.16507	6.57623	9.89998	1267.71	2256.84	3524.54	0.433567	TRUE	-1.65	0.59	0.45	0.3	0	0.31	TRUE	-1.65	2.95	0.06	0.19	-0.02	GSE68465
GSM1672321	Cluster 1	1.91653	Low	Tumor	5.79452	1	6.64724	6.4509	6.82209	3.92829	8.2404	5.45046	5.98854	6.58745	10.6742	1932.51	2773.99	4706.5	0.271499	TRUE	-1.25	0.95	0.4	0.4	0	0.49	TRUE	-1.25	3	0.03	0.23	-0.03	GSE68465
GSM1672322	Cluster 1	2.11778	Low	Tumor	4.28219	0	7.13089	5.93151	7.22419	4.06948	7.78344	7.66741	6.33253	6.80633	9.79706	1678.36	2844.19	4522.55	0.297383	TRUE	-1.26	0.76	0.49	0.27	0	0.48	TRUE	-1.26	2.6	0.03	0.2	-0.02	GSE68465
GSM1672323	Cluster 1	2.41151	Low	Tumor	1.44658	1	6.87408	6.29348	5.49373	3.82205	8.52809	6.0284	6.0204	6.74026	10.0493	1983.08	2928.25	4911.33	0.242443	TRUE	-1.44	1.39	0.57	0.78	0	0.49	TRUE	-1.44	2.72	0.06	0.21	-0.05	GSE68465
GSM1672324	Cluster 2	3.23038	High	Tumor	1.38904	1	6.27173	6.19703	5.44736	4.43516	8.73956	6.79324	5.82777	6.39105	9.60041	1579.14	2692.08	4271.22	0.332397	TRUE	-1.68	1.2	0.56	0.69	0	0.29	TRUE	-1.68	2.47	0.07	0.17	-0.04	GSE68465
GSM1672325	Cluster 1	2.4798	Low	Tumor	7.13425	0	6.64432	5.78194	5.84685	4.37161	8.46811	6.31339	6.06578	6.87045	9.81442	1646.57	2710.65	4357.22	0.320464	FALSE	2.32	0.7	0.45	0.37	0	0.15	FALSE	-1.41	2.32	0.03	0.19	-0.04	GSE68465
GSM1672326	Cluster 2	2.72398	High	Tumor	8.49863	0	6.82883	5.03684	6.41959	3.67015	8.25748	6.01304	5.85812	6.61016	9.92101	1628.14	2545.99	4174.13	0.345803	TRUE	-1.5	1.25	0.45	0.42	0	0.33	TRUE	-1.5	2.57	0.05	0.19	-0.04	GSE68465
GSM1672327	Cluster 2	2.67601	Low	Tumor	9.66575	0	6.69902	5.77575	6.41109	3.80044	8.35996	6.1274	6.05461	6.39741	9.85351	1356.68	2839.25	4195.93	0.3428	TRUE	-1.76	0.94	0.62	0.42	0	0.13	TRUE	-1.76	2.46	0.07	0.17	-0.04	GSE68465
GSM1672328	Cluster 1	2.66639	Low	Tumor	9.51781	1	5.36176	4.5957	5.23503	3.89404	7.30743	6.98495	5.70048	6.16448	10.8971	1789.67	1806.33	3596	0.424091	FALSE	3.94	0.67	0.52	0.22	0	0.17	FALSE	-2.01	3.94	0.09	0.25	-0.03	GSE68465
GSM1672329	Cluster 1	2.63285	Low	Tumor	1.56164	1	6.45298	5.28089	6.18843	4.27023	7.35381	6.08713	5.83502	6.61696	9.50403	1035.37	2320.74	3356.11	0.455711	FALSE	2.67	0.54	0.44	0.14	0	0.38	FALSE	-1.47	2.67	0.06	0.19	-0.04	GSE68465
GSM1672330	Cluster 2	2.47027	Low	Tumor	6.91233	1	7.41425	6.53915	6.98723	3.99964	8.45796	6.81612	5.88482	6.81483	10.4376	1958.29	3281.08	5239.37	0.195464	TRUE	-1.07	1.4	0.49	0.82	0	0.72	TRUE	-1.07	2.58	0.04	0.2	-0.04	GSE68465
GSM1672331	Cluster 1	2.54755	Low	Tumor	12.6	0	6.24649	6.09004	7.2766	4.24132	7.60018	5.12526	6.16776	6.86023	9.85945	942.228	2384.21	3326.44	0.459584	TRUE	-1.85	0.99	0.4	0.42	0	0.37	TRUE	-1.85	2.72	0.09	0.17	-0.04	GSE68465
GSM1672332	Cluster 1	2.94005	High	Tumor	12.6493	0	6.64597	5.81286	7.23184	4.11109	7.75509	5.61685	6.77729	6.71826	9.65089	1082.88	2781	3863.88	0.388162	TRUE	-1.61	0.91	0.48	0.49	0	0.51	TRUE	-1.61	2.53	0.08	0.16	-0.04	GSE68465
GSM1672333	Cluster 1	2.07131	Low	Tumor	13.3644	0	6.35549	5.05884	5.74794	3.98459	6.72212	6.88579	6.56064	6.55118	8.60514	1020.98	2061.56	3082.54	0.491079	TRUE	-1.69	0.49	0.51	0.15	0	0.32	TRUE	-1.69	2.58	0.04	0.18	-0.01	GSE68465
GSM1672334	Cluster 2	2.42989	Low	Tumor	5.24384	0	6.99072	6.37653	6.0364	4.64726	8.24912	7.2541	6.55362	6.24986	9.1212	1321.58	3076.89	4398.47	0.314723	TRUE	-1.27	0.94	0.58	0.57	0	0.54	TRUE	-1.27	1.95	0.02	0.17	-0.03	GSE68465
GSM1672335	Cluster 2	2.48772	Low	Tumor	10.8904	1	6.82686	6.61787	6.95767	4.62973	8.07961	6.01771	5.65419	6.59028	9.61434	1331.56	2842.64	4174.2	0.345794	TRUE	-1.56	1.35	0.39	0.67	0	0.59	TRUE	-1.56	2.43	0.05	0.17	-0.03	GSE68465
GSM1672336	Cluster 2	3.07984	High	Tumor	10.7534	0	6.52799	5.98652	6.3549	4.49219	7.61011	5.99853	6.09968	6.12937	9.43797	641.723	2325.24	2966.97	0.505786	TRUE	-2.04	1.23	0.52	0.41	0	0.22	TRUE	-2.04	2.63	0.1	0.15	-0.03	GSE68465
GSM1672337	Cluster 3	2.53179	Low	Tumor	13.1178	0	7.11221	5.89454	6.89273	4.78533	8.31018	6.62819	6.60288	6.68696	9.95726	1761.44	3039.11	4800.55	0.258186	TRUE	-1.41	1.22	0.5	0.56	0	0.44	TRUE	-1.41	2.43	0.03	0.19	-0.03	GSE68465
GSM1672338	Cluster 2	3.08201	High	Tumor	12.9616	0	7.03883	6.9608	5.41521	4.33906	8.89765	6.31831	5.95787	5.77087	9.22762	1336.09	3127.14	4463.23	0.305685	TRUE	-1.56	1.92	0.69	1.09	0	0.57	TRUE	-1.56	1.66	0.04	0.14	-0.05	GSE68465
GSM1672339	Cluster 1	2.44312	Low	Tumor	6.27123	0	7.33412	6.82905	5.66895	4.89658	8.31762	5.72084	6.51411	6.49844	10.1397	1268.15	2714.43	3982.58	0.372047	TRUE	-1.73	1.52	0.5	0.78	0	0.44	TRUE	-1.73	2.41	0.05	0.17	-0.04	GSE68465
GSM1672340	Cluster 1	3.27906	High	Tumor	8.70411	0	6.75342	5.73694	6.80418	4.54272	7.6985	5.74153	6.04507	6.74088	9.42454	1016.71	2058.71	3075.42	0.491989	TRUE	-1.95	0.71	0.56	0.32	0	0.35	TRUE	-1.95	2.96	0.1	0.17	-0.02	GSE68465
GSM1672341	Cluster 2	3.25077	High	Tumor	2.31781	1	6.68557	6.50511	6.1549	5.22275	8.15213	5.47989	6.38426	6.70889	10.2041	1510.88	2735.97	4246.85	0.335769	TRUE	-1.68	1.44	0.47	0.62	0	0.45	TRUE	-1.68	3.15	0.09	0.21	-0.05	GSE68465
GSM1672342	Cluster 2	2.50507	Low	Tumor	0.591781	1	6.29297	4.73558	5.33826	4.26645	8.46138	6.30426	6.04423	6.64324	10.3426	1731.29	2672.18	4403.47	0.314026	FALSE	2.94	0.66	0.43	0.27	0	0.31	FALSE	-1.44	2.94	0.06	0.21	-0.04	GSE68465
GSM1672343	Cluster 1	2.67235	Low	Tumor	6.53425	1	6.41247	5.87099	5.80739	4.38676	7.9435	5.65701	6.50903	6.65998	9.50351	1256.78	2436.52	3693.3	0.411113	TRUE	-1.72	1.18	0.54	0.64	0	0.36	TRUE	-1.72	2.03	0.05	0.17	-0.05	GSE68465
GSM1672344	Cluster 3	2.29402	Low	Tumor	6.76438	0	5.50955	5.23587	5.94653	3.55183	6.97381	7.32796	6.60665	6.27505	7.79021	538.643	1495.2	2033.84	0.61884	FALSE	2.55	0.47	0.58	0.02	0	0.29	FALSE	-2.23	2.55	0.06	0.14	0.01	GSE68465
GSM1672345	Cluster 1	2.48064	Low	Tumor	8.31781	0	7.00161	6.0371	5.90708	4.85108	8.1694	6.009	6.24528	6.62328	10.4664	1684.2	2728.74	4412.95	0.312705	TRUE	-1.61	1.2	0.46	0.71	0	0.38	TRUE	-1.61	3.18	0.07	0.21	-0.03	GSE68465
GSM1672346	Cluster 3	3.53226	High	Tumor	13.8164	0	4.89183	4.60005	4.90227	4.06625	5.7773	5.79464	5.33895	6.0666	7.96515	-153.898	-243.568	-397.466	0.854274	FALSE	3.64	0.14	0.53	-0.22	0	-0.32	FALSE	-2.93	3.64	0.16	0.13	0.01	GSE68465
GSM1672347	Cluster 3	2.85681	High	Tumor	1.22466	1	6.62664	5.4344	5.90299	4.55984	7.75331	5.09513	6.13423	6.6362	8.44596	1126.75	2450.31	3577.06	0.426607	TRUE	-2.23	1.52	0.49	0.43	0	0.2	TRUE	-2.23	2.36	0.08	0.15	-0.04	GSE68465
GSM1672348	Cluster 3	2.96828	High	Tumor	0.789041	1	6.79461	5.24441	6.40136	4.36261	8.34473	6.64495	6.27866	6.7589	9.80308	1573.09	2858.93	4432.02	0.310044	TRUE	-1.61	1.08	0.49	0.48	0	0.18	TRUE	-1.61	2.73	0.06	0.19	-0.03	GSE68465
GSM1672349	Cluster 3	3.15022	High	Tumor	7.80822	0	6.38907	5.99886	5.98358	4.35681	7.64898	5.71944	6.35457	6.10409	8.91755	467.218	1766.42	2233.64	0.595539	TRUE	-2.29	0.91	0.51	0.19	0	0.35	TRUE	-2.29	2.67	0.1	0.14	-0.02	GSE68465
GSM1672350	Cluster 1	2.59257	Low	Tumor	5.12877	0	6.73315	6.6489	6.82053	4.55316	8.41701	5.82376	6.37726	6.20455	10.4436	1359.13	2810.18	4169.31	0.346468	TRUE	-1.41	1.42	0.49	0.76	0	0.61	TRUE	-1.41	2.93	0.09	0.2	-0.05	GSE68465
GSM1672351	Cluster 2	2.56702	Low	Tumor	5.28493	0	7.40865	5.32952	6.68508	3.4028	7.87814	7.50857	6.07215	6.80178	9.35177	1172.98	2897.21	4070.18	0.36008	TRUE	-1.39	0.98	0.4	0.59	0	0.37	TRUE	-1.39	2.5	0.06	0.15	-0.01	GSE68465
GSM1672352	Cluster 3	2.65515	Low	Tumor	1.71781	1	5.98983	5.01346	5.58633	4.01849	7.32441	6.15079	6.09295	6.42812	8.40473	459.535	1705.99	2165.52	0.603542	FALSE	2.46	0.79	0.57	0.23	0	0.32	FALSE	-1.99	2.46	0.06	0.15	0	GSE68465
GSM1672353	Cluster 3	3.2046	High	Tumor	1.83288	1	5.78808	4.61523	5.2649	4.28509	7.04956	4.72735	6.01391	5.91765	9.03546	416.663	1589.44	2006.1	0.622033	TRUE	-2.15	0.97	0.48	0.45	0	0.23	TRUE	-2.15	2.62	0.1	0.14	-0.03	GSE68465
GSM1672354	Cluster 3	2.66596	Low	Tumor	5.58356	1	6.12307	6.11859	6.86153	4.52212	6.69114	6.64497	6.50291	6.74444	9.13578	1002.52	2053.16	3055.68	0.49451	TRUE	-1.6	0.36	0.53	0.3	0	0.49	TRUE	-1.6	2.69	0.05	0.17	0	GSE68465
GSM1672355	Cluster 3	2.71152	Low	Tumor	2.98356	0	6.71641	6.20793	6.38662	4.2529	7.79922	6.08794	6.42987	6.38123	9.83573	1350.38	2808.36	4158.74	0.347923	TRUE	-1.4	1.31	0.41	0.53	0	0.28	TRUE	-1.4	3	0.09	0.19	-0.03	GSE68465
GSM1672356	Cluster 3	4.39433	High	Tumor	1.86575	1	6.25868	5.27834	6.04322	4.03351	7.65796	5.77308	6.15471	5.79093	6.61305	-188.912	2242.86	2053.95	0.616519	TRUE	-1.88	1.09	0.5	0.32	0	0.05	TRUE	-1.88	1.59	0.08	0.08	-0.03	GSE68465
GSM1672357	Cluster 3	2.77797	High	Tumor	2.70411	0	5.49181	4.51015	5.11073	3.77932	7.18061	5.51117	5.59794	6.10906	9.87188	1551.86	1526.2	3078.06	0.491652	FALSE	3.83	0.8	0.51	0.19	0	0.13	FALSE	-2.15	3.83	0.1	0.22	-0.02	GSE68465
GSM1672358	Cluster 2	2.5412	Low	Tumor	3.13151	0	6.91881	5.11916	5.81579	4.07447	7.47291	5.87036	5.37725	6.28973	9.03798	490.341	2186.68	2677.02	0.542032	TRUE	-1.92	1.23	0.58	0.68	0	0.4	TRUE	-1.92	2.48	0.08	0.14	-0.02	GSE68465
GSM1672359	Cluster 3	2.58648	Low	Tumor	4.45479	1	5.08228	4.83614	5.23646	4.2026	6.89461	5.42109	6.1023	6.25557	8.34467	556.769	1896.59	2453.36	0.569325	FALSE	2.29	0.77	0.5	0.24	0	0.24	FALSE	-1.88	2.29	0.05	0.15	-0.02	GSE68465
GSM1672360	Cluster 2	2.63492	Low	Tumor	7.89863	1	5.79748	5.21256	5.31088	4.17492	8.08731	4.88866	6.04676	5.92183	8.61225	1148.13	2300.36	3448.49	0.4436	FALSE	2.13	0.84	0.45	0.25	0	0.4	FALSE	-1.75	2.13	0.04	0.16	-0.04	GSE68465
GSM1672361	Cluster 1	2.67339	Low	Tumor	4.3726	0	6.6334	3.98181	6.57401	4.52784	7.78536	7.05975	6.01794	6.244	9.59829	1103.7	2370.56	3474.25	0.440207	FALSE	2.4	0.89	0.46	0.31	0	0.27	FALSE	-1.56	2.4	0.05	0.17	-0.03	GSE68465
GSM1672362	Cluster 3	3.10734	High	Tumor	1.0274	1	5.09638	4.50017	4.2834	3.10065	7.26076	4.50006	6.25483	5.8672	8.63747	503.337	577.358	1080.69	0.722337	FALSE	3.78	0.25	0.42	-0.01	0	0.21	FALSE	-2.49	3.78	0.14	0.16	0.01	GSE68465
GSM1672363	Cluster 1	2.24748	Low	Tumor	2.42466	0	5.98773	5.43234	5.80192	3.29563	7.80937	4.88578	6.39052	6.51137	9.44775	1244.51	1927.21	3171.71	0.479635	FALSE	2.7	0.45	0.5	0.1	0	0.23	FALSE	-1.53	2.7	0.05	0.2	-0.03	GSE68465
GSM1672364	Cluster 3	3.54431	High	Tumor	8.83562	0	6.28184	5.63088	6.2792	3.64518	7.4146	6.4808	6.06697	6.17064	8.77795	1100.81	2118.42	3219.23	0.473503	FALSE	2.83	0.6	0.6	0.14	0	0.09	FALSE	-2.05	2.83	0.08	0.16	-0.01	GSE68465
GSM1672365	Cluster 3	2.6122	Low	Tumor	4.4137	0	6.39772	6.10822	5.50827	4.64723	7.21787	5.45968	6.23787	6.35211	9.37932	972.207	1701.99	2674.2	0.542381	TRUE	-1.92	1.03	0.5	0.32	0	0.26	TRUE	-1.92	2.86	0.08	0.18	-0.03	GSE68465
GSM1672366	Cluster 1	2.89683	High	Tumor	1.79178	0	6.21976	5.13293	5.25708	3.74866	6.96422	6.06313	6.36103	6.54231	8.73916	1048.67	1862.48	2911.15	0.512837	TRUE	-1.8	0.46	0.53	0.19	0	0.18	TRUE	-1.8	2.74	0.05	0.17	0	GSE68465
GSM1672367	Cluster 1	2.08406	Low	Tumor	4.5863	0	7.53729	7.53085	6.06613	4.7053	9.07534	6.8626	6.01559	6.54243	10.2669	2155.08	3727.25	5882.33	0.102173	TRUE	-0.86	1.63	0.56	0.9	0	0.75	TRUE	-0.86	1.95	0	0.2	-0.05	GSE68465
GSM1672368	Cluster 3	4.02464	High	Tumor	1.72603	1	5.2953	4.66378	4.87312	4.06582	7.03357	4.63364	6.1606	6.06291	8.53908	208.53	522.149	730.678	0.756898	FALSE	3.23	0.35	0.66	-0.18	0	0.11	FALSE	-2.63	3.23	0.11	0.17	-0.01	GSE68465
GSM1672369	Cluster 1	2.43544	Low	Tumor	0.6	1	6.20059	5.4305	5.03856	4.70173	8.10999	6.89074	6.84054	7.05032	8.65953	1283.33	2324.78	3608.12	0.42248	TRUE	-1.5	0.84	0.49	0.4	0	0.46	TRUE	-1.5	2.28	0.03	0.17	-0.02	GSE68465
GSM1672370	Cluster 3	3.03103	High	Tumor	13.1425	0	6.30305	5.85478	4.95626	4.29579	7.09856	6.16661	6.27452	6.69895	9.55317	763.23	1713.26	2476.49	0.566531	TRUE	-2.07	0.85	0.6	0.39	0	0.41	TRUE	-2.07	2.99	0.09	0.17	-0.02	GSE68465
GSM1672371	Cluster 1	2.31092	Low	Tumor	4.99726	0	5.52471	4.69178	5.78283	4.05816	7.48897	6.14464	5.88362	6.8282	9.4042	1578.25	1906.23	3484.48	0.438858	FALSE	3.07	0.81	0.38	0.25	0	0.16	FALSE	-1.73	3.07	0.05	0.21	-0.01	GSE68465
GSM1672372	Cluster 1	2.20543	Low	Tumor	1.74247	1	7.20814	5.75473	7.19211	4.15409	8.12548	7.54588	6.07027	6.83974	9.45849	1538.96	3136.52	4675.48	0.275878	TRUE	-1.22	1.05	0.49	0.45	0	0.36	TRUE	-1.22	2.18	0.03	0.18	-0.03	GSE68465
GSM1672373	Cluster 1	2.43182	Low	Tumor	4.40548	0	6.92768	5.39723	8.07877	3.94263	7.14489	6.52709	6.07771	7.13866	8.64834	1278.01	2558.57	3836.58	0.391852	TRUE	-1.35	0.82	0.51	0.52	0	0.44	TRUE	-1.35	2.47	0.04	0.17	-0.01	GSE68465
GSM1672374	Cluster 2	2.62405	Low	Tumor	1.90685	0	6.18139	5.85886	6.33743	4.68972	8.68464	5.4268	5.79051	6.34894	9.87818	1763.32	2904.27	4667.59	0.276991	TRUE	-1.55	1.18	0.47	0.68	0	0.38	TRUE	-1.55	2.54	0.05	0.19	-0.04	GSE68465
GSM1672375	Cluster 3	2.74798	High	Tumor	3.88767	0	6.15021	5.94711	5.61596	3.93902	6.99749	5.98126	6.00449	6.35152	9.54933	740.655	1698.89	2439.54	0.570991	TRUE	-2.14	0.73	0.6	0.35	0	0.29	TRUE	-2.14	3.1	0.11	0.17	-0.02	GSE68465
GSM1672376	Cluster 2	2.27933	Low	Tumor	4.86027	1	6.05258	7.31585	6.14039	4.33467	8.56944	5.48126	5.96398	6.28364	10.1487	1281.11	2993.3	4274.42	0.331954	TRUE	-1.56	1.6	0.56	0.94	0	0.73	TRUE	-1.56	1.97	0.05	0.16	-0.06	GSE68465
GSM1672377	Cluster 3	2.81486	High	Tumor	4.2411	0	4.61071	3.99918	4.95469	4.46659	5.59419	6.14974	6.16199	6.06028	7.86238	-106.642	29.5551	-77.0868	0.828892	FALSE	3.13	0.04	0.49	-0.29	0	0.18	FALSE	-2.87	3.13	0.12	0.12	0.02	GSE68465
GSM1672378	Cluster 2	2.39966	Low	Tumor	2.98082	1	6.44305	5.86017	6.77755	4.32601	7.81348	6.17966	6.62873	6.95701	9.94425	1506.78	2567.94	4074.72	0.359459	TRUE	-1.53	0.58	0.48	0.38	0	0.34	TRUE	-1.53	2.44	0.05	0.17	-0.02	GSE68465
GSM1672379	Cluster 1	2.30095	Low	Tumor	0.542466	1	6.78525	6.10811	6.11909	4.10343	7.60645	6.15896	6.24285	6.77683	9.49085	1360.94	2650.58	4011.52	0.3681	TRUE	-1.56	1.06	0.61	0.47	0	0.42	TRUE	-1.56	2.32	0.05	0.17	-0.04	GSE68465
GSM1672380	Cluster 2	2.7771	High	Tumor	4.51507	1	6.36552	6.19709	6.37744	4.00742	8.24627	6.10137	6.87558	6.47735	10.2317	1444.3	2711.81	4156.11	0.348285	TRUE	-1.83	1.06	0.56	0.65	0	0.39	TRUE	-1.83	2.6	0.08	0.17	-0.04	GSE68465
GSM1672381	Cluster 1	2.4698	Low	Tumor	0.80274	1	5.73681	5.89316	5.51387	4.55507	7.28921	5.51091	6.71589	7.18824	9.10736	1046.07	2005.3	3051.38	0.495059	TRUE	-1.54	0.62	0.46	0.23	0	0.35	TRUE	-1.54	2.56	0.06	0.16	-0.02	GSE68465
GSM1672382	Cluster 1	2.26822	Low	Tumor	4.8411	0	6.30445	5.05001	5.79133	4.10864	7.18346	6.98833	6.21464	6.39525	8.93118	825.04	2079.45	2904.49	0.513676	FALSE	2.57	0.37	0.5	0.04	0	0.25	FALSE	-1.69	2.57	0.04	0.16	0	GSE68465
GSM1672383	Cluster 2	3.60058	High	Tumor	4.26027	0	6.90235	6.2154	6.84572	4.50802	7.86532	5.69456	5.59435	6.43376	9.8393	1369.25	3014.38	4383.63	0.31679	TRUE	-1.42	1.45	0.67	0.94	0	0.55	TRUE	-1.42	1.96	0.06	0.16	-0.07	GSE68465
GSM1672384	Cluster 1	1.96216	Low	Tumor	1.76712	1	6.70025	5.56566	5.56921	4.11296	8.00135	6.30933	5.73673	6.30227	9.60811	1516.45	2658.2	4174.65	0.345732	TRUE	-1.59	0.78	0.53	0.29	0	0.22	TRUE	-1.59	2.55	0.03	0.19	-0.01	GSE68465
GSM1672385	Cluster 2	2.28764	Low	Tumor	0.526027	1	6.57975	5.73938	6.02132	4.25496	8.17281	6.52856	5.9926	6.68446	9.77571	1340.13	2752.26	4092.38	0.357038	TRUE	-1.81	1.27	0.49	0.65	0	0.32	TRUE	-1.81	2.54	0.08	0.16	-0.04	GSE68465
GSM1672386	Cluster 3	2.46335	Low	Tumor	5.67397	1	6.30119	5.61138	5.31136	4.12756	7.88496	6.25394	5.97272	6.26495	10.7919	2002.83	2269.26	4272.09	0.332276	TRUE	-1.71	1.06	0.48	0.51	0	0.39	TRUE	-1.71	3.67	0.08	0.26	-0.04	GSE68465
GSM1672387	Cluster 1	2.46677	Low	Tumor	5.27397	0	6.00312	5.26456	5.40806	3.69121	7.76252	6.07794	5.81009	6.67461	9.81964	1694.63	2128.15	3822.78	0.393715	FALSE	3.3	0.56	0.44	0.07	0	0.31	FALSE	-1.59	3.3	0.07	0.22	-0.02	GSE68465
GSM1672388	Cluster 2	2.88842	High	Tumor	2.65205	1	6.15553	6.38115	5.1815	3.90027	8.01262	5.06757	5.9243	6.05593	9.86855	1439.38	2554.81	3994.19	0.370464	TRUE	-1.72	1.34	0.52	0.5	0	0.39	TRUE	-1.72	2.74	0.09	0.18	-0.05	GSE68465
GSM1672389	Cluster 2	3.01745	High	Tumor		0	6.98683	7.21094	4.83446	4.5802	8.1842	5.8911	5.85228	5.96941	9.94969	1213.45	2928.16	4141.61	0.350279	TRUE	-1.53	1.72	0.59	1.08	0	0.85	TRUE	-1.53	2.9	0.11	0.19	-0.07	GSE68465
GSM1672390	Cluster 2	3.0622	High	Tumor	4.63288	0	5.5401	4.3933	5.91815	2.74678	7.14884	5.71988	5.81852	6.36179	9.58241	1015.3	1184.67	2199.97	0.599502	FALSE	3.24	0.67	0.64	0.23	0	0.19	FALSE	-2.41	3.24	0.1	0.18	-0.02	GSE68465
GSM1672391	Cluster 1	2.089	Low	Tumor	5.67671	0	6.59445	5.86822	7.4989	4.5141	7.75989	6.81852	6.48193	6.71056	9.77615	1745	2898.75	4643.75	0.280351	TRUE	-1.29	0.65	0.54	0.5	0	0.36	TRUE	-1.29	2.47	0.03	0.19	-0.03	GSE68465
GSM1672392	Cluster 1	2.80088	High	Tumor	4.63014	0	5.90756	5.81992	6.45739	4.25729	7.82518	6.27097	6.50127	6.44317	9.16058	1026.63	2270.3	3296.93	0.463426	TRUE	-1.66	1	0.57	0.39	0	0.21	TRUE	-1.66	2.48	0.07	0.16	-0.04	GSE68465
GSM1672393	Cluster 2	3.04166	High	Tumor	5.03562	0	6.79304	6.65194	6.44274	4.92159	7.63548	5.8841	6.17426	5.62753	9.02651	603.095	2366.34	2969.43	0.505474	TRUE	-1.7	1.53	0.64	0.65	0	0.41	TRUE	-1.7	2.27	0.08	0.12	-0.01	GSE68465
GSM1672394	Cluster 1	2.48809	Low	Tumor	4.14521	0	6.12468	5.14468	5.87152	4.35196	7.38262	6.95063	6.20477	6.27304	9.01734	869.473	2243.25	3112.72	0.487215	TRUE	-1.42	0.54	0.44	0.06	0	0.38	TRUE	-1.42	2.4	0.04	0.16	-0.01	GSE68465
GSM1672395	Cluster 2	2.872	High	Tumor	6.03014	0	5.66137	5.5265	5.86704	3.87759	8.06479	6.13179	5.96352	6.20829	10.0446	1414.41	2292.81	3707.21	0.409251	TRUE	-1.79	1.13	0.53	0.44	0	0.33	TRUE	-1.79	3.11	0.09	0.2	-0.04	GSE68465
GSM1672396	Cluster 3	2.19821	Low	Tumor	5.48767	0	7.07587	5.24605	6.66134	4.01607	8.02303	6.81203	6.10426	6.35842	9.50728	1478.05	2854.78	4332.82	0.323855	TRUE	-1.2	1.34	0.44	0.64	0	0.37	TRUE	-1.2	2.29	0.03	0.18	-0.03	GSE68465
GSM1672397	Cluster 2	2.6329	Low	Tumor	5.98356	0	6.53862	5.67048	6.36178	4.87269	8.03876	6.87888	6.28766	6.55861	9.90261	1714.8	2715.27	4430.07	0.310316	TRUE	-1.43	1.42	0.53	0.68	0	0.29	TRUE	-1.43	2.49	0.04	0.19	-0.04	GSE68465
GSM1672398	Cluster 3	2.74901	High	Tumor	1.63562	1	5.04845	4.52469	5.04115	3.94755	6.27142	5.61932	6.40494	6.64213	8.01094	45.6054	534.241	579.847	0.771181	FALSE	2.83	0.09	0.41	-0.23	0	0.22	FALSE	-2.31	2.83	0.08	0.14	0.01	GSE68465
GSM1672399	Cluster 2	3.18613	High	Tumor	2.5726	1	6.07231	6.13527	4.69804	4.01512	7.78645	6.47252	5.78895	6.38376	9.39794	1002.06	2367.49	3369.54	0.453955	TRUE	-1.76	1.08	0.51	0.37	0	0.39	TRUE	-1.76	2.64	0.09	0.16	-0.04	GSE68465
GSM1672400	Cluster 2	2.34262	Low	Tumor	3.72603	1	7.43719	6.68812	6.58685	4.35237	8.33627	6.91829	5.97633	6.33554	8.87996	958.865	3114.55	4073.42	0.359637	TRUE	-1.48	1.64	0.56	0.88	0	0.63	TRUE	-1.48	1.53	0.04	0.12	-0.04	GSE68465
GSM1672401	Cluster 2	3.03917	High	Tumor	6.90137	0	7.10778	6.79741	6.06871	4.64377	8.91779	5.85053	5.80986	5.97319	10.0961	1214.22	3394	4608.22	0.285354	TRUE	-1.46	1.79	0.55	0.84	0	0.62	TRUE	-1.46	2.47	0.08	0.18	-0.06	GSE68465
GSM1672402	Cluster 2	2.78136	High	Tumor	1.03836	1	6.79176	6.6666	5.76756	4.61478	8.46801	6.2606	6.24855	6.59404	9.69658	958.399	2611.82	3570.22	0.427516	TRUE	-1.53	1.43	0.52	0.54	0	0.2	TRUE	-1.53	2.35	0.08	0.15	-0.05	GSE68465
GSM1672403	Cluster 2	2.33698	Low	Tumor	6.40274	0	7.01526	6.60129	8.117	5.32118	8.40088	6.4915	6.19878	7.1298	10.3516	1794.06	3271.1	5065.16	0.220475	TRUE	-1.08	1.27	0.5	0.63	0	0.49	TRUE	-1.08	2.12	0.03	0.18	-0.04	GSE68465
GSM1672404	Cluster 2	2.46229	Low	Tumor	0.920548	0	7.2961	7.62546	8.1658	5.32829	8.65828	6.3215	6.20824	6.67501	9.44696	1287.88	3482.7	4770.58	0.262434	TRUE	-1.16	1.79	0.63	1.16	0	0.79	TRUE	-1.16	1.57	0.05	0.14	-0.07	GSE68465
GSM1672405	Cluster 1	2.15681	Low	Tumor	2.50959	0	6.38524	5.20921	5.98962	4.2458	7.93805	6.95025	6.72633	6.49763	8.79181	1245.68	2579.31	3824.99	0.393417	TRUE	-1.58	0.86	0.48	0.25	0	0.37	TRUE	-1.58	2.19	0.02	0.17	-0.02	GSE68465
GSM1672406	Cluster 1	2.13799	Low	Tumor	6.04932	0	7.16769	5.79728	7.89327	4.79129	8.08588	7.78415	6.20146	6.91798	9.71747	1868.63	3272.28	5140.91	0.209618	TRUE	-1.11	1.17	0.45	0.52	0	0.44	TRUE	-1.11	2.29	0.02	0.18	-0.02	GSE68465
GSM1672407	Cluster 2	2.89155	High	Tumor	0.961644	1	6.24004	5.69057	6.65314	4.63643	7.74695	5.58768	7.01959	6.84795	9.30548	1161.52	2622.89	3784.41	0.398886	TRUE	-1.45	0.98	0.48	0.62	0	0.54	TRUE	-1.45	2.21	0.06	0.16	-0.04	GSE68465
GSM1672408	Cluster 3	3.08304	High	Tumor	6.13425	0	5.17403	5.31802	4.8862	4.40456	6.44855	4.46027	5.67337	6.11829	8.27817	-276.538	885.688	609.151	0.768436	TRUE	-2.21	0.71	0.55	0.17	0	0.27	TRUE	-2.21	3.59	0.16	0.16	-0.02	GSE68465
GSM1672409	Cluster 1	2.05238	Low	Tumor	2.6274	1	6.3239	5.39315	5.68189	4.43525	7.52353	6.55405	6.71367	6.99123	9.22815	1146.58	2297.15	3443.73	0.444226	FALSE	2.2	0.63	0.43	0.13	0	0.3	FALSE	-1.53	2.2	0.03	0.17	-0.03	GSE68465
GSM1672410	Cluster 2	2.24776	Low	Tumor	0.186301	1	6.90348	6.26239	7.11064	4.9337	8.52291	7.06112	6.49992	6.70936	11.1524	2104.56	3036.1	5140.66	0.209652	TRUE	-1.09	1.31	0.52	0.67	0	0.49	TRUE	-1.09	2.84	0.03	0.23	-0.04	GSE68465
GSM1672411	Cluster 2	2.75873	High	Tumor	0.728767	1	6.71243	7.60641	5.26034	4.86913	8.57276	5.94933	6.34991	6.34703	8.43421	679.788	2683.05	3362.84	0.454832	TRUE	-1.69	1.64	0.64	0.86	0	0.62	TRUE	-1.69	1.95	0.08	0.13	-0.06	GSE68465
GSM1672412	Cluster 1	2.46238	Low	Tumor	7.57808	0	6.80385	5.88133	6.49993	4.71394	7.9898	6.50809	6.84102	6.85039	10.4205	1815.56	3096.6	4912.16	0.242325	TRUE	-1.13	1.18	0.51	0.56	0	0.51	TRUE	-1.13	2.81	0.06	0.22	-0.05	GSE68465
GSM1672413	Cluster 1	2.37869	Low	Tumor	7.40548	0	7.00221	5.4527	6.67939	3.7595	8.21708	7.44808	6.64416	6.89675	10.4493	1773.01	2987.72	4760.74	0.263828	TRUE	-1.08	0.79	0.48	0.48	0	0.35	TRUE	-1.08	2.72	0.04	0.21	-0.03	GSE68465
GSM1672414	Cluster 1	3.13905	High	Tumor	2.05479	1	6.26117	6.89397	6.99751	4.10597	7.86813	5.99404	6.53034	6.91373	10.2491	1438.07	2676.35	4114.42	0.354015	TRUE	-1.42	1.61	0.57	0.63	0	0.54	TRUE	-1.42	3.12	0.11	0.2	-0.05	GSE68465
GSM1672415	Cluster 2	2.4636	Low	Tumor	3.45753	1	6.75308	6.33775	6.41625	3.848	8.83438	6.55884	6.10756	6.54778	9.87826	1594.15	3110.91	4705.07	0.271701	TRUE	-1.42	1.54	0.53	0.9	0	0.43	TRUE	-1.42	2.22	0.04	0.17	-0.04	GSE68465
GSM1672416	Cluster 2	2.87234	High	Tumor	1.00274	1	6.54817	5.79581	5.25609	4.09796	8.58993	6.13654	6.41427	6.08939	10.1393	1395.73	2998.11	4393.85	0.315367	TRUE	-1.68	1.24	0.57	0.54	0	0.23	TRUE	-1.68	2.33	0.06	0.18	-0.06	GSE68465
GSM1672417	Cluster 2	3.00249	High	Tumor	0.221918	1	6.91446	6.48042	6.27933	5.06042	8.24194	5.9495	5.99502	6.44564	10.581	1472.06	2728.84	4200.9	0.342114	TRUE	-1.23	1.79	0.52	0.93	0	0.48	TRUE	-1.23	2.77	0.08	0.19	-0.05	GSE68465
GSM1672418	Cluster 3	3.05052	High	Tumor	7.89041	1	6.07541	5.30102	5.95917	3.8479	7.59877	5.67952	6.60679	6.88475	9.92083	999.488	2043.52	3043.01	0.496125	TRUE	-1.69	1.13	0.52	0.34	0	0.31	TRUE	-1.69	3.01	0.1	0.17	-0.03	GSE68465
GSM1672419	Cluster 2	2.52784	Low	Tumor	5.43288	1	6.79192	6.29516	6.97899	4.37854	8.59424	6.75808	5.65773	6.61451	10.6328	2105.9	3289.93	5395.83	0.172891	TRUE	-1.18	1.57	0.58	0.76	0	0.5	TRUE	-1.18	2.53	0.04	0.21	-0.05	GSE68465
GSM1672420	Cluster 2	2.81144	High	Tumor	5.63836	1	6.64299	6.13107	6.45976	3.78325	8.60806	6.55497	6.08171	6.51621	9.78557	1534.18	3102.81	4636.99	0.281304	TRUE	-1.63	1.41	0.56	0.65	0	0.59	TRUE	-1.63	2.24	0.04	0.17	-0.03	GSE68465
GSM1672421	Cluster 2	3.20681	High	Tumor	3.94521	1	5.94128	6.60397	5.66095	4.24613	7.96238	4.77291	6.61263	6.20264	10.0313	910.155	2048.42	2958.58	0.506848	TRUE	-2.15	0.93	0.59	0.57	0	0.44	TRUE	-2.15	2.98	0.11	0.17	-0.05	GSE68465
GSM1672422	Cluster 2	3.24611	High	Tumor	1.31507	1	5.69104	5.89438	5.12909	4.6619	8.16946	5.44456	5.87857	5.82439	8.55845	309.262	1966.61	2275.88	0.590547	TRUE	-1.79	1.2	0.48	0.35	0	0.06	TRUE	-1.79	2.42	0.12	0.13	-0.06	GSE68465
GSM1672423	Cluster 2	2.33759	Low	Tumor	5.91781	0	7.31499	7.42527	7.71725	5.52119	7.96011	6.01844	6.15153	6.67805	9.7652	1438.4	3157.57	4595.97	0.287077	TRUE	-0.86	1.37	0.37	0.81	0	0.54	TRUE	-0.86	2.42	0.07	0.17	-0.05	GSE68465
GSM1672424	Cluster 1	1.92578	Low	Tumor	3.86301	0	7.32498	6.32168	7.28894	4.99868	8.52045	7.00045	6.22978	7.301	9.87923	1744.79	3299.59	5044.38	0.22345	TRUE	-0.8	1.23	0.47	0.82	0	0.61	TRUE	-0.8	1.78	0	0.18	-0.04	GSE68465
GSM1672425	Cluster 1	2.55848	Low	Tumor	4.27397	1	6.5159	5.1987	6.2869	4.51232	7.67516	6.81003	6.85361	6.96837	8.57963	904.734	2492.68	3397.42	0.450306	TRUE	-1.19	0.81	0.52	0.26	0	0.32	TRUE	-1.19	1.82	0.03	0.15	-0.04	GSE68465
GSM1672426	Cluster 2	3.05373	High	Tumor	3.20548	1	6.75055	6.83563	5.63447	5.36326	8.17201	6.20494	6.25699	6.4011	9.39451	749.812	2575.2	3325.01	0.459769	TRUE	-1.22	1.33	0.42	0.68	0	0.43	TRUE	-1.22	2.31	0.09	0.14	-0.04	GSE68465
GSM1672427	Cluster 1	2.22809	Low	Tumor	5.42466	0	7.42006	6.26475	7.13896	4.24322	7.80784	7.84399	6.99031	7.13924	9.51755	1479.58	3047.38	4526.96	0.296765	TRUE	-0.77	0.86	0.45	0.52	0	0.56	TRUE	-0.77	2.18	0.02	0.18	-0.03	GSE68465
GSM1672428	Cluster 1	2.52504	Low	Tumor	3.61644	0	6.19913	5.73458	6.48962	4.85165	7.91988	6.6526	6.67947	7.15288	9.24872	1381.81	2363.37	3745.18	0.40416	FALSE	2.31	0.62	0.41	0.11	0	0.36	FALSE	-1.33	2.31	0.03	0.19	-0.03	GSE68465
GSM1672429	Cluster 1	2.81089	High	Tumor	5.75342	0	6.33189	4.8143	8.00333	5.4157	7.61687	6.83545	6.72838	6.88019	8.18898	880.623	2251.28	3131.9	0.484754	FALSE	1.94	0.68	0.39	-0.02	0	-0.05	FALSE	-1.08	1.94	0.03	0.16	-0.04	GSE68465
GSM1672430	Cluster 1	2.93522	High	Tumor	6.16438	0	7.06467	5.97897	6.12758	4.68312	7.89957	6.72631	6.25468	6.88274	9.40692	1330.23	2599.88	3930.1	0.379185	TRUE	-1.06	1.14	0.41	0.61	0	0.3	TRUE	-1.06	2.5	0.06	0.18	-0.04	GSE68465
GSM1672431	Cluster 1	2.44854	Low	Tumor	7.56164	0	5.80976	4.78023	6.1149	4.55355	7.00657	5.43806	6.33099	6.71489	8.2982	355.003	1357.3	1712.3	0.655212	FALSE	2.14	0.77	0.62	0.18	0	0.23	FALSE	-2.08	2.14	0.06	0.13	-0.01	GSE68465
GSM1672432	Cluster 3	2.84821	High	Tumor	5.34247	0	5.42357	4.44198	5.44458	4.36759	7.09148	6.1952	5.71012	5.77395	8.05672	-30.8391	1059.35	1028.51	0.727613	TRUE	-2.63	1.15	0.5	0.07	0	0.15	TRUE	-2.63	2.61	0.12	0.12	-0.02	GSE68465
GSM1672433	Cluster 2	2.82831	High	Tumor	3.53425	0	6.04932	5.64302	4.71175	4.47693	7.43733	4.69028	5.89295	6.16616	9.25453	703.967	1261.68	1965.65	0.626672	TRUE	-2	0.75	0.45	0.3	0	0.32	TRUE	-2	3.04	0.11	0.16	-0.02	GSE68465
GSM1672434	Cluster 2	3.34137	High	Tumor	5.67123	0	6.79945	5.82191	5.57509	4.86579	8.00467	6.09647	6.2149	6.12099	9.11684	645.411	2432.03	3077.44	0.491731	TRUE	-1.49	1.28	0.48	0.63	0	0.63	TRUE	-1.49	3.3	0.14	0.18	-0.05	GSE68465
GSM1672435	Cluster 2	2.69395	Low	Tumor	3.28767	1	6.76484	6.69345	4.49372	4.64482	8.31331	6.559	6.00724	6.01955	8.52045	416.481	2487.14	2903.62	0.513786	TRUE	-1.78	1.22	0.57	0.66	0	0.37	TRUE	-1.78	2.01	0.08	0.11	-0.02	GSE68465
GSM1672436	Cluster 3	3.02034	High	Tumor	1.72603	1	5.84362	4.83247	6.15286	3.93197	7.40439	6.58502	6.00741	6.13855	8.86834	499.04	1820.98	2320.02	0.585306	TRUE	-1.98	0.88	0.53	0.32	0	0.31	TRUE	-1.98	2.58	0.09	0.15	-0.03	GSE68465
GSM1672437	Cluster 3	2.88255	High	Tumor	2.38356	1	6.55741	6.59957	6.79852	5.64915	7.55028	4.98707	6.47878	6.56412	9.25928	719.973	2131.86	2851.83	0.520293	TRUE	-1.52	0.84	0.45	0.46	0	0.5	TRUE	-1.52	2.54	0.1	0.14	-0.04	GSE68465
GSM1672438	Cluster 3	3.03131	High	Tumor	2.13699	1	6.53183	5.15526	6.13141	4.03929	7.96851	5.83209	6.34014	6.5205	10.0195	1110.76	2233.69	3344.46	0.457233	TRUE	-1.46	1.15	0.48	0.41	0	0.27	TRUE	-1.46	2.85	0.09	0.18	-0.03	GSE68465
GSM1672439	Cluster 3	3.94127	High	Tumor	6.32877	0	5.90834	4.90298	5.02762	4.88429	7.06279	5.03188	6.90153	6.35823	8.98283	126.374	1221.74	1348.11	0.694642	TRUE	-1.99	0.12	0.62	0.11	0	0.24	TRUE	-1.99	2.39	0.09	0.13	-0.04	GSE68465
GSM1672440	Cluster 2	3.37271	High	Tumor	0.164384	1	5.59935	6.16591	5.80865	4.67576	7.59415	5.21496	6.03277	6.63404	9.61291	510.11	1540.46	2050.57	0.616909	TRUE	-2.03	0.46	0.59	0.14	0	0.39	TRUE	-2.03	3.12	0.13	0.15	-0.03	GSE68465
GSM1672441	Cluster 1	2.96529	High	Tumor	5.42466	0	5.96808	5.08201	6.03875	4.12394	6.98413	5.86864	6.23508	6.92023	8.7584	580.164	1608.33	2188.49	0.60085	FALSE	2.47	0.98	0.47	0.31	0	0.32	FALSE	-1.83	2.47	0.07	0.15	-0.02	GSE68465
GSM1672442	Cluster 2	2.71273	High	Tumor	1.15068	1	7.04026	7.21967	7.22924	5.31138	7.64857	5.68672	6.65318	7.03677	10.5548	1704.49	3109.07	4813.57	0.25634	TRUE	-0.84	1.29	0.49	0.59	0	0.49	TRUE	-0.84	2.49	0.06	0.2	-0.06	GSE68465
GSM1672443	Cluster 1	2.71786	High	Tumor	2.71233	0	6.06001	5.84123	6.38613	4.52061	6.95441	6.06193	6.30779	7.45296	8.60151	854.846	1516.4	2371.25	0.579192	FALSE	2.56	0.5	0.42	-0.02	0	-0.2	FALSE	-1.3	2.56	0.05	0.18	-0.02	GSE68465
GSM1672444	Cluster 2	2.9768	High	Tumor	6.9863	0	6.63614	6.53772	5.69222	4.98253	6.86713	4.98402	5.78752	5.84951	8.19717	-121.332	1662.44	1541.11	0.673986	TRUE	-1.96	0.87	0.67	0.52	0	0.41	TRUE	-1.96	2.4	0.11	0.11	-0.03	GSE68465
GSM1672445	Cluster 3	2.88417	High	Tumor	5.42466	0	5.93292	5.19574	5.92293	5.54169	7.24547	5.79929	6.3079	7.29893	8.61517	715.303	1012.77	1728.08	0.653461	FALSE	2.74	0.46	0.49	-0.02	0	0.22	FALSE	-1.82	2.74	0.06	0.16	0	GSE68465
GSM1672446	Cluster 1	2.36891	Low	Tumor	1.23288	0	6.73676	5.64169	6.45645	3.99341	7.64143	5.71141	5.7201	6.793	9.00198	1137.32	2459.03	3596.35	0.424044	TRUE	-1.02	0.58	0.38	0.44	0	0.32	TRUE	-1.02	2.16	0.04	0.16	-0.03	GSE68465
GSM1672447	Cluster 2	2.87315	High	Tumor	7.47945	0	6.32034	5.057	6.21769	4.26648	7.37175	5.45122	6.26507	6.01476	8.94194	528.61	1678.77	2207.38	0.598631	TRUE	-1.82	0.68	0.4	0.34	0	0.39	TRUE	-1.82	2.85	0.11	0.16	-0.04	GSE68465
GSM1672448	Cluster 1	2.01922	Low	Tumor	5.58904	1	6.63143	5.39478	6.5013	5.63426	8.09677	6.78398	6.79156	6.96891	9.06084	1433.64	2503.17	3936.81	0.378274	TRUE	-1.04	0.89	0.35	0.45	0	0.44	TRUE	-1.04	2.23	0.02	0.18	-0.02	GSE68465
GSM1672449	Cluster 1	2.5313	Low	Tumor	2.71233	0	7.91039	6.01366	8.62833	5.32771	8.37713	6.29576	6.54867	7.23417	10.4725	1782.4	3662.17	5444.56	0.16584	TRUE	-0.58	1.27	0.48	0.85	0	0.47	TRUE	-0.58	1.96	0.03	0.17	-0.05	GSE68465
GSM1672450	Cluster 2	2.39831	Low	Tumor	1.9726	1	7.25257	6.65531	7.20544	5.76021	8.16251	6.94298	6.22354	6.33915	9.04424	834.537	2914.63	3749.17	0.403624	TRUE	-1.35	1.55	0.51	0.65	0	0.57	TRUE	-1.35	1.65	0.04	0.13	-0.04	GSE68465
GSM1672451	Cluster 1	2.49294	Low	Tumor	5.09589	0	6.63037	5.01165	6.52521	4.47388	7.45062	5.96827	6.34672	6.70756	8.95527	699.004	2258.47	2957.47	0.506987	TRUE	-1.43	0.7	0.4	0.19	0	0.3	TRUE	-1.43	2.17	0.04	0.16	-0.04	GSE68465
GSM1672452	Cluster 2	3.09053	High	Tumor	9.36986	1	5.86003	3.58886	5.52532	4.95052	7.2135	5.7882	6.02068	6.45186	9.12731	494.385	640.881	1135.27	0.716774	FALSE	3.37	0.24	0.43	-0.27	0	-0.46	FALSE	-2.27	3.37	0.12	0.17	-0.02	GSE68465
GSM1672453	Cluster 1	2.56025	Low	Tumor	0.328767	1	6.26856	5.38823	4.9891	4.61744	8.0303	6.70364	5.98512	6.73041	10.1786	1634.35	2296.33	3930.68	0.379107	FALSE	3.06	0.79	0.45	0.25	0	0.27	FALSE	-1.34	3.06	0.06	0.22	-0.03	GSE68465
GSM1672454	Cluster 1	3.20123	High	Tumor	1.64384	1	5.4133	5.37343	5.21215	4.05216	7.20028	5.50009	5.92441	6.392	8.28967	83.2159	1278.78	1362	0.693174	FALSE	2.52	0.46	0.48	0.15	0	0.21	FALSE	-2.05	2.52	0.1	0.13	-0.02	GSE68465
GSM1672455	Cluster 3	2.36631	Low	Tumor	4.27397	1	6.69185	6.09124	6.32535	5.32508	6.76524	5.55978	6.43807	6.27274	10.3799	1156.35	995.732	2152.08	0.605114	TRUE	-1.47	0.49	0.34	0.24	0	0.47	TRUE	-1.47	3.87	0.13	0.23	-0.04	GSE68465
GSM1672456	Cluster 2	2.77844	High	Tumor	7.64384	0	6.7935	5.77843	6.45922	5.10747	7.74468	6.25303	5.7962	6.2108	9.78435	986.564	1956.33	2942.89	0.508831	TRUE	-1.83	1.25	0.52	0.45	0	0.45	TRUE	-1.83	2.76	0.09	0.17	-0.03	GSE68465
GSM1672457	Cluster 1	3.30065	High	Tumor	1.15068	1	6.20771	6.42347	5.80381	5.04194	7.3143	5.76701	6.6012	6.68377	8.60137	314.329	1436.18	1750.51	0.650965	TRUE	-1.99	0.77	0.53	0.39	0	0.51	TRUE	-1.99	2.71	0.11	0.13	-0.03	GSE68465
GSM1672458	Cluster 1	2.48655	Low	Tumor	8.21918	0	7.37655	5.91631	7.17542	5.28793	7.87905	7.27195	6.68594	6.96552	9.57429	1587.29	2801.94	4389.23	0.31601	TRUE	-1.08	1.35	0.47	0.66	0	0.48	TRUE	-1.08	2.25	0.04	0.19	-0.05	GSE68465
GSM1672459	Cluster 1	2.76937	High	Tumor	2.71233	0	6.07901	5.10959	5.62704	4.15113	7.54781	5.49071	6.56978	7.09258	8.65386	568.061	1704.74	2272.8	0.590911	TRUE	-1.88	0.49	0.51	0.2	0	0.33	TRUE	-1.88	2.46	0.05	0.15	0	GSE68465
GSM1672460	Cluster 1	2.54972	Low	Tumor	2.63014	1	5.95672	4.73529	5.82248	5.12159	7.14057	6.46204	6.7626	6.51517	8.70626	557.444	1708.86	2266.31	0.59168	FALSE	2.43	0.56	0.4	0	0	0.35	FALSE	-1.31	2.43	0.05	0.17	-0.02	GSE68465
GSM1672461	Cluster 1	2.36435	Low	Tumor	4.93151	0	6.48824	5.69311	6.37193	4.74044	7.66642	6.96213	6.47821	6.88903	9.56269	1329.88	2417.6	3747.48	0.403851	TRUE	-1.52	0.93	0.41	0.5	0	0.47	TRUE	-1.52	2.45	0.04	0.18	-0.02	GSE68465
GSM1672462	Cluster 3	2.57404	Low	Tumor	4.10959	0	5.91841	6.09164	5.7969	4.52521	6.89537	5.8885	6.57082	6.85875	7.56902	-219.063	610.542	391.479	0.788487	TRUE	-1.96	0.54	0.45	0.32	0	0.22	TRUE	-1.96	2.67	0.1	0.13	-0.01	GSE68465
GSM1672463	Cluster 2	3.21513	High	Tumor	1.23288	1	6.50718	6.13354	6.87901	5.21332	7.62229	5.86973	6.12405	6.41833	9.47815	764.444	2244.04	3008.49	0.500519	TRUE	-1.8	1.45	0.45	0.71	0	0.49	TRUE	-1.8	2.73	0.11	0.16	-0.05	GSE68465
GSM1672464	Cluster 1	2.56066	Low	Tumor	3.0411	0	6.67648	5.39944	5.90667	4.69792	7.5111	6.88563	6.16264	7.07525	9.289	1141.91	2460.18	3602.1	0.42328	TRUE	-1.18	1.23	0.44	0.61	0	0.37	TRUE	-1.18	2.44	0.04	0.18	-0.02	GSE68465
GSM1672465	Cluster 1	3.00165	High	Tumor	4.43836	0	6.63505	5.21754	6.39012	4.74802	7.49249	7.09803	6.38837	7.13426	8.51985	734.326	2324.01	3058.34	0.49417	TRUE	-1.14	1.11	0.48	0.47	0	0.18	TRUE	-1.14	1.81	0.03	0.15	-0.04	GSE68465
GSM1672466	Cluster 3	2.35024	Low	Tumor	2.54795	0	6.15037	4.84945	6.53314	5.03823	6.71916	6.19395	6.47485	7.11469	8.99839	749.508	1382.4	2131.91	0.607468	FALSE	2.88	0.5	0.42	0.09	0	0.31	FALSE	-1.61	2.88	0.05	0.18	0	GSE68465
GSM1672467	Cluster 3	2.69857	Low	Tumor	3.12329	0	7.26865	6.95271	6.98988	4.91261	7.86627	6.34341	5.91058	6.54694	9.45066	878.191	2627.69	3505.88	0.436033	TRUE	-1.13	1.07	0.43	0.76	0	0.53	TRUE	-1.13	2.51	0.08	0.14	-0.03	GSE68465
GSM1672468	Cluster 3	3.11655	High	Tumor	9.45205	0	5.82616	5.19597	5.77118	4.53379	6.59781	6.64928	6.27585	6.58069	8.10656	-10.3809	1134.84	1124.46	0.717879	FALSE	2.8	0.56	0.4	-0.09	0	0.33	FALSE	-1.6	2.8	0.08	0.16	-0.02	GSE68465
GSM1672469	Cluster 1	2.51948	Low	Tumor	2.9589	0	7.18603	5.7374	7.60624	4.34427	8.00731	7.01239	6.49823	7.25606	9.57161	1719.11	3209.73	4928.84	0.239949	TRUE	-1.01	0.81	0.45	0.44	0	0.45	TRUE	-1.01	2.1	0.02	0.18	-0.03	GSE68465
GSM1672470	Cluster 1	2.2502	Low	Tumor	3.94521	1	7.7427	5.99723	7.96381	4.05331	8.23885	7.63322	6.73093	6.93669	9.38535	1481.24	3467.28	4948.52	0.237143	TRUE	-0.78	1.17	0.45	0.55	0	0.48	TRUE	-0.78	1.89	0.02	0.17	-0.05	GSE68465
GSM1672471	Cluster 1	2.2656	Low	Tumor	1.56164	1	6.64938	5.89271	6.27806	4.37397	7.99749	7.17984	6.74022	7.11183	8.55421	1192.34	2516.25	3708.59	0.409067	TRUE	-1.53	0.99	0.57	0.2	0	0.38	TRUE	-1.53	2.09	0.03	0.15	-0.02	GSE68465
GSM1672472	Cluster 1	2.81231	High	Tumor	7.47945	0	6.4109	5.73281	7.05685	4.55005	6.86915	6.38531	6.73386	7.28043	9.56467	1193.54	2018.11	3211.65	0.474483	TRUE	-1.35	0.48	0.41	0.25	0	0.43	TRUE	-1.35	2.81	0.07	0.19	-0.03	GSE68465
GSM1672473	Cluster 1	2.5632	Low	Tumor	16.7671	1	5.92309	5.32747	6.78155	4.08601	8.38516	5.3461	6.42565	6.65756	9.69159	988.983	2316.69	3305.67	0.462289	TRUE	-1.56	0.72	0.39	0.21	0	0.28	TRUE	-1.56	2.67	0.08	0.17	-0.04	GSE68465
GSM1672474	Cluster 3	2.51892	Low	Tumor	4.10959	0	5.82159	5.09675	5.74625	4.71435	7.21159	5.617	6.58497	6.36522	7.0629	-128.732	1462.69	1333.95	0.696135	FALSE	1.35	0.68	0.57	0.31	0	0.26	FALSE	-1.57	1.35	0.02	0.1	-0.01	GSE68465
GSM1672475	Cluster 3	2.75243	High	Tumor	6.57534	0	6.3825	5.85273	6.14974	4.53909	7.65714	6.19903	5.86902	6.50676	9.35259	817.424	1959.72	2777.15	0.529623	TRUE	-1.7	0.9	0.36	0.33	0	0.24	TRUE	-1.7	2.91	0.09	0.16	-0.02	GSE68465
GSM1672476	Cluster 1	2.64718	Low	Tumor	3.45205	1	7.09206	5.77552	7.14702	4.38012	8.21502	7.3714	6.21858	6.76955	9.81089	1561.7	2847.53	4409.23	0.313223	FALSE	2.31	0.92	0.41	0.41	0	0.42	FALSE	-1.08	2.31	0.03	0.18	-0.03	GSE68465
GSM1672477	Cluster 3	3.41801	High	Tumor	4.93151	0	6.12766	5.04637	6.44875	5.08418	6.75015	5.57516	6.18697	6.80326	9.13534	428.377	771.465	1199.84	0.710132	TRUE	-2.09	0.78	0.47	0.21	0	0.32	TRUE	-2.09	3.43	0.15	0.14	-0.01	GSE68465
GSM1672478	Cluster 3	2.90995	High	Tumor	2.13699	0	6.81471	5.71717	6.458	4.48214	7.92639	6.57958	6.10849	6.64468	9.06468	899.637	2188.13	3087.77	0.49041	TRUE	-1.65	1.23	0.44	0.68	0	0.51	TRUE	-1.65	2.19	0.08	0.14	-0.04	GSE68465
GSM1672479	Cluster 2	2.67142	Low	Tumor	5.09589	1	7.64542	8.36586	6.59908	5.73497	8.7417	6.26481	6.12052	6.38404	9.43553	1350.45	3535.75	4886.2	0.24602	TRUE	-0.88	2.26	0.52	1.13	0	0.82	TRUE	-0.88	1.32	0.05	0.13	-0.08	GSE68465
GSM1672480	Cluster 1	2.31173	Low	Tumor	1.80822	0	6.51096	5.81585	7.72129	4.88896	7.03513	5.19347	5.92998	7.29094	9.83062	1024.68	1982.59	3007.27	0.500673	FALSE	3.34	0.75	0.27	0.36	0	-0.17	FALSE	-1.56	3.34	0.11	0.2	-0.03	GSE68465
GSM1672481	Cluster 1	2.35826	Low	Tumor	5.17808	0	6.61795	5.65563	6.71892	4.18343	7.79684	7.74282	6.40772	6.95704	9.25687	1169.09	2711.51	3880.61	0.385898	TRUE	-1.38	0.68	0.57	0.45	0	0.39	TRUE	-1.38	2.26	0.03	0.17	-0.02	GSE68465
GSM1672482	Cluster 2	2.24009	Low	Tumor	5.58904	0	7.84793	6.87181	8.17102	5.14537	8.97426	7.23285	6.2991	6.9823	9.15639	1530.93	3559.91	5090.85	0.216797	TRUE	-0.7	1.58	0.46	0.95	0	0.66	TRUE	-0.7	1.2	-0.02	0.14	-0.03	GSE68465
GSM1672483	Cluster 1	2.37894	Low	Tumor	0.575342	0	6.82326	5.47912	7.69133	4.64266	7.72687	6.52906	6.57771	7.28052	9.61314	1279.17	2627.22	3906.39	0.382403	TRUE	-1.02	1.14	0.49	0.54	0	0.29	TRUE	-1.02	2.25	0.06	0.16	-0.04	GSE68465
GSM1672484	Cluster 1	2.25105	Low	Tumor	4.27397	1	6.94323	6.39239	6.95668	4.82483	7.77422	7.0915	6.61021	6.88848	8.73247	1099.01	2563.43	3662.45	0.415238	TRUE	-0.9	1.14	0.37	0.73	0	0.46	TRUE	-0.9	2.25	0.06	0.16	-0.04	GSE68465
GSM1672485	Cluster 1	2.46799	Low	Tumor	2.9589	0	6.16697	5.09099	6.73442	4.82104	7.25219	6.29567	6.605	6.95075	8.38766	722.901	2028.84	2751.74	0.532782	TRUE	-1.42	0.59	0.28	0.2	0	0.4	TRUE	-1.42	2.28	0.05	0.15	-0.01	GSE68465
GSM1672486	Cluster 3	3.18917	High	Tumor	1.23288	1	5.93185	5.28549	5.80298	4.57776	7.95474	6.25408	7.00666	6.99318	9.96166	1304.82	1742.8	3047.63	0.495537	FALSE	3.23	0.55	0.41	0.15	0	-0.09	FALSE	-2.09	3.23	0.1	0.19	-0.03	GSE68465
GSM1672487	Cluster 2	3.15932	High	Tumor	1.64384	1	6.10162	5.62958	5.30468	4.92731	7.10379	5.97705	6.14835	6.02477	8.99593	360.155	1077.2	1437.35	0.685159	TRUE	-2.12	0.65	0.63	0.33	0	0.41	TRUE	-2.12	3.04	0.13	0.14	-0.02	GSE68465
GSM1672488	Cluster 1	2.80044	High	Tumor	3.36986	0	6.47704	4.36344	6.50592	4.92829	6.8665	6.26603	6.68219	6.83553	9.87461	919.615	1483.39	2403.01	0.575386	TRUE	-1.59	0.91	0.35	0.25	0	0.19	TRUE	-1.59	3.36	0.1	0.21	-0.03	GSE68465
GSM1672489	Cluster 3	2.87994	High	Tumor	2.05479	1	5.64809	5.4058	5.71695	4.15848	6.92891	5.82098	6.45187	6.59145	8.50272	151.177	1171.89	1323.07	0.697281	FALSE	2.73	0.63	0.44	0.12	0	0.32	FALSE	-1.95	2.73	0.09	0.14	-0.01	GSE68465
GSM1672490	Cluster 3	3.52374	High	Tumor	3.45205	0	6.63781	6.52408	6.31582	5.0061	7.61727	6.13963	6.20864	6.48377	9.87897	1158.78	2326.04	3484.81	0.438814	TRUE	-1.39	1.21	0.4	0.64	0	0.38	TRUE	-1.39	2.72	0.08	0.19	-0.05	GSE68465
GSM1672491	Cluster 1	2.88201	High	Tumor	4.19178	1	5.49861	5.46916	6.16194	4.7612	6.98959	6.23915	6.58387	7.13012	8.85831	529.614	1147.53	1677.14	0.659102	FALSE	2.76	0.72	0.43	-0.02	0	0.2	FALSE	-1.75	2.76	0.07	0.17	-0.02	GSE68465
GSM1672492	Cluster 3	3.08735	High	Tumor	4.10959	0	6.22364	4.77709	5.89231	4.002	8.3547	5.77415	6.12922	6.1548	9.31361	761.699	2110	2871.7	0.517799	TRUE	-1.98	1.09	0.37	0.38	0	0.21	TRUE	-1.98	2.89	0.1	0.16	-0.03	GSE68465
GSM1672493	Cluster 1	2.98016	High	Tumor	4.68493	1	6.71278	5.94664	6.45599	5.99613	7.74647	6.16216	6.1807	6.89628	10.1184	1318.33	2329.15	3647.48	0.417236	TRUE	-1.47	1.13	0.36	0.53	0	0.43	TRUE	-1.47	2.65	0.08	0.19	-0.05	GSE68465
GSM1672494	Cluster 2	2.79474	High	Tumor	1.06849	1	6.63313	5.75517	6.59127	4.45025	8.45862	6.61189	6.66975	6.5494	9.54161	1150.55	2816.37	3966.92	0.37418	TRUE	-1.66	1.19	0.52	0.45	0	0.45	TRUE	-1.66	2.33	0.07	0.15	-0.03	GSE68465
GSM1672495	Cluster 3	2.76543	High	Tumor	6.41096	1	6.12185	5.61523	6.0624	4.33726	7.26736	6.62263	6.68356	6.2836	7.83099	257.499	1896.91	2154.41	0.604842	TRUE	-1.7	0.92	0.56	0.25	0	0.39	TRUE	-1.7	1.75	0.04	0.12	-0.02	GSE68465
GSM1672496	Cluster 3	2.76301	High	Tumor	3.94521	0	5.78106	5.55048	5.81335	4.5915	7.68417	6.20464	6.46161	6.28809	8.50979	487.866	1688.98	2176.85	0.602215	FALSE	1.91	1.11	0.5	0.42	0	0.23	FALSE	-1.66	1.91	0.03	0.13	-0.02	GSE68465
GSM1672497	Cluster 1	1.9746	Low	Tumor	2.71233	1	7.21148	6.13724	6.96154	4.5899	8.54143	6.80279	6.66655	6.97435	8.98873	1264.18	3354.71	4618.89	0.283852	TRUE	-0.74	1.57	0.48	0.92	0	0.65	TRUE	-0.74	1.38	0	0.15	-0.04	GSE68465
GSM1672498	Cluster 1	2.11502	Low	Tumor	3.0411	0	7.29952	6.31563	5.75773	5.23301	7.52193	7.23172	6.82121	8.39122	9.21696	1841.48	3408.16	5249.65	0.193984	TRUE	-0.78	1.39	0.46	0.84	0	0.48	TRUE	-0.78	1.95	0.01	0.19	-0.04	GSE68465
GSM1672499	Cluster 1	2.42108	Low	Tumor	1.39726	1	6.34448	5.48335	6.21786	4.95458	7.81048	6.23073	6.52839	7.46702	9.70871	1225.56	2011.41	3236.97	0.471208	TRUE	-1.52	0.88	0.46	0.38	0	0.43	TRUE	-1.52	2.54	0.05	0.18	-0.03	GSE68465
GSM1672500	Cluster 2	2.89652	High	Tumor	1.9726	1	6.54011	5.69087	6.49234	5.45557	8.81085	6.23568	6.32106	6.09998	8.86423	851.148	2515.53	3366.68	0.45433	TRUE	-1.56	1.33	0.44	0.55	0	0.37	TRUE	-1.56	2.17	0.07	0.13	-0.03	GSE68465
GSM1672501	Cluster 1	2.33754	Low	Tumor	3.61644	0	5.79819	4.15424	5.29196	4.27384	6.72836	6.42155	6.00011	6.39126	8.16661	291.12	1138.55	1429.67	0.68598	FALSE	2.57	0.45	0.44	-0.05	0	-0.38	FALSE	-1.73	2.57	0.05	0.15	0	GSE68465
GSM1672502	Cluster 1	2.94195	High	Tumor	2.46575	0	6.68899	6.01915	5.26485	4.17542	7.51475	5.36789	6.20416	6.7097	9.17859	547.963	1852	2399.96	0.575751	TRUE	-2.04	1.15	0.47	0.47	0	0.6	TRUE	-2.04	2.65	0.1	0.13	-0.02	GSE68465
GSM1672503	Cluster 3	3.04657	High	Tumor	4.10959	0	5.96134	4.98272	6.29265	5.03731	6.84459	5.49491	6.19275	6.64451	9.18971	619.164	1233.2	1852.37	0.639542	FALSE	3.21	0.48	0.43	0.02	0	0.15	FALSE	-1.6	3.21	0.11	0.17	-0.02	GSE68465
GSM1672504	Cluster 1	2.85899	High	Tumor	7.23288	0	5.93075	5.11417	7.01874	5.1468	6.85206	5.54145	6.13536	6.72916	8.95627	536.797	1469.14	2005.94	0.622052	TRUE	-1.84	0.89	0.38	0.34	0	0.42	TRUE	-1.84	2.99	0.1	0.17	-0.03	GSE68465
GSM1672505	Cluster 1	2.22008	Low	Tumor	3.45205	0	6.87837	5.50651	5.91023	4.61722	8.66169	6.72309	6.54617	7.45026	9.4305	1754.54	2969.09	4723.63	0.269077	TRUE	-1.15	1.29	0.54	0.54	0	0.37	TRUE	-1.15	1.91	0	0.19	-0.05	GSE68465
GSM1672506	Cluster 2	2.95085	High	Tumor	3.78082	0	6.91967	6.90815	6.39496	5.39554	7.53754	6.09074	6.30028	7.17435	10.5282	1605.07	2405.18	4010.25	0.368273	TRUE	-0.95	1.19	0.5	0.71	0	0.31	TRUE	-0.95	2.96	0.07	0.21	-0.04	GSE68465
GSM1672507	Cluster 1	2.25654	Low	Tumor	4.60274	0	7.14968	6.02977	6.57654	4.72904	7.94247	7.58245	6.5542	7.54233	10.0421	1903.39	2824.35	4727.74	0.268497	TRUE	-1.09	1.04	0.46	0.42	0	0.35	TRUE	-1.09	2.65	0.02	0.21	-0.02	GSE68465
GSM1672508	Cluster 1	2.15855	Low	Tumor	3.28767	0	6.99564	4.47439	9.06854	5.01026	7.62995	6.96226	6.4864	6.98743	9.229	1178.71	3017.48	4196.19	0.342763	FALSE	1.94	0.66	0.48	0.23	0	0.21	FALSE	-0.79	1.94	0.02	0.14	-0.01	GSE68465
GSM1672509	Cluster 2	2.74436	High	Tumor	3.12329	0	6.07257	4.32179	5.83142	4.94545	7.80598	6.98042	6.56633	5.99014	8.89904	705.457	2024.61	2730.06	0.535473	FALSE	2.17	0.75	0.48	0.2	0	0.23	FALSE	-1.41	2.17	0.03	0.16	-0.02	GSE68465
GSM1672510	Cluster 2	3.26636	High	Tumor	3.53425	0	7.08048	6.87643	6.43109	4.48429	8.79648	5.55026	6.30084	6.57017	9.3423	834.034	3072.99	3907.02	0.382318	TRUE	-1.52	1.95	0.6	0.97	0	0.5	TRUE	-1.52	1.87	0.08	0.13	-0.06	GSE68465
GSM1672511	Cluster 1	2.611	Low	Tumor	4.52055	0	6.88871	5.50241	7.54498	4.88838	7.13021	6.75613	6.56982	6.90941	9.30342	973.711	2167.98	3141.69	0.483497	FALSE	2.73	0.82	0.31	0.18	0	0.31	FALSE	-1.2	2.73	0.07	0.18	-0.03	GSE68465
GSM1672512	Cluster 3	2.81012	High	Tumor	1.39726	1	6.07614	4.90339	5.6118	4.51849	7.70568	6.31114	6.05514	6.31729	10.0685	1467.25	2092.23	3559.48	0.428939	FALSE	3.36	0.57	0.43	0.22	0	0.12	FALSE	-1.72	3.36	0.09	0.21	-0.03	GSE68465
GSM1672513	Cluster 1	2.88477	High	Tumor	2.9589	0	6.16173	5.83738	5.04901	4.17228	6.94463	5.85194	6.49066	7.0243	9.27228	827.563	1538.45	2366.02	0.579818	TRUE	-1.63	0.4	0.53	0.06	0	0.37	TRUE	-1.63	2.53	0.06	0.18	-0.03	GSE68465
GSM1672514	Cluster 3	2.63259	Low	Tumor	0.821918	1	6.85259	5.5391	5.97367	4.99107	7.816	6.99427	6.34247	6.83996	9.6963	1360.63	2375.63	3736.26	0.405357	FALSE	2.53	1.1	0.34	0.29	0	0.32	FALSE	-1.22	2.53	0.06	0.19	-0.04	GSE68465
GSM1672515	Cluster 3	3.21733	High	Tumor	1.89041	1	5.59864	5.59633	5.6454	4.50132	6.5522	5.76629	6.18124	6.54737	8.40308	52.0082	343.585	395.594	0.788115	FALSE	3.35	0.31	0.51	-0.08	0	0.08	FALSE	-2.08	3.35	0.13	0.18	-0.04	GSE68465
GSM1672516	Cluster 3	2.96069	High	Tumor	5.09589	0	6.4517	4.55092	6.96726	5.1495	6.80758	5.6811	6.42491	7.00992	8.55292	206.742	840.608	1047.35	0.725713	FALSE	2.73	0.43	0.38	0.08	0	0.11	FALSE	-1.63	2.73	0.1	0.14	-0.02	GSE68465
GSM1672517	Cluster 3	2.74433	High	Tumor	6.9863	0	6.19395	5.09253	5.77716	4.63716	7.71828	5.59639	6.25868	6.23742	8.71983	687.899	2092.24	2780.14	0.52925	TRUE	-1.79	0.95	0.36	0.3	0	0.19	TRUE	-1.79	2.33	0.06	0.15	-0.03	GSE68465
GSM1672518	Cluster 2	2.56578	Low	Tumor	3.86301	1	6.42	5.59955	6.42249	4.84704	7.5367	6.20032	6.08554	6.42889	9.57456	1076.26	1600.91	2677.17	0.542014	FALSE	3.6	0.65	0.37	0.04	0	0.37	FALSE	-1.85	3.6	0.11	0.21	-0.03	GSE68465
GSM1672519	Cluster 1	2.029	Low	Tumor	3.94521	1	6.69081	4.95416	7.2917	5.07171	7.86138	6.61917	6.63297	6.88427	8.96447	892.28	2181.89	3074.17	0.492149	TRUE	-1.19	0.82	0.38	0.28	0	0.41	TRUE	-1.19	2.2	0.04	0.15	-0.01	GSE68465
GSM1672520	Cluster 1	2.57112	Low	Tumor	4.68493	0	5.8545	4.76355	5.91841	3.95518	6.48084	5.76854	6.24506	6.55249	8.80433	695.517	1279.57	1975.08	0.625592	FALSE	3.13	0.53	0.38	-0.08	0	0.1	FALSE	-1.84	3.13	0.09	0.18	-0.02	GSE68465
GSM1672521	Cluster 1	2.34234	Low	Tumor	3.53425	0	6.92372	4.61944	8.06048	4.87446	7.436	6.76519	6.50074	7.35964	9.65218	1319.46	2666.83	3986.29	0.371541	FALSE	2.27	0.87	0.44	0.54	0	0.59	FALSE	-0.78	2.27	0.04	0.17	-0.03	GSE68465
GSM1672522	Cluster 1	2.17434	Low	Tumor	3.36986	0	6.65331	5.87668	7.7918	5.30152	7.63396	6.23137	6.91569	8.38085	9.25134	1731.4	2833.07	4564.46	0.291504	TRUE	-0.72	0.95	0.36	0.59	0	0.41	TRUE	-0.72	2.15	0.02	0.18	-0.03	GSE68465
GSM1672523	Cluster 1	2.29515	Low	Tumor	3.53425	0	6.83616	5.74878	7.74377	5.16045	7.31471	7.03555	6.78657	6.93168	8.73233	954.301	2320.88	3275.18	0.466253	TRUE	-1.31	0.88	0.52	0.23	0	0.44	TRUE	-1.31	1.92	0.02	0.15	-0.01	GSE68465
GSM1672524	Cluster 3	2.93845	High	Tumor	2.63014	0	6.17759	5.39427	5.12101	5.17884	7.29537	5.64142	6.38294	6.51869	9.49146	614.824	637.112	1251.94	0.704728	FALSE	3.54	0.35	0.32	0.09	0	0.04	FALSE	-1.54	3.54	0.13	0.18	-0.02	GSE68465
GSM1672525	Cluster 1	2.43621	Low	Tumor	5.26027	0	7.298	6.05556	8.07217	5.69181	7.84836	7.0561	6.75919	7.2506	9.28663	1560.74	2863.92	4424.66	0.311071	FALSE	1.84	1.23	0.45	0.65	0	0.53	FALSE	-0.9	1.84	0	0.17	-0.03	GSE68465
GSM1672526	Cluster 1	2.81472	High	Tumor	8.79452	0	6.22954	4.31274	5.75698	4.05318	6.92308	6.82663	6.14712	6.19671	9.1441	906.846	2244.04	3150.88	0.482316	FALSE	2.23	0.46	0.32	0.4	0	-0.19	FALSE	-0.09	2.23	0.05	0.15	-0.03	GSE68465
GSM1672527	Cluster 1	2.77073	High	Tumor	2.05479	1	5.8332	5.84723	5.66222	5.0087	6.4941	5.9735	6.17365	6.64682	8.74126	791.637	1510.42	2302.06	0.587441	FALSE	2.88	0.56	0.44	0.32	0	0.53	FALSE	-0.75	2.88	0.06	0.17	0	GSE68465
GSM1672528	Cluster 1	2.20654	Low	Tumor	7.89041	0	7.06098	6.27326	7.22746	5.59287	8.08361	6.56155	6.47903	7.11547	10.2101	1680.06	3022.83	4702.89	0.272008	TRUE	-0.29	1.24	0.54	0.69	0	0.6	TRUE	-0.29	2.1	0.03	0.18	-0.04	GSE68465
GSM1672529	Cluster 3	2.82459	High	Tumor	8.05479	0	6.36566	5.03923	5.66921	4.89738	6.99467	6.19077	5.6917	6.28384	10.692	1557.43	2172.26	3729.69	0.406238	TRUE	-0.12	0.67	0.33	0.53	0	0.47	TRUE	-0.12	3.45	0.1	0.22	-0.04	GSE68465
GSM1672530	Cluster 3	2.36487	Low	Tumor	3.0411	1	7.00139	5.33799	5.34518	5.14616	7.84846	6.68312	6.57384	6.23475	8.32245	464.088	2283.07	2747.15	0.533352	TRUE	-1.07	1.2	0.47	0.6	0	0.23	TRUE	-1.07	2.11	0.07	0.11	-0.01	GSE68465
GSM1672531	Cluster 1	2.37539	Low	Tumor	7.39726	0	7.10524	6.99173	7.56333	5.12398	8.30268	7.69122	6.61399	6.97657	10.9792	1851.57	3102.87	4954.44	0.236299	TRUE	-0.38	1.47	0.42	0.71	0	0.66	TRUE	-0.38	2.39	0.03	0.2	-0.04	GSE68465
GSM1672532	Cluster 1	2.58522	Low	Tumor	3.28767	0	7.26735	5.96156	7.8105	4.95555	7.62901	6.47466	6.14426	6.85606	11.0239	1496.09	2821.61	4317.69	0.325955	TRUE	-0.98	0.72	0.43	0.48	0	0.42	TRUE	-0.98	2.97	0.06	0.2	-0.02	GSE68465
GSM1672533	Cluster 1	2.29018	Low	Tumor	5.83562	1	6.49612	6.27968	6.31332	4.59562	8.28139	6.904	6.78574	7.42428	9.29337	1289.05	2866.33	4155.38	0.348386	TRUE	-0.57	0.92	0.51	0.45	0	0.58	TRUE	-0.57	1.72	0.01	0.16	-0.03	GSE68465
GSM1672534	Cluster 2	2.69969	Low	Tumor	0.739726	1	7.64476	6.91512	5.85764	5.16102	7.84825	6.78556	5.99524	6.76698	8.93094	988.228	2970.27	3958.5	0.375325	TRUE	-0.15	1.51	0.54	0.84	0	0.81	TRUE	-0.15	2.04	0.06	0.13	-0.03	GSE68465
GSM1672535	Cluster 1	1.998	Low	Tumor	9.0411	0	7.0069	6.11547	6.964	5.02748	7.58375	6.25514	6.18354	6.83951	11.0201	1908.58	2853.19	4761.77	0.263682	TRUE	-0.81	0.87	0.45	0.52	0	0.59	TRUE	-0.81	2.96	0.05	0.22	-0.03	GSE68465
GSM1672536	Cluster 1	2.26741	Low	Tumor	9.0411	0	6.91582	5.95909	6.02688	4.69163	7.95215	6.85836	6.31312	7.20874	9.96729	1385.19	2797.41	4182.6	0.344637	TRUE	-0.68	1.08	0.39	0.64	0	0.6	TRUE	-0.68	2.32	0.04	0.18	-0.04	GSE68465
GSM1672537	Cluster 2	3.21226	High	Tumor	0.493151	1	6.66101	6.2624	4.73829	4.1604	7.35292	5.47377	5.85416	6.11382	9.65647	810.779	2397.14	3207.92	0.474965	TRUE	-0.55	1.25	0.56	0.91	0	0.62	TRUE	-0.55	3.25	0.13	0.18	-0.05	GSE68465
GSM1672538	Cluster 1	2.17821	Low	Tumor	7.80822	1	6.7361	5.52436	7.01173	4.39884	7.52929	7.01406	6.48881	6.59585	10.2362	1231.2	2364.42	3595.63	0.424141	TRUE	-0.69	1	0.38	0.63	0	0.33	TRUE	-0.69	2.84	0.07	0.19	-0.03	GSE68465
GSM1672539	Cluster 3	2.60728	Low	Tumor	3.12329	1	6.26332	6.98706	6.03504	4.50982	7.02462	6.51024	6.46774	6.35752	9.28099	467.65	2128.87	2596.52	0.551924	TRUE	-1.26	1.17	0.5	0.58	0	0.59	TRUE	-1.26	2.22	0.08	0.13	-0.04	GSE68465
GSM1672540	Cluster 1	3.73158	High	Tumor	0.739726	1	5.66926	5.68516	4.3342	4.11383	7.39228	5.08606	5.9269	7.0056	12.0883	1876	1734.62	3610.62	0.422146	FALSE	4.49	0.88	0.38	0.29	0	0.19	FALSE	-1.4	4.49	0.14	0.28	-0.05	GSE68465
GSM1672541	Cluster 3	2.98222	High	Tumor	7.15068	0	6.25517	6.3708	5.44869	4.83035	7.73551	5.35864	6.81604	6.58162	8.24704	50.6704	1784.53	1835.2	0.641478	TRUE	-1.16	1.03	0.44	0.64	0	0.43	TRUE	-1.16	1.97	0.07	0.1	0	GSE68465
GSM1672542	Cluster 1	2.8293	High	Tumor	7.23288	0	6.43222	5.06746	7.49532	4.71094	7.04757	6.24827	6.08287	6.85815	9.90573	1240.88	2306.03	3546.91	0.430606	TRUE	-0.78	0.56	0.54	0.18	0	0.43	TRUE	-0.78	2.45	0.04	0.17	-0.01	GSE68465
GSM1672543	Cluster 1	2.80393	High	Tumor	6.08219	0	7.15407	5.23262	5.76304	4.43562	8.01336	7.40198	6.03055	6.55082	9.68424	1183.55	2831.09	4014.64	0.367674	TRUE	-0.84	0.95	0.55	0.33	0	0.23	TRUE	-0.84	2.42	0.07	0.16	-0.03	GSE68465
GSM1672544	Cluster 1	2.58193	Low	Tumor	0.657534	1	6.01967	5.32455	5.41508	3.92225	7.29208	4.93955	6.57739	6.86165	11.3275	1240.15	1655.04	2895.19	0.514846	TRUE	-1.4	0.26	0.48	0.08	0	0.4	TRUE	-1.4	3.65	0.11	0.24	-0.05	GSE68465
GSM1672545	Cluster 1	2.75396	High	Tumor	4.84932	0	6.63625	5.06263	5.53809	4.73573	7.15654	5.62332	6.46464	6.0312	7.80045	-118.015	1468.26	1350.25	0.694417	TRUE	-1.2	0.78	0.46	0.15	0	0.42	TRUE	-1.2	2.16	0.08	0.11	-0.01	GSE68465
GSM1672546	Cluster 1	3.03151	High	Tumor	4.52055	0	6.30905	5.56185	6.3283	4.20174	8.07723	6.71594	6.70988	6.28812	9.3104	575.136	1968.99	2544.13	0.558321	TRUE	-1.59	0.74	0.53	0.3	0	0.29	TRUE	-1.59	2.81	0.1	0.14	-0.02	GSE68465
GSM1672547	Cluster 3	2.9446	High	Tumor	2.9589	0	6.95788	6.91617	6.11887	4.67314	8.33429	5.70724	5.59481	6.28271	9.3416	735.211	2757.49	3492.7	0.437774	TRUE	-1.35	1.47	0.33	0.67	0	0.54	TRUE	-1.35	1.95	0.06	0.13	-0.03	GSE68465
GSM1672548	Cluster 1	2.95149	High	Tumor	1.23288	1	7.07457	7.19947	8.01318	6.22033	7.79851	6.94883	6.32225	7.57941	10.6259	1773.89	3010.55	4784.44	0.26047	TRUE	-0.07	0.95	0.43	0.72	0	0.66	TRUE	-0.07	2.42	0.01	0.2	-0.02	GSE68465
GSM1672549	Cluster 2	3.13823	High	Tumor	6.9863	0	6.74353	6.14585	5.39263	3.69299	7.77287	5.96723	5.73869	6.27102	10.038	1143.44	2384.14	3527.59	0.433164	TRUE	-1.5	1.45	0.57	0.54	0	0.45	TRUE	-1.5	3.04	0.11	0.19	-0.06	GSE68465
GSM1672550	Cluster 3	3.12643	High	Tumor	0.739726	1	5.654	6.37672	6.29666	4.75393	6.81768	5.19793	6.07316	5.78548	9.04969	233.17	515.311	748.481	0.755188	FALSE	3.49	0.61	0.44	0.06	0	0.45	FALSE	-1.42	3.49	0.16	0.13	-0.01	GSE68465
GSM1672551	Cluster 2	3.48706	High	Tumor	0.90411	1	7.13984	6.61962	5.41234	5.02608	8.24235	5.45688	6.124	6.09437	8.67677	691.618	3063.72	3755.34	0.402795	TRUE	-0.54	1.78	0.43	1.14	0	0.9	TRUE	-0.54	2.04	0.09	0.13	-0.06	GSE68465
GSM1672552	Cluster 1	2.12406	Low	Tumor	6.49315	1	7.25498	6.51139	6.27255	4.59444	8.367	6.8601	6.51267	7.83191	9.59167	1858.1	3313.01	5171.1	0.205281	TRUE	-0.79	1.3	0.48	0.52	0	0.48	TRUE	-0.79	1.97	0.02	0.18	-0.05	GSE68465
GSM1672553	Cluster 1	2.65892	Low	Tumor	8.63014	0	6.22172	5.94279	4.96991	4.3675	6.99844	7.94281	6.40463	6.7089	8.54373	608.239	2272.26	2880.5	0.516694	FALSE	2.05	1.01	0.53	0.45	0	0.52	FALSE	-0.95	2.05	0.04	0.14	-0.02	GSE68465
GSM1672554	Cluster 2	3.90697	High	Tumor	7.9726	0	6.43027	6.58216	5.56651	4.34925	8.31876	6.23057	7.41831	6.96853	10.8583	1386.61	2808.49	4195.1	0.342914	TRUE	-0.75	1.12	0.42	0.38	0	0.42	TRUE	-0.75	2.8	0.1	0.19	-0.06	GSE68465
GSM1672555	Cluster 3	2.65639	Low	Tumor	0.328767	1	6.53944	5.30313	5.95995	4.65369	7.28311	5.17559	6.35756	6.42486	11.1059	1226.74	1647.17	2873.91	0.517522	FALSE	3.86	0.71	0.36	0.27	0	-0.01	FALSE	-1.17	3.86	0.12	0.23	-0.04	GSE68465
GSM1672556	Cluster 3	3.29559	High	Tumor	2.9589	1	6.11783	3.98896	5.69551	4.61548	7.00296	5.09297	5.70803	6.35506	10.5378	975.705	1291.78	2267.48	0.591541	TRUE	-1.54	0.61	0.37	0.06	0	0.2	TRUE	-1.54	3.71	0.13	0.19	-0.01	GSE68465
GSM1672557	Cluster 3	2.72368	High	Tumor	3.61644	1	5.89992	4.97706	5.61628	5.01528	6.42129	6.00865	6.34397	6.47858	9.00967	108.785	1105.7	1214.48	0.708618	FALSE	2.8	0.64	0.43	-0.01	0	0.36	FALSE	-1.96	2.8	0.1	0.14	-0.02	GSE68465
GSM1672558	Cluster 2	2.50978	Low	Tumor	6.08219	1	6.41475	6.23904	6.29235	5.31307	7.19862	6.42936	5.91549	6.15762	9.01614	474.204	2123.36	2597.57	0.551796	TRUE	-0.62	1.18	0.52	0.7	0	0.51	TRUE	-0.62	2.05	0.07	0.13	-0.04	GSE68465
GSM1672559	Cluster 1	2.65128	Low	Tumor	1.06849	1	6.71995	6.14757	5.80584	5.07644	7.46807	6.37387	6.26481	6.56113	10.2117	1179.44	2251.25	3430.68	0.44594	TRUE	-0.97	1.19	0.33	0.52	0	0.5	TRUE	-0.97	2.73	0.07	0.18	-0.03	GSE68465
GSM1672560	Cluster 3	2.74091	High	Tumor	7.39726	0	6.83107	5.62923	6.39052	4.11985	7.34558	5.78654	6.12892	6.42344	10.5202	1165.43	2160.12	3325.55	0.4597	TRUE	-1.02	0.88	0.42	0.39	0	0.18	TRUE	-1.02	2.94	0.08	0.18	-0.03	GSE68465
GSM1672561	Cluster 3	3.02454	High	Tumor	6.9863	0	6.16545	6.36431	5.67633	4.22768	7.91352	6.04786	6.56461	6.59953	9.27544	557.541	1898.74	2456.28	0.568972	TRUE	-1.58	0.76	0.47	0.43	0	0.42	TRUE	-1.58	2.22	0.06	0.13	-0.02	GSE68465
GSM1672562	Cluster 2	2.93257	High	Tumor	5.83562	1	6.44275	5.85783	5.77504	4.14954	7.13029	5.51953	6.12184	6.6583	9.11536	381.441	1866.36	2247.8	0.593868	TRUE	-1.87	1.04	0.4	0.52	0	0.37	TRUE	-1.87	2.72	0.1	0.14	-0.02	GSE68465
GSM1672563	Cluster 3	1.96596	Low	Tumor	5.26027	1	5.85358	5.89508	5.46404	3.88508	7.56827	6.17257	6.36058	6.89294	10.5896	1249.35	1680.1	2929.45	0.510528	TRUE	-1.34	0.61	0.42	0.35	0	0.29	TRUE	-1.34	3.16	0.06	0.21	-0.01	GSE68465
GSM1672564	Cluster 1	2.77833	High	Tumor	5.34247	1	6.89306	5.2095	7.87023	4.76011	7.49017	5.83821	6.32662	7.36726	10.4387	1477.44	2422.26	3899.69	0.383312	TRUE	-1.15	0.71	0.33	0.51	0	0.37	TRUE	-1.15	3.2	0.08	0.2	-0.02	GSE68465
GSM1672565	Cluster 3	3.53441	High	Tumor	5.58904	0	6.37674	5.12604	5.93614	4.28026	7.18826	5.19371	6.36582	7.00009	10.4475	1156.87	1527.83	2684.7	0.541085	TRUE	-1.26	0.45	0.41	-0.05	0	0.19	TRUE	-1.26	3.51	0.09	0.21	-0.02	GSE68465
GSM1672566	Cluster 1	3.08806	High	Tumor	5.26027	0	6.10811	6.11421	5.92086	4.61945	6.56375	5.83978	6.40491	6.74231	8.98088	538.169	1076.67	1614.84	0.665952	FALSE	2.62	0.38	0.57	0.07	0	0.12	FALSE	-1.59	2.62	0.06	0.15	0	GSE68465
GSM1672567	Cluster 3	2.98906	High	Tumor	5.17808	0	5.10345	3.88419	5.21947	3.71637	6.69583	5.00016	6.31579	7.08471	8.59021	-218.082	394.591	176.509	0.807499	FALSE	3	-0.03	0.53	-0.04	0	0.04	FALSE	-2.44	3	0.11	0.13	0	GSE68465
GSM1672568	Cluster 1	3.00964	High	Tumor	1.06849	1	6.25102	5.52442	5.45334	5.06245	6.58672	6.44807	6.32455	6.06329	8.71455	264.551	1329.34	1593.89	0.668243	FALSE	2.46	0.52	0.43	0.23	0	0	FALSE	-0.27	2.46	0.08	0.13	-0.01	GSE68465
GSM1672569	Cluster 3	3.09343	High	Tumor	7.80822	0	5.37784	5.93096	4.81162	4.03137	7.53014	5.43971	5.5861	5.7261	9.31528	21.1878	1831.92	1853.1	0.639459	TRUE	-1.49	1.14	0.4	0.56	0	0.12	TRUE	-1.49	2.53	0.11	0.14	-0.06	GSE68465
GSM1672570	Cluster 1	2.77206	High	Tumor	6.08219	0	6.79363	6.01112	5.68513	4.69492	7.5249	6.12001	6.14363	6.83402	10.8712	1733.41	2533.28	4266.68	0.333024	TRUE	-0.61	1.24	0.4	0.77	0	0.57	TRUE	-0.61	3.22	0.07	0.23	-0.04	GSE68465
GSM1672571	Cluster 1	2.36866	Low	Tumor	4.68493	1	6.21748	4.5558	7.14792	5.14602	7.33823	6.3457	6.32521	6.81716	10.0902	1071.35	1768.36	2839.72	0.52181	FALSE	2.76	0.49	0.26	0.17	0	0.27	FALSE	-0.53	2.76	0.05	0.19	-0.02	GSE68465
GSM1672572	Cluster 1	2.83148	High	Tumor	4.60274	1	6.24164	6.10042	6.41501	4.33478	7.0999	7.75079	6.72852	6.48857	8.17568	295.953	2168.67	2464.63	0.567965	TRUE	-0.93	1.03	0.49	0.49	0	0.32	TRUE	-0.93	1.88	0.05	0.14	-0.04	GSE68465
GSM1672573	Cluster 3	3.55925	High	Tumor	3.94521	0	6.27407	5.83512	6.10487	4.00945	7.01078	5.85783	6.24061	6.77817	10.5432	957	1566.17	2523.17	0.560871	TRUE	-1.61	0.68	0.4	0.24	0	0.22	TRUE	-1.61	3.44	0.12	0.19	-0.03	GSE68465
GSM1672574	Cluster 1	2.20198	Low	Tumor	4.0274	0	6.50384	5.27726	6.37842	4.01374	7.12369	6.79188	6.5257	6.94177	10.7443	1589.57	2254.89	3844.46	0.390788	TRUE	-0.83	0.5	0.41	0.45	0	0.39	TRUE	-0.83	2.97	0.04	0.22	-0.02	GSE68465
GSM1672575	Cluster 2	2.22044	Low	Tumor	2.30137	0	6.39197	5.27409	6.10508	4.22123	8.30368	5.84677	6.25618	6.81075	11.178	2102.35	2643.34	4745.69	0.265957	TRUE	-1.11	0.7	0.41	0.24	0	0.17	TRUE	-1.11	3.42	0.06	0.24	-0.02	GSE68465
GSM1672576	Cluster 2	2.65689	Low	Tumor	2.9589	0	7.49564	6.72408	7.48416	5.33892	8.43883	6.36004	6.30303	6.53616	10.7662	1807.22	3371.17	5178.39	0.204234	FALSE	0.42	1.4	0.38	0.92	0	0.66	TRUE	0.42	2.06	0.02	0.19	-0.04	GSE68465
GSM1672577	Cluster 3	2.84405	High	Tumor	3.28767	0	5.2629	5.02096	5.47727	3.27626	7.28477	6.27383	6.06838	6.33832	11.0014	1454.09	1487.35	2941.44	0.509015	FALSE	4.22	0.53	0.34	0.1	0	-0.03	FALSE	-1.53	4.22	0.11	0.25	-0.02	GSE68465
GSM1672578	Cluster 2	2.88155	High	Tumor	3.0411	0	7.52736	5.25277	7.61731	5.78601	8.21007	6.00145	5.91482	6.52791	9.62174	1118.12	3209.28	4327.4	0.324608	TRUE	-0.64	1.77	0.48	0.77	0	0.27	TRUE	-0.64	1.65	0.05	0.14	-0.06	GSE68465
GSM1672579	Cluster 1	2.30145	Low	Tumor	3.28767	0	6.75549	5.40464	7.17868	4.44093	6.89489	6.09362	6.32497	6.99649	9.36555	708.553	2206.91	2915.46	0.512294	TRUE	-0.24	0.53	0.54	0.32	0	0.33	TRUE	-0.24	1.99	0.03	0.15	-0.02	GSE68465
GSM1672580	Cluster 1	2.95649	High	Tumor	1.89041	1	6.43669	6.07271	6.59157	4.2839	7.72413	6.16641	5.95427	7.05734	11.1485	1705.53	2759.14	4464.67	0.305485	FALSE	0.17	0.77	0.36	0.51	0	0.4	TRUE	0.17	2.72	0.05	0.2	-0.04	GSE68465
GSM1672581	Cluster 2	3.0393	High	Tumor	6.24658	0	6.57841	6.6846	6.23031	4.58452	7.04041	6.13311	5.86823	6.62187	9.86505	979.192	1942.66	2921.85	0.511488	TRUE	-1.1	0.87	0.46	0.36	0	0.43	TRUE	-1.1	2.76	0.08	0.18	-0.04	GSE68465
GSM1672582	Cluster 1	2.57291	Low	Tumor	2.79452	1	6.1845	5.38132	5.41908	5.08435	7.87433	6.42847	6.08388	6.71994	10.549	1719	2287.72	4006.72	0.368755	TRUE	-0.02	0.51	0.35	0.29	0	0.52	TRUE	-0.02	3.03	0.04	0.22	-0.02	GSE68465
GSM1672583	Cluster 3	3.30915	High	Tumor	5.42466	0	6.59617	5.74452	5.83096	4.75142	6.35611	5.86733	5.73793	6.28732	10.5095	1411.56	1875.51	3287.07	0.464708	FALSE	0.09	0.52	0.41	0.46	0	0.47	TRUE	0.09	3.24	0.08	0.2	-0.02	GSE68465
GSM1672584	Cluster 3	2.68976	Low	Tumor	2.38356	1	5.77581	5.47794	5.20772	5.2215	6.40419	4.70708	6.06078	6.07838	8.9718	-334.096	-560.909	-895.005	0.889927	FALSE	3.28	-0.1	0.44	-0.13	0	0.07	FALSE	-1.04	3.28	0.13	0.14	0	GSE68465
GSM1672585	Cluster 3	3.31767	High	Tumor	0.575342	1	5.53216	5.13222	5.83496	4.46068	6.32818	4.97397	5.20535	5.23844	8.43843	-197.398	675.591	478.193	0.780594	TRUE	-1.69	0.42	0.45	0.37	0	0.46	TRUE	-1.69	3.85	0.17	0.13	0.02	GSE68465
GSM1672586	Cluster 1	2.6913	Low	Tumor	4.35616	0	6.24136	5.28192	6.20255	4.78049	6.39383	6.4066	5.9649	5.80482	7.38491	-389.933	1078.33	688.394	0.76094	TRUE	-1.02	0.66	0.44	0.07	0	0.34	TRUE	-1.02	2.19	0.09	0.11	-0.02	GSE68465
GSM1672587	Cluster 1	2.59086	Low	Tumor	5.17808	0	5.97999	5.27977	5.55277	4.51404	7.27389	7.06066	6.41867	6.6146	8.92101	888.237	1933.89	2822.13	0.524011	FALSE	0.04	0.59	0.48	0.24	0	0.41	TRUE	0.04	2.3	0.05	0.14	-0.01	GSE68465
GSM1672588	Cluster 1	2.63463	Low	Tumor	1.89041	0	6.68869	6.7022	6.79463	5.11427	7.89911	6.56979	6.32034	7.16423	10.6835	1989.82	3014.9	5004.72	0.22912	TRUE	-0.61	0.99	0.42	0.77	0	0.58	TRUE	-0.61	2.6	0.04	0.21	-0.04	GSE68465
GSM1672589	Cluster 3	3.05652	High	Tumor	5.09589	0	6.50338	5.10795	6.4347	5.32664	7.10558	5.69354	6.13217	6.48957	9.34539	653.008	2093.35	2746.36	0.533451	TRUE	-1.3	0.49	0.43	0.4	0	0.44	TRUE	-1.3	2.79	0.11	0.14	-0.03	GSE68465
GSM1672590	Cluster 2	2.99466	High	Tumor	0.575342	1	6.80148	6.43736	5.47063	5.45846	8.49426	6.8178	6.39182	6.09896	9.51294	1025.82	2503.5	3529.32	0.432935	TRUE	-0.34	1.04	0.45	0.6	0	0.65	TRUE	-0.34	2.24	0.06	0.14	-0.03	GSE68465
GSM1672591	Cluster 2	3.60344	High	Tumor	2.13699	0	6.49153	5.63874	5.83381	5.09111	8.23176	7.10496	6.07968	6.14518	10.2536	1546.11	2829.38	4375.48	0.317924	TRUE	-0.53	1.47	0.43	0.87	0	0.44	TRUE	-0.53	2.46	0.06	0.18	-0.04	GSE68465
GSM1672592	Cluster 1	2.50027	Low	Tumor	3.28767	0	7.09091	6.93602	5.61849	5.14767	8.4446	6.48015	6.2668	6.94554	9.55532	1393.41	3176.05	4569.45	0.290803	TRUE	-0.7	1.77	0.48	0.87	0	0.65	TRUE	-0.7	2.05	0.04	0.16	-0.05	GSE68465
GSM1672593	Cluster 1	2.94304	High	Tumor	2.46575	0	6.83599	6.31841	6.02502	4.71679	7.72331	5.60955	5.62621	6.34171	9.97424	1236.88	2716.27	3953.15	0.376053	TRUE	-0.48	1.25	0.41	0.63	0	0.44	TRUE	-0.48	2.65	0.08	0.16	-0.03	GSE68465
GSM1672594	Cluster 2	3.34625	High	Tumor	3.28767	0	6.00598	5.7738	6.23331	4.64563	7.0396	6.33686	6.19706	6.42484	9.85885	835.429	1564.49	2399.92	0.575757	TRUE	-1.13	0.64	0.41	0.31	0	0.41	TRUE	-1.13	3.09	0.1	0.18	-0.03	GSE68465
GSM1672595	Cluster 1	2.43882	Low	Tumor	6.90411	0	6.56909	4.93231	5.87572	4.76501	7.87953	6.60672	6.38049	6.95065	9.652	1453.23	2351.7	3804.93	0.396122	FALSE	2.52	0.73	0.34	0.37	0	0.39	FALSE	-0.73	2.52	0.03	0.2	-0.03	GSE68465
GSM1672596	Cluster 3	2.95503	High	Tumor	1.47945	1	6.2164	5.93318	5.96446	5.0215	6.74571	5.86589	5.92987	6.38843	10.161	1209.7	1658.88	2868.58	0.518192	FALSE	3.17	0.93	0.4	0.34	0	0.13	FALSE	-1.22	3.17	0.1	0.19	-0.03	GSE68465
GSM1672597	Cluster 1	2.62692	Low	Tumor	2.05479	1	6.44853	6.03037	7.11335	3.95279	6.99511	6.40874	6.40668	7.27788	10.1372	1380.39	2216.89	3597.28	0.423921	TRUE	-0.92	0.82	0.49	0.41	0	0.38	TRUE	-0.92	3.21	0.08	0.21	-0.03	GSE68465
GSM1672598	Cluster 2	2.68633	Low	Tumor	6.57534	0	5.82873	5.16302	6.22866	4.48088	7.20736	5.46628	6.2315	6.92871	10.1628	1478.59	1330.94	2809.53	0.525585	TRUE	-1.38	0.81	0.4	0.26	0	0.43	TRUE	-1.38	3.55	0.1	0.23	-0.04	GSE68465
GSM1672599	Cluster 2	3.41742	High	Tumor	0.986301	1	6.60572	5.70052	5.53348	5.2338	7.01973	5.4926	6.24519	6.62892	9.31538	824.686	2153.93	2978.62	0.50431	TRUE	-1.22	1.08	0.44	0.64	0	0.37	TRUE	-1.22	2.81	0.1	0.17	-0.05	GSE68465
GSM1672600	Cluster 1	2.65925	Low	Tumor	2.63014	0	6.65469	6.11422	5.91865	4.61567	8.17438	7.1884	6.3138	6.95679	10.0308	1387.5	2687.35	4074.85	0.35944	TRUE	-1.05	1.17	0.5	0.62	0	0.42	TRUE	-1.05	2.35	0.04	0.17	-0.03	GSE68465
GSM1672601	Cluster 1	2.26085	Low	Tumor	8.63014	0	7.11058	6.41835	6.53747	5.30158	7.811	6.97989	6.26263	7.28005	9.32202	1372.32	2855.13	4227.45	0.33845	TRUE	-0.39	1.23	0.44	0.58	0	0.55	TRUE	-0.39	2.11	0.04	0.16	-0.04	GSE68465
GSM1672602	Cluster 3	3.03639	High	Tumor	6.65753	0	6.15084	6.18119	6.9433	5.00435	6.77264	6.20766	6.22542	6.67697	8.96515	324.066	1648.73	1972.8	0.625853	TRUE	-1.37	0.8	0.54	0.4	0	0.3	TRUE	-1.37	2.76	0.12	0.14	-0.03	GSE68465
GSM1672603	Cluster 1	2.34523	Low	Tumor	6.16438	0	6.69555	5.76941	6.14697	4.92427	7.99581	6.40075	6.55103	6.79407	8.43605	807.658	2754.37	3562.03	0.428602	TRUE	-1.03	1.45	0.49	0.8	0	0.53	TRUE	-1.03	1.52	0.03	0.13	-0.04	GSE68465
GSM1672604	Cluster 1	2.33578	Low	Tumor	7.9726	0	6.2105	5.31227	5.24251	4.66509	6.9676	6.81165	6.02571	6.58108	8.91413	740.96	1738.14	2479.1	0.566215	FALSE	2.57	0.78	0.5	0.09	0	0.33	FALSE	-1.26	2.57	0.05	0.17	-0.02	GSE68465
GSM1672605	Cluster 2	2.8999	High	Tumor	1.47945	1	6.30633	5.43924	6.28407	4.86312	7.00671	6.70974	6.20742	6.74151	8.98453	968.488	1791.47	2759.96	0.531762	TRUE	-1.8	0.93	0.57	0.35	0	0.46	TRUE	-1.8	2.87	0.09	0.16	-0.02	GSE68465
GSM1672606	Cluster 1	3.06657	High	Tumor	2.63014	1	6.25514	6.04325	6.07509	5.3386	6.60356	6.23407	6.32647	6.97215	9.21727	815.434	1837.4	2652.83	0.545012	TRUE	-0.6	0.87	0.39	0.41	0	0.54	TRUE	-0.6	2.51	0.08	0.15	-0.03	GSE68465
GSM1672607	Cluster 2	3.62534	High	Tumor	0.821918	1	7.65306	7.33159	5.7427	5.46758	7.99907	5.78031	5.92971	6.37434	9.16556	1092.38	3199.06	4291.44	0.329596	FALSE	0.01	1.64	0.5	1.24	0	1.01	TRUE	0.01	2	0.07	0.14	-0.06	GSE68465
GSM1672608	Cluster 1	2.92779	High	Tumor	3.69589	1	5.85036	5.79716	6.12746	4.26135	7.35292	5.42937	6.15248	6.6888	8.76816	674.822	1731.25	2406.08	0.575017	TRUE	-2.48	0.59	0.49	0.08	0	0.33	TRUE	-2.48	2.87	0.1	0.15	-0.03	GSE68465
GSM1672609	Cluster 2	2.56769	Low	Tumor	2.85753	1	5.97478	4.95361	6.23403	4.54589	7.38145	6.35627	6.38854	6.91269	8.96864	830.526	1474.97	2305.49	0.587034	TRUE	-2.33	0.4	0.53	-0.06	0	0.4	TRUE	-2.33	2.57	0.07	0.15	-0.02	GSE68465
GSM1672610	Cluster 3	3.04023	High	Tumor	1.63288	1	5.44152	4.42499	5.38239	4.14354	7.73842	4.13056	6.36601	6.23039	8.071	80.0196	1054.89	1134.91	0.716811	FALSE	2.7	0.61	0.45	0.13	0	0.13	FALSE	-2.78	2.7	0.11	0.14	-0.03	GSE68465
GSM1672611	Cluster 1	2.81084	High	Tumor	0.709589	1	6.36282	6.52128	6.14927	4.37872	7.62754	5.91364	6.1356	7.32247	10.5441	1616.62	2292.85	3909.47	0.381986	TRUE	-1.76	1.04	0.42	0.45	0	0.46	TRUE	-1.76	3.38	0.09	0.21	-0.04	GSE68465
GSM1672612	Cluster 1	2.38182	Low	Tumor	0.0438356	1	6.71991	5.43822	7.07487	4.48456	7.86307	6.14019	6.50329	6.44294	8.64321	956.94	2531.46	3488.4	0.438341	TRUE	-1.76	0.95	0.48	0.46	0	0.33	TRUE	-1.76	1.82	0.03	0.15	-0.05	GSE68465
GSM1672613	Cluster 2	2.88703	High	Tumor	3.08767	1	6.11172	4.98544	6.17205	4.20332	7.31658	5.53893	5.75194	6.45071	9.38437	724.483	1559.27	2283.75	0.589614	TRUE	-2.31	1.05	0.45	0.45	0	0.37	TRUE	-2.31	2.81	0.1	0.16	-0.03	GSE68465
GSM1672614	Cluster 3	2.6944	Low	Tumor	8.76164	0	6.18828	5.67937	5.94182	4.51479	6.93012	5.28151	6.5634	6.19608	9.33522	393.235	912.065	1305.3	0.699149	TRUE	-2.22	0.48	0.41	-0.03	0	0.38	TRUE	-2.22	2.99	0.11	0.15	-0.02	GSE68465
GSM1672615	Cluster 3	2.77933	High	Tumor	10.1342	0	6.45546	5.41241	6.96382	4.80618	7.36038	6.23355	7.24472	6.96441	9.60283	1411.23	2445.05	3856.28	0.389189	TRUE	-1.99	0.53	0.43	0.34	0	0.43	TRUE	-1.99	2.5	0.06	0.17	-0.03	GSE68465
GSM1672616	Cluster 3	2.62587	Low	Tumor	4.66849	1	6.15575	5.24883	6.32859	4.84892	6.82907	6.11254	6.21431	6.55624	8.47212	273.855	1294.03	1567.88	0.671078	TRUE	-2.18	0.86	0.66	0.18	0	0.3	TRUE	-2.18	2.25	0.06	0.13	-0.02	GSE68465
GSM1672617	Cluster 2	2.46394	Low	Tumor	2.47671	1	6.69005	7.48565	6.24973	4.85126	8.62417	6.19567	6.49908	6.22399	9.00135	904.379	2988.34	3892.72	0.384257	TRUE	-2.08	2.03	0.64	1.01	0	0.68	TRUE	-2.08	1.65	0.06	0.12	-0.05	GSE68465
GSM1672618	Cluster 1	2.18897	Low	Tumor	1.09589	1	6.12637	5.05151	5.75019	4.64108	7.38639	7.02038	6.43222	6.41964	8.50452	570.453	1802.15	2372.6	0.57903	FALSE	2.15	0.58	0.55	0.02	0	0.34	FALSE	-1.86	2.15	0.03	0.16	-0.01	GSE68465
GSM1672619	Cluster 1	2.25798	Low	Tumor	8.71233	1	5.87471	4.09481	5.18845	4.24947	7.02169	6.70601	6.39297	6.48821	8.73353	508.35	1533.02	2041.37	0.617972	FALSE	2.3	0.45	0.47	0.13	0	0.05	FALSE	-1.82	2.3	0.04	0.16	-0.02	GSE68465
GSM1672620	Cluster 1	3.12831	High	Tumor	3.65205	1	6.36169	5.8707	6.36083	5.13002	7.40746	5.91268	6.92098	6.30491	8.59891	380.833	2001.27	2382.11	0.577892	TRUE	-1.83	0.97	0.38	0.48	0	0.52	TRUE	-1.83	2.19	0.08	0.14	-0.04	GSE68465
GSM1672621	Cluster 2	2.79343	High	Tumor	1.71507	1	6.08807	6.53242	7.20834	4.81135	7.71593	5.57176	6.37511	6.3894	10.3462	998.114	2109.72	3107.83	0.487842	TRUE	-1.74	0.65	0.42	0.44	0	0.18	TRUE	-1.74	2.93	0.09	0.18	-0.04	GSE68465
GSM1672622	Cluster 3	2.77167	High	Tumor	2.27123	1	5.28079	4.84433	5.84037	4.48249	6.75687	5.74943	6.39433	6.01746	7.71679	-476.621	483.551	6.9303	0.82193	FALSE	2.49	0.27	0.63	-0.07	0	0.12	FALSE	-2.81	2.49	0.08	0.12	0	GSE68465
GSM1672623	Cluster 2	2.83506	High	Tumor	6.09863	1	5.53728	6.00516	5.86048	4.46538	6.91915	5.90408	6.27409	6.28837	8.96804	252.869	1042.39	1295.26	0.700202	TRUE	-2.34	0.5	0.59	0.08	0	0.37	TRUE	-2.34	2.73	0.09	0.16	-0.03	GSE68465
GSM1672624	Cluster 1	2.66753	Low	Tumor	7.89041	1	5.90664	4.5147	6.44119	4.15354	6.80863	5.89919	6.53894	6.6039	9.45945	474.008	1396.43	1870.44	0.637501	FALSE	2.75	0.42	0.35	0.17	0	0.31	FALSE	-1.92	2.75	0.06	0.17	-0.02	GSE68465
GSM1672625	Cluster 2	2.7748	High	Tumor	3.39726	1	6.80245	6.67998	6.18363	4.62268	8.28981	6.05208	6.05493	6.44253	10.0785	1182.06	2736	3918.06	0.38082	TRUE	-1.68	1.68	0.51	0.89	0	0.4	TRUE	-1.68	2.52	0.08	0.17	-0.05	GSE68465
GSM1672626	Cluster 1	2.50971	Low	Tumor	0.465753	1	5.96224	5.41098	5.46892	4.80826	7.83639	5.51868	6.71998	6.61425	9.62234	1225.31	2059.09	3284.4	0.465056	TRUE	-1.55	0.83	0.51	0.31	0	0.37	TRUE	-1.55	2.46	0.05	0.18	-0.04	GSE68465
GSM1672627	Cluster 3	3.07179	High	Tumor	0.0356164	1	5.55781	5.07954	5.49917	4.64229	6.38968	5.63354	6.36558	6.30227	9.09256	-35.9328	442.454	406.521	0.787127	FALSE	3.28	0.01	0.43	-0.07	0	0.23	FALSE	-2.35	3.28	0.12	0.16	-0.01	GSE68465
GSM1672628	Cluster 1	2.84318	High	Tumor	1.36164	1	6.6446	6.17357	7.64254	4.30832	7.81999	6.00277	6.47824	7.03045	9.31464	1223.09	2715.75	3938.84	0.377998	TRUE	-1.99	1	0.58	0.53	0	0.29	TRUE	-1.99	2.58	0.08	0.17	-0.04	GSE68465
GSM1672629	Cluster 1	2.57102	Low	Tumor	5.03288	1	6.26203	4.49463	6.51619	4.42391	7.19503	6.00638	6.67198	6.48181	8.57024	340.518	1855.59	2196.11	0.599956	FALSE	2.17	0.5	0.53	0.25	0	0.25	FALSE	-1.78	2.17	0.05	0.15	-0.02	GSE68465
GSM1672630	Cluster 3	2.66672	Low	Tumor	8.58904	0	6.49585	5.77559	6.39275	4.35023	7.6066	5.6342	5.93542	6.73152	10.1653	1506.52	2133.4	3639.91	0.418245	TRUE	-2.08	1.19	0.56	0.43	0	0.39	TRUE	-2.08	3.4	0.1	0.21	-0.03	GSE68465
GSM1672631	Cluster 3	2.87574	High	Tumor	5.80274	1	6.39695	5.58933	5.89371	4.81538	7.28983	6.44542	6.25742	6.54263	8.42794	468.207	1846.12	2314.33	0.585983	TRUE	-1.84	0.96	0.41	0.46	0	0.34	TRUE	-1.84	2.34	0.08	0.14	-0.03	GSE68465
GSM1672632	Cluster 3	3.34105	High	Tumor	0.290411	1	5.38064	5.3083	4.95664	4.32969	6.70936	5.46244	5.8046	5.9204	8.46133	-32.1678	1160.28	1128.11	0.717506	FALSE	3.12	0.38	0.47	-0.1	0	0.07	FALSE	-2.2	3.12	0.13	0.15	-0.03	GSE68465
GSM1672633	Cluster 2	2.68949	Low	Tumor	1.44384	1	5.98204	5.45811	6.61915	5.1958	7.9819	5.84813	6.36899	6.5855	9.24876	1092.38	2283.37	3375.76	0.453142	TRUE	-2.18	1.38	0.53	0.61	0	0.29	TRUE	-2.18	2.5	0.07	0.17	-0.04	GSE68465
GSM1672634	Cluster 1	2.66993	Low	Tumor	2.26575	1	5.03928	4.55877	5.29781	4.2331	6.83022	4.70412	5.60113	5.69789	8.84756	-283.584	210.161	-73.4235	0.828591	TRUE	-2.87	0.54	0.37	-0.02	0	0.23	TRUE	-2.87	3.11	0.13	0.14	-0.02	GSE68465
GSM1672635	Cluster 3	2.98599	High	Tumor	1.34795	1	6.24901	6.52622	6.46391	4.40619	7.66335	5.52499	6.73232	6.51165	9.06074	367.257	1841.64	2208.9	0.598453	TRUE	-2.28	1.07	0.49	0.37	0	0.24	TRUE	-2.28	2.48	0.11	0.13	-0.04	GSE68465
GSM1672636	Cluster 1	2.74063	High	Tumor	6.3863	0	5.7751	5.637	5.50167	5.01367	7.27254	5.5506	6.8399	6.63449	8.19466	245.304	1654.26	1899.57	0.634201	TRUE	-2.11	0.63	0.61	0.35	0	0.27	TRUE	-2.11	2.06	0.07	0.13	-0.03	GSE68465
GSM1672637	Cluster 3	2.4428	Low	Tumor	7.73973	0	5.85898	4.51509	5.55349	4.78708	7.14816	6.37236	6.66922	6.17056	8.66305	640.915	1446.65	2087.57	0.612626	FALSE	2.49	0.42	0.44	0.05	0	0.36	FALSE	-1.94	2.49	0.04	0.16	-0.01	GSE68465
GSM1672638	Cluster 3	2.8888	High	Tumor	6.03288	0	6.09655	5.60597	6.01529	4.09667	7.3202	5.54959	6.12174	6.56727	10.2647	1318.65	1648.49	2967.13	0.505765	TRUE	-1.93	0.82	0.35	0.21	0	0.31	TRUE	-1.93	3.32	0.1	0.2	-0.03	GSE68465
GSM1672639	Cluster 2	2.37182	Low	Tumor	3.72055	1	5.9378	6.4768	6.02554	4.95276	7.13285	6.21103	6.09832	6.64708	9.23721	850.03	1845.72	2695.75	0.539719	TRUE	-2.02	0.74	0.5	0.36	0	0.08	TRUE	-2.02	2.82	0.09	0.16	-0.03	GSE68465
GSM1672640	Cluster 1	2.35059	Low	Tumor	0.00273973	1	6.69843	6.83339	5.87354	4.53941	8.20993	6.23399	6.51642	6.4658	9.23121	1123.12	2625.43	3748.55	0.403707	TRUE	-2	1.57	0.49	0.55	0	0.36	TRUE	-2	2.1	0.06	0.15	-0.04	GSE68465
GSM1672641	Cluster 1	2.23566	Low	Tumor	6.22466	1	5.92688	4.3361	7.11806	4.80722	7.55081	7.02085	6.53149	7.04096	8.59324	1237.12	2383.28	3620.4	0.420845	FALSE	1.94	0.31	0.58	0.01	0	0.22	FALSE	-1.62	1.94	0	0.17	-0.02	GSE68465
GSM1672642	Cluster 1	2.41173	Low	Tumor	3.21096	1	5.48984	5.55325	5.75345	3.98761	7.60078	5.98019	6.28458	6.79947	8.41216	424.28	1604.69	2028.97	0.619401	TRUE	-2.21	0.62	0.56	0.09	0	0.22	TRUE	-2.21	2.34	0.07	0.14	-0.02	GSE68465
GSM1672643	Cluster 3	3.00844	High	Tumor	6.37808	1	5.78343	4.51493	5.28682	3.89601	7.52284	6.76694	6.31467	6.24291	10.0393	1050.54	1420.6	2471.14	0.567177	FALSE	3.3	0.5	0.53	-0.07	0	0.05	FALSE	-2	3.3	0.08	0.22	-0.03	GSE68465
GSM1672644	Cluster 2	3.21383	High	Tumor	0.189041	1	5.3918	5.33732	5.4467	4.60131	7.47986	4.97617	6.3496	6.47269	8.49912	434.558	1198.14	1632.7	0.663994	TRUE	-2.31	0.39	0.6	-0.03	0	0.04	TRUE	-2.31	2.58	0.07	0.15	-0.01	GSE68465
GSM1672645	Cluster 2	2.70015	Low	Tumor	6.94247	0	6.57453	5.45176	7.01843	4.31883	7.19203	5.87552	6.01656	6.23905	7.98006	265.881	2098.5	2364.38	0.580013	TRUE	-1.88	1.11	0.5	0.35	0	0.29	TRUE	-1.88	2.09	0.06	0.12	-0.02	GSE68465
GSM1672646	Cluster 2	2.33966	Low	Tumor	3.46849	1	7.05655	6.47818	6.49278	4.7009	8.16981	5.75247	6.08679	5.98172	9.08678	689.378	2744.93	3434.31	0.445464	TRUE	-1.64	1.44	0.47	0.78	0	0.34	TRUE	-1.64	2.13	0.09	0.12	-0.04	GSE68465
GSM1672647	Cluster 1	1.98861	Low	Tumor	7.0411	1	6.65255	5.72893	6.97823	4.27399	8.09045	6.68786	6.51209	6.49851	9.17409	1143.3	2860.28	4003.57	0.369184	TRUE	-1.56	1.31	0.59	0.67	0	0.37	TRUE	-1.56	1.94	0.03	0.17	-0.05	GSE68465
GSM1672648	Cluster 3	3.14184	High	Tumor	7.60548	0	5.44474	5.43514	5.08726	4.08148	7.5823	4.9337	6.53553	5.93885	8.22933	121.686	1160	1281.69	0.701623	TRUE	-2.37	0.9	0.53	0.18	0	0.37	TRUE	-2.37	2.56	0.1	0.13	-0.03	GSE68465
GSM1672649	Cluster 3	3.91544	High	Tumor	3.23562	1	5.35774	4.14689	6.05184	3.44553	6.49283	4.89943	5.52367	6.0221	7.68372	-668.527	671.703	3.17632	0.822244	FALSE	2.47	0.4	0.54	-0.02	0	0.13	FALSE	-2.75	2.47	0.13	0.09	-0.02	GSE68465
GSM1672650	Cluster 1	2.32538	Low	Tumor	6.78082	0	5.98015	5.1492	5.96901	4.29891	7.1696	5.54182	6.21462	6.40324	9.42467	607.699	1335.82	1943.52	0.6292	TRUE	-2.42	0.76	0.49	0.12	0	0.3	TRUE	-2.42	3.03	0.1	0.17	-0.02	GSE68465
GSM1672651	Cluster 3	3.08718	High	Tumor	2.60548	0	6.36748	5.5548	6.24781	4.4852	7.56994	5.53951	6.30172	6.33314	8.96215	535.267	1970.58	2505.85	0.562974	TRUE	-2.07	1.19	0.44	0.58	0	0.38	TRUE	-2.07	2.3	0.08	0.13	-0.02	GSE68465
GSM1672652	Cluster 1	2.52521	Low	Tumor	3.45479	1	5.07584	5.05369	5.51467	4.08713	7.47287	5.58143	6.24141	6.8606	8.23605	377.239	1515.6	1892.83	0.634965	TRUE	-2.31	0.54	0.57	0.16	0	0.24	TRUE	-2.31	2.33	0.06	0.14	-0.02	GSE68465
GSM1672653	Cluster 1	2.13908	Low	Tumor	0.476712	1	5.47716	4.62578	5.98502	3.70379	6.59366	6.40115	6.03028	6.03696	7.56724	-79.3251	1315.95	1236.63	0.70632	FALSE	2.01	0.6	0.68	0.05	0	-0.27	FALSE	-2.47	2.01	0.05	0.12	-0.01	GSE68465
GSM1672654	Cluster 2	3.07506	High	Tumor	0.632877	1	5.96429	5.61272	5.81408	4.05454	6.85372	4.93089	6.08841	6.43158	8.18491	337.244	1598.28	1935.53	0.630111	TRUE	-2.32	0.94	0.52	0.22	0	0.36	TRUE	-2.32	2.27	0.09	0.12	-0.03	GSE68465
GSM1672655	Cluster 1	2.45576	Low	Tumor	3.93699	1	6.94911	6.18711	7.09454	4.33629	8.48767	6.12614	6.15249	6.60552	9.80727	1635.95	3139.28	4775.23	0.261775	TRUE	-1.43	1.67	0.5	0.86	0	0.42	TRUE	-1.43	2.23	0.05	0.18	-0.06	GSE68465
GSM1672656	Cluster 2	2.42751	Low	Tumor	4.83836	0	6.40159	5.75899	7.843	4.49411	7.67311	5.79626	6.25123	6.54867	8.07615	1026.76	2789.48	3816.24	0.394597	TRUE	-1.88	1.12	0.63	0.35	0	0.42	TRUE	-1.88	1.51	0.03	0.12	-0.03	GSE68465
GSM1672657	Cluster 2	2.70299	Low	Tumor	6.70411	0	5.26109	4.45748	4.90732	4.18932	6.97663	5.49694	6.05375	6.23625	9.01338	781.987	1159.54	1941.53	0.629427	FALSE	3.29	0.36	0.56	-0.15	0	-0.06	FALSE	-2.21	3.29	0.1	0.19	-0.02	GSE68465
GSM1672658	Cluster 1	3.24294	High	Tumor	2.01644	1	6.25132	5.53492	5.95704	3.87336	7.34291	6.95311	6.24698	6.13487	9.05165	700.763	1583.12	2283.88	0.589599	TRUE	-2.18	0.46	0.45	0.22	0	0.25	TRUE	-2.18	2.85	0.09	0.16	-0.02	GSE68465
GSM1672659	Cluster 1	2.55442	Low	Tumor	0.578082	1	7.19788	6.81462	7.23345	5.02739	8.39159	6.12473	6.79536	6.8017	9.95618	1617.41	3167.87	4785.28	0.26035	TRUE	-1.38	1.43	0.51	0.84	0	0.47	TRUE	-1.38	2.02	0.04	0.17	-0.05	GSE68465
GSM1672660	Cluster 2	2.9242	High	Tumor	0.791781	1	5.95749	6.59139	5.89283	4.8741	7.97861	5.93017	6.74967	6.15216	9.01627	600.705	2135.23	2735.93	0.534745	TRUE	-2.42	1.14	0.6	0.52	0	0.34	TRUE	-2.42	2.32	0.1	0.13	-0.04	GSE68465
GSM1672661	Cluster 3	2.61554	Low	Tumor	3.30685	1	5.5836	4.6616	5.4728	3.84943	7.04412	6.08284	6.69975	6.79309	8.35755	713.598	1652.39	2365.99	0.579821	FALSE	2.45	0.63	0.59	0.02	0	0.05	FALSE	-2.44	2.45	0.04	0.16	-0.01	GSE68465
GSM1672662	Cluster 3	2.5752	Low	Tumor	5.48219	0	5.81643	4.99427	6.42094	4.26856	6.84708	6.77109	6.23424	6.44348	7.89151	-116.783	1412.31	1295.53	0.700173	FALSE	2.46	0.65	0.42	0.24	0	0.29	FALSE	-2.16	2.46	0.07	0.13	-0.01	GSE68465
GSM1672663	Cluster 3	2.74945	High	Tumor	3.36986	1	5.38361	5.04316	5.76331	3.71734	6.33227	5.63501	5.84265	6.27179	7.9872	-120.459	717.059	596.601	0.769613	FALSE	3.03	0.31	0.54	0.07	0	0.2	FALSE	-1.75	3.03	0.11	0.15	-0.02	GSE68465
GSM1672664	Cluster 2	2.63073	Low	Tumor	6.25753	0	6.2782	5.45255	6.57651	4.3831	6.90543	5.19498	6.02568	6.25292	8.85622	257.318	1596.69	1854.01	0.639357	TRUE	-1.97	0.89	0.47	0.33	0	0.21	TRUE	-1.97	2.3	0.1	0.13	-0.04	GSE68465
GSM1672665	Cluster 2	2.37174	Low	Tumor	5.9726	1	6.29349	6.01426	6.61882	4.04161	8.12179	6.26432	5.80595	6.60054	9.92976	1319.14	2716.34	4035.48	0.364828	TRUE	-1.29	1.2	0.49	0.75	0	0.48	TRUE	-1.29	2.41	0.05	0.18	-0.04	GSE68465
GSM1672666	Cluster 3	3.13201	High	Tumor	0.986301	1	6.35958	6.03341	5.34849	5.80524	7.13019	5.81754	6.63274	6.62778	9.88749	892.652	1773.55	2666.2	0.543366	TRUE	-2.16	0.5	0.48	0.02	0	0.33	TRUE	-2.16	3.33	0.11	0.18	-0.02	GSE68465
GSM1672667	Cluster 3	2.96221	High	Tumor	0.515068	1	5.96904	5.35973	5.67614	6.25368	7.00718	5.82453	6.76322	6.60888	9.68012	398.997	981.215	1380.21	0.691245	TRUE	-2.19	0.21	0.48	-0.13	0	0.27	TRUE	-2.19	3.23	0.11	0.17	-0.02	GSE68465
GSM1672668	Cluster 1	2.7516	High	Tumor	1.8	1	5.26454	5.19563	5.25345	4.12296	8.00739	6.09228	6.60692	6.81017	8.16795	509.083	1529	2038.08	0.618351	FALSE	2.47	0.48	0.57	0.12	0	0.23	FALSE	-1.93	2.47	0.07	0.14	-0.01	GSE68465
GSM1672669	Cluster 2	2.24602	Low	Tumor	6.48219	0	7.23557	7.2783	7.62519	5.08835	8.91278	6.84008	5.98587	6.59409	9.53095	1416.73	3431.82	4848.55	0.251373	TRUE	-1.53	1.99	0.57	0.91	0	0.6	TRUE	-1.53	1.49	0.03	0.14	-0.05	GSE68465
GSM1672670	Cluster 3	2.99545	High	Tumor	5.92329	0	5.24682	5.3018	4.85796	3.94047	7.22796	5.73519	6.48331	6.22377	8.6728	127.457	527.246	654.704	0.764139	TRUE	-2.46	0.17	0.45	-0.18	0	0.2	TRUE	-2.46	3.12	0.11	0.15	-0.01	GSE68465
GSM1672671	Cluster 1	2.69228	Low	Tumor	2.32329	1	6.58356	6.41878	6.67293	5.33089	8.03139	5.86107	7.06329	7.05947	10.3462	1495.77	2465.53	3961.3	0.374944	TRUE	-1.8	1.1	0.48	0.43	0	0.37	TRUE	-1.8	2.56	0.05	0.19	-0.04	GSE68465
GSM1672672	Cluster 3	3.00815	High	Tumor	4.38904	0	5.55796	5.44847	5.05306	4.01672	6.64291	5.67248	6.0805	6.34015	8.04597	4.84467	1158.4	1163.25	0.713904	TRUE	-2.5	0.85	0.52	0.13	0	0.2	TRUE	-2.5	2.61	0.11	0.13	-0.03	GSE68465
GSM1672673	Cluster 3	2.77811	High	Tumor	3.20822	0	5.61303	4.52355	5.59037	3.78949	6.76333	5.49896	6.57121	6.39521	8.59781	-112.939	751.414	638.475	0.765674	FALSE	2.79	0.39	0.38	-0.11	0	0.04	FALSE	-2.24	2.79	0.09	0.15	-0.02	GSE68465
GSM1672674	Cluster 3	2.40932	Low	Tumor	4.29041	1	6.11138	5.10813	6.70388	3.95832	8.00054	6.82575	6.65862	6.58332	8.55965	457.097	2051.58	2508.68	0.56263	TRUE	-2.41	1.22	0.55	0.37	0	0.19	TRUE	-2.41	2.09	0.05	0.13	-0.01	GSE68465
GSM1672675	Cluster 3	2.75224	High	Tumor	1.29863	1	5.33775	4.12543	5.28452	3.73561	7.26766	5.26396	6.61932	5.84446	8.15967	-437.34	279.867	-157.473	0.835435	FALSE	3.14	0.05	0.4	-0.19	0	0.18	FALSE	-2.79	3.14	0.12	0.14	0	GSE68465
GSM1672676	Cluster 3	3.34875	High	Tumor	2.27397	1	5.60171	5.23845	6.02596	4.38323	6.85496	5.50436	5.5708	5.79982	8.57065	-132.351	713.832	581.482	0.771028	TRUE	-2.75	0.52	0.48	-0.03	0	0.34	TRUE	-2.75	3.25	0.14	0.13	0	GSE68465
GSM1672677	Cluster 1	2.54713	Low	Tumor	2.4411	1	6.12404	5.33599	6.42062	4.23809	7.24956	5.00382	6.30875	7.38806	10.8687	1887.31	1942.08	3829.39	0.392823	TRUE	-2.02	0.53	0.4	0.24	0	0.33	TRUE	-2.02	3.46	0.07	0.23	-0.02	GSE68465
GSM1672678	Cluster 2	2.87136	High	Tumor	0.989041	1	6.37444	6.03654	5.43238	3.68577	8.24876	5.48611	6.31643	5.71916	8.46091	361.441	1985.73	2347.17	0.582069	TRUE	-2.35	1.24	0.58	0.52	0	0.36	TRUE	-2.35	2.16	0.09	0.12	-0.03	GSE68465
GSM1672679	Cluster 3	3.23861	High	Tumor	12.3452	0	5.78967	5.84244	6.11204	3.84248	6.43018	5.46819	6.31173	6.08118	8.24228	-115.991	1210.01	1094.02	0.720983	TRUE	-2.5	0.45	0.39	0.05	0	0.35	TRUE	-2.5	2.83	0.13	0.11	-0.01	GSE68465
GSM1672680	Cluster 3	2.51155	Low	Tumor	1.27397	1	6.37104	6.26474	5.27128	4.75504	7.25089	6.5206	6.14152	6.20905	9.18183	527.783	1861.96	2389.74	0.576977	TRUE	-1.86	0.8	0.53	0.45	0	0.4	TRUE	-1.86	2.71	0.1	0.15	-0.03	GSE68465
GSM1672681	Cluster 2	2.65753	Low	Tumor	2.03562	1	6.1371	5.83238	6.56774	4.30855	7.03374	5.87225	6.36308	6.65683	8.37483	639.019	1891.75	2530.77	0.559947	TRUE	-2.15	0.99	0.49	0.41	0	0.38	TRUE	-2.15	2.75	0.1	0.15	-0.03	GSE68465
GSM1672682	Cluster 2	2.79861	High	Tumor	1.35616	1	6.52513	6.56128	6.44785	4.53032	7.67306	5.79549	6.54793	6.36788	9.35447	858.275	2528.07	3386.34	0.451756	TRUE	-2.01	1.54	0.48	0.79	0	0.38	TRUE	-2.01	2.59	0.1	0.15	-0.05	GSE68465
GSM1672683	Cluster 3	3.11216	High	Tumor	0.736986	1	5.25819	4.19254	5.19507	4.5584	6.84276	5.39048	6.16027	6.27404	9.04042	181.27	605.006	786.276	0.75154	FALSE	3.05	0.53	0.59	-0.13	0	0.32	FALSE	-2.6	3.05	0.11	0.16	-0.03	GSE68465
GSM1672684	Cluster 1	2.84322	High	Tumor	2.16986	1	6.15161	4.87145	7.0431	3.99573	7.3374	6.40531	6.4214	6.96719	9.19971	941.137	2020.83	2961.97	0.506419	TRUE	-2.48	0.97	0.56	0.28	0	0.31	TRUE	-2.48	2.79	0.09	0.17	-0.03	GSE68465
GSM1672685	Cluster 2	3.29423	High	Tumor	1.49589	1	5.40447	5.5954	5.44789	4.56652	6.93245	5.50084	5.998	5.92929	8.39742	-272.267	551.485	279.217	0.798514	TRUE	-2.65	0.67	0.59	0.26	0	0.37	TRUE	-2.65	3.24	0.16	0.12	-0.02	GSE68465
GSM1672686	Cluster 1	2.31388	Low	Tumor	6.53973	1	6.72979	5.37897	6.83142	4.16943	7.22534	7.0296	6.31119	6.89391	8.84983	967.529	2599.53	3567.05	0.427935	TRUE	-1.68	0.74	0.53	0.27	0	0.39	TRUE	-1.68	2.36	0.05	0.15	-0.01	GSE68465
GSM1672687	Cluster 3	2.84724	High	Tumor	2.52329	1	5.91378	5.72742	6.43525	4.14199	7.73895	5.82702	6.0006	6.62489	9.55222	1568.59	2204.49	3773.08	0.400411	TRUE	-1.71	0.94	0.37	0.37	0	0.17	TRUE	-1.71	3.02	0.06	0.21	-0.03	GSE68465
GSM1672688	Cluster 2	3.02701	High	Tumor	6.64932	1	5.52815	5.13855	4.97796	3.74053	7.10995	5.02454	5.0549	5.59296	8.19169	89.5638	887.543	977.107	0.732768	TRUE	-2.6	0.64	0.49	0.06	0	0.28	TRUE	-2.6	3.01	0.11	0.12	0.01	GSE68465
GSM1672689	Cluster 2	2.78671	High	Tumor	0.961644	1	6.42281	5.51058	6.75715	4.28015	8.31018	6.07648	5.93031	6.10007	9.61175	1240.9	2682.56	3923.45	0.380088	TRUE	-1.8	1.16	0.54	0.64	0	0.42	TRUE	-1.8	2.29	0.06	0.17	-0.04	GSE68465
GSM1672690	Cluster 3	2.40498	Low	Tumor	2.73151	1	6.38898	5.70963	5.9747	3.79063	8.0072	6.10863	5.36211	6.17914	9.33965	1042.17	2433.28	3475.44	0.44005	TRUE	-1.83	1.26	0.4	0.52	0	0.44	TRUE	-1.83	2.41	0.06	0.15	-0.03	GSE68465
GSM1672691	Cluster 1	3.14265	High	Tumor	3.49315	1	5.77324	4.16486	5.34778	3.55558	7.35107	7.30482	6.32084	6.84359	10.6525	1759.42	1684.07	3443.49	0.444257	FALSE	3.91	0.42	0.37	0.03	0	0.02	FALSE	-1.68	3.91	0.08	0.25	-0.01	GSE68465
GSM1672692	Cluster 1	3.06029	High	Tumor	10.0603	1	6.96789	4.84745	6.20017	4.02651	7.42217	6.25644	6.03779	6.51385	9.45662	844.882	2211.49	3056.37	0.494422	TRUE	-2.03	1.25	0.56	0.56	0	0.43	TRUE	-2.03	2.51	0.1	0.16	-0.05	GSE68465
GSM1672693	Cluster 2	2.88454	High	Tumor	2.48219	1	6.89613	7.33241	5.8395	4.57835	7.89932	5.87652	6.25684	6.00003	9.72146	1175.21	2593.83	3769.04	0.400953	TRUE	-1.79	1.65	0.59	0.95	0	0.69	TRUE	-1.79	2.78	0.08	0.17	-0.03	GSE68465
GSM1672694	Cluster 2	2.36251	Low	Tumor	6.45205	1	7.05362	6.21717	5.45372	4.44337	8.71135	5.91861	6.14459	6.27112	9.64066	1610.01	3243.53	4853.54	0.250664	TRUE	-1.6	1.66	0.58	0.83	0	0.58	TRUE	-1.6	2.06	0.04	0.17	-0.05	GSE68465
GSM1672695	Cluster 3	2.60016	Low	Tumor	6.01644	1	5.67224	5.47302	5.97359	4.92937	7.56971	6.11067	6.89357	6.17845	7.76595	811.622	1867.66	2679.28	0.541754	FALSE	2.17	0.76	0.54	0.06	0	0.45	FALSE	-1.81	2.17	0.03	0.17	-0.03	GSE68465
GSM1672696	Cluster 3	2.64251	Low	Tumor	5.3589	1	5.33616	4.69607	5.71605	3.97976	7.6301	6.13783	6.58601	6.46852	9.53851	946.125	1769.1	2715.22	0.537311	TRUE	-1.87	0.49	0.53	0.11	0	0.06	TRUE	-1.87	2.56	0.05	0.18	-0.03	GSE68465
GSM1672697	Cluster 3	3.25181	High	Tumor	11.9836	0	5.54338	5.41104	5.12767	4.12153	7.67709	5.0243	5.71752	6.24566	9.84035	881.392	1700.07	2581.46	0.553767	FALSE	3.51	0.89	0.43	0.2	0	0.31	FALSE	-2.22	3.51	0.13	0.18	-0.03	GSE68465
GSM1672698	Cluster 1	2.55198	Low	Tumor	6.05753	1	6.90213	6.16949	6.48738	4.21986	8.19355	6.98054	6.03048	6.73217	10.3107	1867.28	2986.62	4853.9	0.250612	TRUE	-1.26	1.29	0.51	0.58	0	0.6	TRUE	-1.26	2.86	0.05	0.21	-0.03	GSE68465
GSM1672699	Cluster 2	3.09061	High	Tumor	0.271233	1	6.94944	6.10287	5.96977	4.44211	8.88345	7.16712	5.54174	6.25642	9.76039	1639.65	3143.22	4782.87	0.260692	TRUE	-1.5	1.62	0.59	0.9	0	0.55	TRUE	-1.5	2.53	0.08	0.17	-0.04	GSE68465
GSM1672700	Cluster 1	2.09277	Low	Tumor	1.60274	1	6.25277	5.60598	6.12007	4.61122	7.86035	6.56653	6.10277	6.87229	9.51744	1356.75	2464.74	3821.49	0.393889	FALSE	2.37	1.05	0.52	0.38	0	0.44	FALSE	-1.28	2.37	0.03	0.18	-0.02	GSE68465
GSM1672701	Cluster 2	2.99512	High	Tumor	0.690411	1	7.16193	7.4863	5.74322	4.18683	7.97364	6.30435	5.51611	6.17512	9.07393	1098.12	3056.45	4154.57	0.348497	TRUE	-1.52	1.69	0.67	0.85	0	0.76	TRUE	-1.52	2.29	0.08	0.15	-0.06	GSE68465
GSM1672702	Cluster 2	2.72547	High	Tumor	2.21096	1	6.24871	6.25293	6.43175	4.47936	8.11594	5.43854	6.48778	6.47809	10.0354	1563.01	2853.64	4416.65	0.312189	TRUE	-1.61	1.21	0.44	0.54	0	0.44	TRUE	-1.61	2.33	0.05	0.19	-0.06	GSE68465
GSM1672703	Cluster 2	2.62612	Low	Tumor	10.6712	0	6.75817	7.29632	6.36884	4.42469	8.21691	6.05754	5.77892	6.55383	10.2887	1500.56	3010.86	4511.43	0.298942	TRUE	-1.29	1.85	0.47	0.77	0	0.62	TRUE	-1.29	2.74	0.08	0.19	-0.05	GSE68465
GSM1672704	Cluster 2	2.7671	High	Tumor	1.61096	1	6.66199	5.75083	6.88537	4.95912	7.77353	6.13157	6.35172	6.61571	9.46213	1467.3	2804.16	4271.46	0.332364	TRUE	-1.41	0.98	0.55	0.46	0	0.49	TRUE	-1.41	2.76	0.08	0.17	-0.03	GSE68465
GSM1672705	Cluster 1	2.33356	Low	Tumor	8.66301	1	7.20404	6.96533	6.34669	3.88848	8.51916	6.7353	5.87798	6.5109	9.74595	1752.54	3288.34	5040.89	0.22395	TRUE	-1.54	1.61	0.58	0.83	0	0.42	TRUE	-1.54	2.17	0.04	0.17	-0.05	GSE68465
GSM1672706	Cluster 3	3.09264	High	Tumor	12.9452	1	5.84992	5.41852	4.92234	4.03882	7.02851	4.52215	6.10849	5.7537	8.61093	531.106	1539.29	2070.39	0.614616	TRUE	-2.31	0.56	0.62	0.22	0	0.33	TRUE	-2.31	3.16	0.12	0.15	-0.02	GSE68465
GSM1672707	Cluster 2	3.11498	High	Tumor	9.90411	1	6.26188	5.59871	5.94003	4.4567	7.39661	5.41212	6.12955	5.94825	8.68978	923.254	2233.49	3156.74	0.481562	TRUE	-1.82	1.01	0.51	0.39	0	0.2	TRUE	-1.82	2.66	0.08	0.17	-0.03	GSE68465
GSM1672708	Cluster 1	2.35972	Low	Tumor	3.92877	1	5.73597	4.44349	6.17329	4.9572	6.60768	5.05608	6.1484	6.60629	9.41413	919.299	1618.51	2537.81	0.55909	TRUE	-1.87	0.26	0.55	-0.07	0	0.3	TRUE	-1.87	2.82	0.08	0.17	-0.03	GSE68465
GSM1672709	Cluster 2	2.88338	High	Tumor	10.6849	1	6.47635	5.11598	5.92094	4.11757	7.9278	4.94188	6.46991	5.86175	10.0441	1384.02	2730.29	4114.31	0.35403	FALSE	2.59	1.31	0.49	0.63	0	-0.23	FALSE	-1.88	2.59	0.07	0.18	-0.05	GSE68465
GSM1672710	Cluster 1	2.72304	High	Tumor	4.29863	0	6.12009	5.67291	5.05484	4.37683	7.22162	6.76885	5.91279	6.33532	9.59811	1459.6	1989.04	3448.64	0.443579	TRUE	-1.65	0.9	0.58	0.22	0	0.4	TRUE	-1.65	3.3	0.08	0.2	-0.02	GSE68465
GSM1672711	Cluster 1	2.69637	Low	Tumor	5.70411	0	6.46325	4.32013	5.92273	3.63385	7.34328	7.00803	5.60965	6.50938	9.22004	1194.39	2276.52	3470.91	0.440648	FALSE	2.79	0.7	0.54	0.23	0	-0.02	FALSE	-1.89	2.79	0.06	0.18	-0.01	GSE68465
GSM1672712	Cluster 3	2.56795	Low	Tumor	2.13425	1	6.03344	6.02023	5.76995	4.38782	7.79483	6.26921	6.27977	5.81979	8.44454	628.54	2426.05	3054.59	0.494649	TRUE	-2.18	1.45	0.52	0.78	0	0.54	TRUE	-2.18	1.99	0.06	0.12	-0.03	GSE68465
GSM1672713	Cluster 3	2.72385	High	Tumor	10.011	0	6.01156	6.40097	5.06234	4.03165	7.48569	5.44773	5.74979	6.09446	8.61979	595.382	2048.84	2644.22	0.546072	TRUE	-1.84	1.1	0.44	0.44	0	0.27	TRUE	-1.84	2.82	0.11	0.15	-0.03	GSE68465
GSM1672714	Cluster 2	2.83246	High	Tumor	2.67945	1	5.8994	5.1296	6.06794	4.81563	7.93045	5.70498	6.9205	6.57441	9.4633	1329.54	2628.29	3957.83	0.375416	FALSE	2.57	1.24	0.54	0.44	0	-0.08	FALSE	-1.67	2.57	0.08	0.18	-0.05	GSE68465
GSM1672715	Cluster 2	2.99002	High	Tumor	3.30411	1	6.24914	5.1429	6.32963	3.30827	8.34525	6.46151	5.85362	6.04416	9.2816	1421.61	2774.76	4196.36	0.34274	TRUE	-1.87	1.01	0.58	0.53	0	0.39	TRUE	-1.87	2.55	0.06	0.17	-0.02	GSE68465
GSM1672716	Cluster 1	2.34524	Low	Tumor	1.19178	1	5.679	5.74866	4.79486	3.98362	7.61892	6.1362	6.21147	6.51851	9.99797	1525.87	2263.7	3789.57	0.398191	FALSE	3.3	0.4	0.58	0.07	0	0.25	FALSE	-1.72	3.3	0.07	0.21	-0.02	GSE68465
GSM1672717	Cluster 2	2.93938	High	Tumor	0.756164	1	5.8563	4.87618	5.93144	3.56472	7.55322	5.20225	5.59195	6.10626	8.98421	939.022	2161.43	3100.45	0.488787	TRUE	-2.32	1.26	0.59	0.37	0	0.41	TRUE	-2.32	2.53	0.09	0.15	-0.04	GSE68465
GSM1672718	Cluster 1	2.99751	High	Tumor	1.56164	1	5.51442	5.12544	5.12004	4.31596	6.81758	4.38259	5.41923	5.87791	9.97188	1099	1467.77	2566.77	0.55556	FALSE	3.87	0.72	0.6	0.29	0	0.28	FALSE	-2.28	3.87	0.14	0.21	-0.03	GSE68465
GSM1672719	Cluster 2	2.86454	High	Tumor	9.96164	0	6.2667	5.6157	6.43052	4.00772	7.86155	6.39832	5.73265	6.4223	9.52629	1024.16	2169.4	3193.56	0.476819	TRUE	-1.77	1	0.53	0.31	0	0.38	TRUE	-1.77	2.54	0.07	0.16	-0.03	GSE68465
GSM1672720	Cluster 3	2.723	High	Tumor	0.739726	1	6.2927	5.97021	5.43701	4.13572	7.53224	5.60862	5.39374	5.19714	8.60349	187.18	1956.56	2143.74	0.606088	TRUE	-2.31	1.22	0.56	0.63	0	0.52	TRUE	-2.31	2.56	0.11	0.11	-0.01	GSE68465
GSM1672721	Cluster 3	3.04613	High	Tumor	8.02192	0	6.23269	4.98926	5.32316	4.52699	7.09433	5.53392	6.61846	6.21005	10.2015	1244.01	1770.49	3014.5	0.499755	TRUE	-1.86	0.86	0.52	0.29	0	0.44	TRUE	-1.86	3.57	0.11	0.2	-0.02	GSE68465
GSM1672722	Cluster 1	2.78182	High	Tumor	14.4575	0	5.59536	5.24136	5.86114	4.36446	6.67726	5.07207	6.40225	6.7415	10.0258	1019.68	1444.28	2463.96	0.568045	FALSE	3.07	0.26	0.51	-0.08	0	0.37	FALSE	-1.86	3.07	0.08	0.19	-0.03	GSE68465
GSM1672723	Cluster 2	2.8535	High	Tumor	3.72329	1	5.61542	5.42339	5.61423	4.00627	7.8962	5.9823	6.55774	6.462	8.81081	534.46	1898.07	2432.53	0.571835	TRUE	-2.15	0.75	0.65	0.21	0	0.35	TRUE	-2.15	2.36	0.09	0.13	-0.03	GSE68465
GSM1213669	Cluster 3	2.52972	Low	Tumor	4.11233	1	6.1998	5.4853	5.86704	4.4066	7.46725	5.77021	6.1083	6.56681	10.4831	1673.46	2012.9	3686.36	0.412042	TRUE	-1.44	0.77	0.44	0.23	0	0.36	TRUE	-1.44	4.02	0.1	0.25	-0.03	GSE50081
GSM1213670	Cluster 1	1.96875	Low	Tumor	7.52055	0	6.64656	7.08499	6.25525	4.32557	7.9636	6.52612	6.40526	6.4333	8.66029	835.581	2818.15	3653.73	0.416402	TRUE	-2.03	1.51	0.53	0.65	0	0.44	TRUE	-2.03	1.55	0.04	0.12	-0.05	GSE50081
GSM1213671	Cluster 1	1.80309	Low	Tumor	7.32055	0	6.27584	5.40563	5.64726	4.13287	7.28253	6.32221	6.18997	6.77724	8.60118	941.435	2056.54	2997.98	0.501854	TRUE	-2.27	1.1	0.5	0.41	0	0.4	TRUE	-2.27	2.35	0.05	0.16	-0.02	GSE50081
GSM1213672	Cluster 2	2.21715	Low	Tumor	6.8411	0	6.51298	6.00494	6.28385	4.66803	7.69318	5.6729	5.91474	6.5146	10.0137	1690.81	2610.13	4300.94	0.328279	TRUE	-1.69	1.46	0.49	0.77	0	0.66	TRUE	-1.69	2.57	0.05	0.19	-0.04	GSE50081
GSM1213673	Cluster 3	2.56321	Low	Tumor	1.91233	1	5.90161	5.07911	5.23992	4.43138	8.14294	5.19329	5.85219	6.7744	10.5468	1964.82	2003.61	3968.43	0.373974	FALSE	3.75	0.91	0.41	0.18	0	0.19	FALSE	-1.77	3.75	0.07	0.26	-0.03	GSE50081
GSM1213674	Cluster 2	2.42511	Low	Tumor	7.03014	0	6.64321	5.80142	8.11574	4.63932	8.1161	6.10428	6.07537	6.76727	10.5487	1874.06	3066.05	4940.11	0.238342	TRUE	-1.56	1.15	0.57	0.66	0	0.54	TRUE	-1.56	2.42	0.03	0.2	-0.04	GSE50081
GSM1213675	Cluster 3	3.34733	High	Tumor	6.85205	0	5.78848	5.15897	5.18355	4.44071	6.72339	4.97553	6.23441	6.03706	9.22881	316.386	623.562	939.948	0.736469	FALSE	3.87	0.51	0.57	0	0	0.07	FALSE	-2.39	3.87	0.15	0.17	0	GSE50081
GSM1213676	Cluster 2	2.53948	Low	Tumor	4.33151	1	6.94936	6.57226	5.54009	4.55292	6.90081	5.25864	5.95315	5.95285	8.38196	-138.32	1997.5	1859.18	0.638773	TRUE	-2.38	1.58	0.53	0.84	0	0.94	TRUE	-2.38	2.19	0.12	0.1	-0.05	GSE50081
GSM1213677	Cluster 3	3.66748	High	Tumor	6.22192	0	5.95471	4.9466	5.72544	4.42387	6.78375	5.52621	6.19008	6.16099	9.32779	661.121	1361.87	2023	0.62009	FALSE	3.73	0.28	0.52	0.02	0	0.14	FALSE	-2.31	3.73	0.14	0.18	-0.02	GSE50081
GSM1213678	Cluster 3	2.74179	High	Tumor	4.08219	1	5.89287	5.04209	5.71638	4.28268	7.81735	7.17868	6.2283	6.81298	9.94658	1638.2	2036.39	3674.59	0.413616	FALSE	3.07	0.49	0.49	-0.15	0	-0.28	FALSE	-1.89	3.07	0.06	0.21	-0.03	GSE50081
GSM1213679	Cluster 1	2.25211	Low	Tumor	6.31233	0	6.53894	5.68386	6.89217	4.51317	7.5971	6.37248	6.32185	7.29031	9.8496	1671.24	2641.12	4312.37	0.326694	TRUE	-1.55	0.55	0.57	0.26	0	0.46	TRUE	-1.55	2.79	0.04	0.2	-0.02	GSE50081
GSM1213680	Cluster 2	2.93299	High	Tumor	5.99178	0	6.43061	6.51708	6.21593	4.37719	7.85332	6.55058	6.28617	6.53782	9.15995	774.343	2230.1	3004.44	0.501033	TRUE	-2.23	1.28	0.53	0.48	0	0.32	TRUE	-2.23	2.69	0.11	0.16	-0.05	GSE50081
GSM1213681	Cluster 1	3.02385	High	Tumor	5.32055	0	6.37218	5.70966	5.99112	4.65389	7.2134	5.83574	6.14755	6.28202	9.11323	691.886	1967.36	2659.25	0.544222	FALSE	2.46	1.05	0.55	0.59	0	0.49	FALSE	-1.06	2.46	0.08	0.15	-0.03	GSE50081
GSM1213682	Cluster 1	2.68938	Low	Tumor	5.56164	0	6.06471	5.96817	6.74949	4.46611	7.49455	6.36929	6.21992	6.40115	9.18238	786.944	2206.43	2993.37	0.502439	TRUE	-1.83	1.05	0.51	0.45	0	0.34	TRUE	-1.83	2.47	0.08	0.16	-0.04	GSE50081
GSM1213683	Cluster 3	2.46015	Low	Tumor	5.02192	0	6.24713	4.92095	5.81422	4.266	7.17842	7.25683	6.34005	6.59145	9.81734	1264.13	2006.36	3270.49	0.466862	FALSE	3.11	0.72	0.42	0.15	0	0.19	FALSE	-1.82	3.11	0.06	0.2	-0.01	GSE50081
GSM1213684	Cluster 3	3.14259	High	Tumor	3.47123	0	6.16517	5.43591	6.06992	4.46885	7.30089	4.94866	5.73668	6.30916	9.82651	1129.42	1832.84	2962.25	0.506383	TRUE	-2.25	1.08	0.44	0.3	0	0.37	TRUE	-2.25	3.46	0.12	0.19	-0.03	GSE50081
GSM1213685	Cluster 1	2.3642	Low	Tumor	6.76164	0	5.99077	4.87868	6.14478	4.12377	7.06765	6.29507	6.08792	6.89543	9.55817	973.019	1550.34	2523.36	0.560847	FALSE	2.94	0.33	0.61	-0.07	0	0.2	FALSE	-2.62	2.94	0.06	0.18	-0.01	GSE50081
GSM1213686	Cluster 2	2.91965	High	Tumor	2.8411	1	6.12019	6.0282	5.38541	4.47136	7.35371	5.7472	6.21846	6.59592	9.24062	707.3	1786.8	2494.1	0.564398	TRUE	-2.12	1.34	0.5	0.58	0	0.46	TRUE	-2.12	2.75	0.1	0.15	-0.03	GSE50081
GSM1213687	Cluster 1	2.50165	Low	Tumor	6.46027	0	5.97414	5.09835	6.28013	4.62745	6.91977	6.05057	6.36332	7.01467	8.0449	462.949	1370.34	1833.29	0.641693	TRUE	-2.06	0.68	0.52	0.25	0	0.06	TRUE	-2.06	2.4	0.06	0.14	-0.01	GSE50081
GSM1213688	Cluster 3	2.44635	Low	Tumor	5.76164	0	5.89131	5.44353	5.46532	4.34937	7.47064	7.12918	6.07267	6.35558	9.18962	652.68	1510.38	2163.06	0.60383	FALSE	2.64	0.64	0.53	-0.05	0	0	FALSE	-2.02	2.64	0.06	0.17	-0.02	GSE50081
GSM1213689	Cluster 1	2.16299	Low	Tumor	4.95068	0	6.72166	5.38978	6.89525	4.39237	8.13065	7.46615	6.62828	7.09475	8.41183	1193.35	3057.14	4250.5	0.335264	TRUE	-1.03	0.98	0.51	0.59	0	0.59	TRUE	-1.03	1.58	0	0.13	-0.02	GSE50081
GSM1213690	Cluster 3	2.60376	Low	Tumor	5.12055	0	6.0537	4.85679	5.35924	4.33637	7.31584	5.83963	6.3225	6.25688	8.84225	713.575	1727.91	2441.49	0.570756	FALSE	2.21	0.67	0.53	0.16	0	0.08	FALSE	-1.92	2.21	0.04	0.16	-0.02	GSE50081
GSM1213691	Cluster 3	3.12432	High	Tumor	6.39178	0	6.0549	4.85434	6.51925	4.36902	7.28513	5.54474	5.89416	6.33272	9.36242	787.779	1795.65	2583.43	0.553526	TRUE	-2.79	1.04	0.55	0.12	0	0.04	TRUE	-2.79	2.9	0.12	0.14	-0.02	GSE50081
GSM1213692	Cluster 1	2.32151	Low	Tumor	5.74247	1	6.59462	5.32759	6.25705	4.34079	7.382	7.73793	6.45545	6.60306	8.61349	821.635	2414.04	3235.68	0.471375	TRUE	-2.08	1.06	0.64	0.3	0	0.33	TRUE	-2.08	1.99	0.03	0.14	-0.01	GSE50081
GSM1213693	Cluster 3	2.43748	Low	Tumor	1.10137	1	5.56644	4.17553	5.52007	4.41939	6.77117	5.45106	6.09288	5.95215	6.96187	-997.232	-363.863	-1361.1	0.919026	FALSE	2.56	0	0.41	-0.38	0	-0.36	FALSE	-2.96	2.56	0.11	0.1	-0.01	GSE50081
GSM1213694	Cluster 2	2.33612	Low	Tumor	6.69041	0	5.7708	4.7569	5.07011	4.21463	7.73142	6.04224	6.21414	6.27618	10.4512	1977.39	1809.03	3786.42	0.398615	FALSE	3.79	1.16	0.46	0.29	0	-0.07	FALSE	-2.08	3.79	0.07	0.26	-0.03	GSE50081
GSM1213695	Cluster 2	2.71586	High	Tumor	5.8411	0	6.60761	7.04315	6.68794	5.00245	8.56137	5.61621	6.26552	6.22278	9.09184	808.488	2963.72	3772.21	0.400528	TRUE	-2.13	2.04	0.66	0.83	0	0.82	TRUE	-2.13	1.59	0.07	0.11	-0.06	GSE50081
GSM1213696	Cluster 1	2.67185	Low	Tumor	5.18082	0	6.22705	5.35271	6.27548	4.39626	7.43593	7.15752	6.2091	6.87901	9.1376	1268.48	2249.98	3518.46	0.434371	TRUE	-1.7	1.17	0.51	0.34	0	0.35	TRUE	-1.7	2.73	0.05	0.19	-0.02	GSE50081
GSM1213697	Cluster 1	2.20667	Low	Tumor	6.3726	0	6.80408	5.99927	6.73619	4.80353	7.91646	6.98069	6.37869	6.77819	9.50277	1428.59	2872.31	4300.9	0.328284	TRUE	-1.51	1.27	0.55	0.78	0	0.69	TRUE	-1.51	2.07	0.02	0.17	-0.03	GSE50081
GSM1213698	Cluster 2	2.39472	Low	Tumor	5.63014	1	7.0677	7.18409	6.41102	4.86837	8.16109	6.25	6.19284	6.50832	10.0195	1551.76	3355.64	4907.4	0.243002	TRUE	-1.27	1.88	0.52	1.07	0	1.05	TRUE	-1.27	1.89	0.04	0.17	-0.06	GSE50081
GSM1213699	Cluster 2	2.10338	Low	Tumor	1.88219	1	6.47819	5.4088	6.41564	4.18832	7.98048	6.20811	6.4702	6.43118	8.63952	877.479	2503.32	3380.8	0.452482	TRUE	-2.08	1.2	0.59	0.58	0	0.5	TRUE	-2.08	1.63	0.01	0.14	-0.03	GSE50081
GSM1213700	Cluster 3	3.48432	High	Tumor	4.03014	1	6.30889	5.32587	6.77106	4.54418	7.60145	7.77498	6.26438	6.19217	9.22174	1175.08	2297.85	3472.93	0.440381	TRUE	-1.91	1.07	0.48	0.46	0	0.2	TRUE	-1.91	2.75	0.07	0.18	-0.03	GSE50081
GSM1213701	Cluster 1	2.57006	Low	Tumor	5.22192	1	6.18126	5.62785	6.34083	4.59162	7.57496	5.93008	6.37434	6.7476	9.18947	794.55	2115.39	2909.94	0.512989	TRUE	-2.09	1.16	0.48	0.45	0	0.2	TRUE	-2.09	2.93	0.09	0.18	-0.04	GSE50081
GSM1213702	Cluster 3	3.27723	High	Tumor	2.93151	1	5.79676	5.06006	5.55728	4.53944	6.72097	5.02567	6.34485	6.08745	9.14772	182.456	736.945	919.401	0.738506	TRUE	-2.41	0.35	0.44	0.14	0	0.1	TRUE	-2.41	3.48	0.15	0.14	-0.01	GSE50081
GSM1213703	Cluster 1	1.8821	Low	Tumor	5.96164	1	6.47225	4.93748	5.97138	4.28155	7.38971	7.48842	6.35178	7.06241	8.88026	1247.02	2463.71	3710.73	0.40878	FALSE	2.32	0.62	0.51	0.08	0	0.1	FALSE	-1.73	2.32	0.03	0.17	-0.02	GSE50081
GSM1213704	Cluster 2	3.32898	High	Tumor	5.54247	0	6.28521	5.355	5.76082	4.39333	7.65332	7.35742	6.31532	6.51283	8.94499	654.048	1883.98	2538.03	0.559064	FALSE	2.66	0.82	0.48	0.35	0	0.15	FALSE	-1.94	2.66	0.07	0.16	-0.02	GSE50081
GSM1213705	Cluster 3	3.81859	High	Tumor	0.482192	1	5.73439	5.32319	5.38571	4.68727	6.89974	5.05705	6.21448	5.96288	9.46186	663.283	937.924	1601.21	0.667444	TRUE	-1.75	0.48	0.49	0.13	0	0.13	TRUE	-1.75	3.32	0.11	0.17	-0.02	GSE50081
GSM1213706	Cluster 2	3.2532	High	Tumor	7.50137	0	7.23566	6.62006	6.6724	4.96275	8.17343	6.01879	6.08248	6.45589	10.238	1786.61	3283.02	5069.63	0.219836	TRUE	-0.32	1.39	0.46	0.85	0	0.79	TRUE	-0.32	2.41	0.04	0.2	-0.05	GSE50081
GSM1213707	Cluster 1	2.61403	Low	Tumor	5.41096	0	6.27298	5.10305	6.29451	4.32545	7.43682	7.26652	6.2845	6.74845	9.95685	1525.1	2265.97	3791.08	0.397988	TRUE	-1.51	0.52	0.43	0.1	0	0.23	TRUE	-1.51	3.35	0.07	0.22	-0.02	GSE50081
GSM1213708	Cluster 3	3.18303	High	Tumor	6.11233	0	5.96724	5.05073	5.39181	4.42754	7.27259	5.67792	6.41114	6.18736	9.68923	1088.74	1356.83	2445.57	0.570264	FALSE	3.85	0.68	0.52	0.01	0	0.13	FALSE	-2.12	3.85	0.12	0.21	-0.02	GSE50081
GSM1213709	Cluster 3	3.73146	High	Tumor	5.2	0	6.12214	5.7401	6.06281	4.40603	7.43675	6.01767	6.52602	6.44694	8.91396	469.235	1940.45	2409.68	0.574584	TRUE	-2.17	1.11	0.56	0.45	0	0.34	TRUE	-2.17	2.78	0.1	0.15	-0.02	GSE50081
GSM1213710	Cluster 2	3.0108	High	Tumor	0.331507	0	6.95795	8.3033	6.52876	4.99532	8.33245	5.73151	6.68875	6.75187	9.13319	847.866	3224.02	4071.88	0.359847	TRUE	-1.67	1.94	0.65	0.84	0	0.97	TRUE	-1.67	1.74	0.09	0.12	-0.07	GSE50081
GSM1213711	Cluster 1	3.29448	High	Tumor	4.62192	0	6.45638	5.79393	6.23233	4.64855	7.85621	5.70652	6.6315	6.49484	10.2539	1520.09	2448.07	3968.17	0.374009	TRUE	-1.31	0.91	0.56	0.42	0	0.51	TRUE	-1.31	3.35	0.09	0.21	-0.04	GSE50081
GSM1213712	Cluster 3	2.87138	High	Tumor	6.58082	0	6.19158	5.40489	6.51002	4.45194	6.97389	5.27805	6.12545	6.11011	9.00254	521.087	1944.45	2465.54	0.567854	TRUE	-2.2	1.08	0.57	0.5	0	0.31	TRUE	-2.2	2.97	0.11	0.15	-0.03	GSE50081
GSM1213713	Cluster 3	3.18866	High	Tumor	4.94247	0	5.76352	4.56439	5.32676	4.32204	6.65255	4.97759	6.16162	6.00465	7.84077	-667.787	485.388	-182.399	0.837441	FALSE	2.95	0.05	0.49	-0.06	0	-0.1	FALSE	-2.25	2.95	0.14	0.11	-0.01	GSE50081
GSM1213714	Cluster 2	3.59302	High	Tumor	6.15068	0	5.98866	5.03442	5.76796	4.43913	7.598	5.53691	6.31714	6.20303	9.42818	526.135	1568.06	2094.2	0.611856	TRUE	-2.23	1.14	0.56	0.24	0	0.01	TRUE	-2.23	3.05	0.13	0.16	-0.04	GSE50081
GSM1213715	Cluster 3	2.90826	High	Tumor	7.36164	0	6.18261	5.67905	5.63086	4.43774	7.00861	5.3047	5.84003	6.03319	9.70536	1028.44	1678.73	2707.17	0.538308	TRUE	-1.83	0.71	0.47	0.4	0	0.4	TRUE	-1.83	3.92	0.14	0.2	-0.02	GSE50081
GSM1213716	Cluster 3	2.90234	High	Tumor	4.3726	1	6.35165	5.37586	6.05846	4.47126	7.33876	5.20169	6.13622	6.00771	9.26099	283.28	1785.57	2068.85	0.614795	TRUE	-1.95	0.71	0.61	0.22	0	0.31	TRUE	-1.95	2.76	0.1	0.15	-0.02	GSE50081
GSM1213717	Cluster 2	3.09713	High	Tumor	4.91233	1	6.40359	6.26759	5.51274	4.64171	8.02634	5.92987	6.42049	6.64252	9.23217	541.335	2227.38	2768.72	0.530672	TRUE	-1	1.1	0.46	0.56	0	0.61	TRUE	-1	2.39	0.1	0.15	-0.05	GSE50081
GSM1213718	Cluster 3	3.19549	High	Tumor	4.95068	0	5.81268	5.02922	5.69665	4.4348	6.70512	4.85376	6.5321	6.17834	9.33343	414.795	1338.57	1753.36	0.650647	TRUE	-2.6	0.54	0.43	0.04	0	0.13	TRUE	-2.6	3.36	0.14	0.15	-0.02	GSE50081
GSM1213719	Cluster 3	2.90488	High	Tumor	0.931507	1	6.25303	5.45002	5.9526	4.50619	6.84337	5.1753	6.02667	6.15892	9.9318	882.179	1536.19	2418.37	0.57354	TRUE	-1.89	0.92	0.36	0.3	0	0.39	TRUE	-1.89	3.23	0.1	0.19	-0.03	GSE50081
GSM1213720	Cluster 1	2.59429	Low	Tumor	6.3726	0	5.93624	5.10831	5.83369	4.33353	7.53248	6.06946	6.17067	6.82412	9.74305	1370.86	1903.08	3273.94	0.466414	TRUE	-1.58	0.58	0.36	0.18	0	0.45	TRUE	-1.58	3.11	0.07	0.2	-0.02	GSE50081
GSM1213721	Cluster 2	3.47288	High	Tumor	6.11233	0	6.41153	7.05859	5.94479	4.64163	8.20691	5.08475	6.10642	6.13877	9.7254	1012.11	2226.81	3238.92	0.470955	TRUE	-1	1	0.45	0.5	0	0.51	TRUE	-1	2.98	0.1	0.19	-0.06	GSE50081
GSM1213722	Cluster 1	2.83276	High	Tumor	1.25205	1	6.083	6.02962	6.0612	4.53287	7.71112	5.41168	6.42952	6.81205	10.5857	1861.18	2298.54	4159.72	0.347788	TRUE	-1.1	1.18	0.37	0.55	0	0.44	TRUE	-1.1	3.97	0.11	0.26	-0.05	GSE50081
GSM1213723	Cluster 2	3.11788	High	Tumor	2.61096	1	6.98972	6.18233	6.86513	4.81569	7.76968	6.78568	6.24991	6.71997	9.17887	1086.94	2765.72	3852.66	0.38968	TRUE	-0.07	1.14	0.47	0.88	0	0.82	TRUE	-0.07	2.08	0.06	0.14	-0.03	GSE50081
GSM1213724	Cluster 1	2.232	Low	Tumor	6.28219	0	5.64259	4.50557	5.18404	4.2954	6.53717	5.54735	6.09141	6.11573	7.53923	160.441	744.088	904.529	0.739976	FALSE	2.45	0.42	0.49	-0.07	0	-0.1	FALSE	-2.69	2.45	0.06	0.15	-0.02	GSE50081
GSM1213725	Cluster 2	2.87933	High	Tumor	6.43014	0	7.15812	7.07015	5.96	4.92665	8.54298	6.59959	6.21427	6.3274	9.74457	1274.96	3247.34	4522.3	0.297419	TRUE	-0.33	1.51	0.51	0.9	0	0.97	TRUE	-0.33	2.04	0.05	0.16	-0.06	GSE50081
GSM1213726	Cluster 2	2.68866	Low	Tumor	6.56164	0	6.54705	5.43809	5.85486	4.55661	7.99635	5.66782	6.0301	6.83907	9.33226	1601.26	2420.03	4021.28	0.366767	TRUE	-1.52	1.2	0.42	0.42	0	0.33	TRUE	-1.52	2.66	0.06	0.19	-0.03	GSE50081
GSM1213727	Cluster 1	2.45416	Low	Tumor	5.79178	1	6.80779	6.22489	7.15122	4.66648	8.2	7.19432	6.36794	6.81791	10.3472	1724.51	3181.94	4906.45	0.243138	TRUE	-0.94	1.29	0.51	0.68	0	0.74	TRUE	-0.94	2.15	0.03	0.19	-0.05	GSE50081
GSM1213728	Cluster 3	2.52091	Low	Tumor	5.39178	0	6.09015	5.04002	6.47062	4.42102	7.67943	5.85575	6.00615	6.81423	9.79525	1458.89	2209.96	3668.85	0.414383	FALSE	2.82	0.58	0.4	0.32	0	0.2	FALSE	-1.45	2.82	0.04	0.21	-0.02	GSE50081
GSM1213729	Cluster 3	3.5037	High	Tumor	2.42192	1	6.34735	5.69334	5.81907	4.53816	7.59875	5.86729	6.28989	6.13199	9.77972	1049.21	2103.1	3152.32	0.482131	TRUE	-1.32	0.88	0.49	0.54	0	0.58	TRUE	-1.32	3.33	0.11	0.18	-0.02	GSE50081
GSM1213730	Cluster 2	3.00274	High	Tumor	3.21096	1	6.54689	5.52202	5.72048	4.51466	7.89912	7.22736	6.50892	6.7167	10.0004	1418.14	2631.65	4049.79	0.362871	TRUE	-0.48	0.54	0.39	0.28	0	0.38	TRUE	-0.48	2.93	0.06	0.2	-0.03	GSE50081
GSM1213731	Cluster 3	2.93843	High	Tumor	5.81096	0	6.25022	5.97619	5.9701	4.31609	7.66795	5.97582	6.39642	6.85514	9.91445	1469.62	2258.59	3728.22	0.406436	TRUE	-1.94	1.1	0.51	0.34	0	0.4	TRUE	-1.94	3.36	0.1	0.2	-0.03	GSE50081
GSM1213732	Cluster 3	3.23605	High	Tumor	7.56164	0	5.89356	6.23551	5.66188	4.6521	7.68879	5.38313	6.60494	6.15468	8.73736	196.281	1749.43	1945.71	0.62895	TRUE	-2.11	0.91	0.58	0.51	0	0.37	TRUE	-2.11	2.81	0.11	0.14	-0.02	GSE50081
GSM1213733	Cluster 1	2.74173	High	Tumor	3.48219	1	6.11953	4.97481	5.52732	4.56253	7.15091	5.23166	6.47637	6.52926	8.992	407.648	1244.33	1651.98	0.661876	FALSE	2.91	0.25	0.31	0.1	0	0.11	FALSE	-1.35	2.91	0.09	0.16	-0.01	GSE50081
GSM1213734	Cluster 1	2.56861	Low	Tumor	5.16164	0	6.57791	5.94901	7.66606	4.74016	7.35624	5.84203	6.15282	6.86731	9.19403	907.861	2552.05	3459.91	0.442096	TRUE	-0.96	1	0.46	0.68	0	0.6	TRUE	-0.96	2.05	0.05	0.14	-0.03	GSE50081
GSM1213735	Cluster 3	2.83668	High	Tumor	6.06027	0	5.57605	4.44655	5.61958	4.34579	7.13848	5.68082	6.17949	6.4758	9.5931	807.182	823.806	1630.99	0.664182	FALSE	3.78	0.23	0.62	-0.26	0	-0.25	FALSE	-2.93	3.78	0.13	0.19	-0.01	GSE50081
GSM1213736	Cluster 2	2.26856	Low	Tumor	0.912329	1	6.53601	6.87312	5.74863	4.55886	8.60855	5.65961	6.37638	6.88431	10.1086	1611.52	3004.36	4615.88	0.284276	TRUE	-1.43	1.45	0.49	0.84	0	0.73	TRUE	-1.43	2.6	0.05	0.2	-0.05	GSE50081
GSM1213737	Cluster 1	2.53417	Low	Tumor	2.95068	0	5.98705	4.93402	5.92763	4.26419	6.84042	5.24936	5.91298	6.89203	8.86864	590.347	1162.8	1753.15	0.650671	FALSE	3.21	0.43	0.4	0.01	0	-0.01	FALSE	-1.95	3.21	0.1	0.18	-0.01	GSE50081
GSM1213738	Cluster 1	2.55875	Low	Tumor	3.85205	1	6.28941	5.21653	6.69845	4.46455	7.64808	5.99239	6.75385	6.92675	9.28746	1014.82	2059.39	3074.21	0.492144	FALSE	2.49	0.72	0.51	0.41	0	0.27	FALSE	-1.75	2.49	0.05	0.17	-0.02	GSE50081
GSM1213739	Cluster 2	2.46334	Low	Tumor	0.120548	0	6.32683	5.44755	5.57009	4.48155	8.08497	6.79948	5.99912	6.51172	9.6576	1524.29	2567.6	4091.9	0.357105	FALSE	2.38	1.11	0.35	0.38	0	0.3	FALSE	-1.06	2.38	0.04	0.19	-0.04	GSE50081
GSM1213740	Cluster 1	2.73636	High	Tumor	5.8411	0	6.51576	5.30785	7.74838	4.40316	7.6267	6.73324	6.05156	6.58691	9.38417	1197.4	2484.42	3681.82	0.412649	TRUE	-1.34	0.83	0.43	0.34	0	0.48	TRUE	-1.34	2.38	0.05	0.16	-0.02	GSE50081
GSM1213741	Cluster 1	2.22814	Low	Tumor	6.35068	1	6.3489	4.85185	5.44344	4.33392	7.14982	6.12618	6.15476	6.8606	8.70566	940.129	1779.64	2719.77	0.536749	FALSE	2.66	0.54	0.43	0.13	0	0.1	FALSE	-1.55	2.66	0.05	0.18	-0.01	GSE50081
GSM1213742	Cluster 3	3.39065	High	Tumor	5.26027	1	6.04846	5.44695	5.87314	4.43966	7.59494	5.51303	6.28072	6.72684	10.3316	1618.67	1822.48	3441.15	0.444565	TRUE	-1.58	0.56	0.39	0.24	0	0.32	TRUE	-1.58	3.62	0.09	0.23	-0.03	GSE50081
GSM1213743	Cluster 1	2.52914	Low	Tumor	5.03014	0	6.56651	5.36808	6.6029	4.7721	7.42424	6.45807	6.40115	6.74674	7.3871	430.19	2203.83	2634.02	0.547326	TRUE	-0.15	0.35	0.51	0.24	0	0.46	TRUE	-0.15	1.88	0.03	0.13	-0.01	GSE50081
GSM1213744	Cluster 3	3.55764	High	Tumor	5.0411	0	6.44324	5.71127	6.40731	4.4393	7.78721	5.795	6.11874	6.22193	9.45549	875.535	2336.77	3212.3	0.474398	TRUE	-1.25	0.97	0.47	0.62	0	0.52	TRUE	-1.25	2.5	0.08	0.15	-0.03	GSE50081
GSM1213745	Cluster 2	2.70238	Low	Tumor	4.76164	1	6.399	6.60821	5.47345	4.72263	8.16003	6.22971	6.3698	6.70826	9.48353	1205.75	2599.47	3805.22	0.396083	TRUE	-1.39	1.34	0.51	0.69	0	0.71	TRUE	-1.39	2.51	0.07	0.17	-0.04	GSE50081
GSM1213746	Cluster 2	2.4802	Low	Tumor	5.1726	0	6.72585	5.67192	6.84493	4.73409	8.08971	6.72198	6.13436	6.42506	9.23741	1228.08	2777.14	4005.22	0.36896	TRUE	-0.65	0.93	0.42	0.46	0	0.59	TRUE	-0.65	2.02	0.03	0.16	-0.03	GSE50081
GSM1213747	Cluster 3	2.59584	Low	Tumor	4.13151	0	6.11298	5.09773	5.53501	4.21799	7.25846	6.18341	6.29769	6.40097	9.56577	1131.71	1715.53	2847.24	0.520868	TRUE	-1.95	0.72	0.4	0.12	0	0.18	TRUE	-1.95	3.12	0.07	0.2	-0.02	GSE50081
GSM1213748	Cluster 3	2.98608	High	Tumor	5.08219	0	6.09398	4.91286	6.2242	4.3366	7.7478	5.88825	6.41882	6.47075	9.37331	918.156	2137.88	3056.04	0.494464	FALSE	2.61	0.71	0.56	0.24	0	0.19	FALSE	-1.77	2.61	0.09	0.16	-0.03	GSE50081
GSM1213749	Cluster 1	2.59282	Low	Tumor	3.2	1	6.30284	5.17956	6.83698	4.26627	7.46894	6.07896	6.09789	6.59443	10.5406	1774.69	2272.28	4046.97	0.363256	TRUE	-1.09	0.34	0.4	0.36	0	0.44	TRUE	-1.09	3.57	0.06	0.25	-0.02	GSE50081
GSM1213750	Cluster 2	3.12795	High	Tumor	1.03014	1	6.25353	5.77374	5.55578	4.49091	7.78458	6.21922	6.31302	6.48289	10.015	1203.62	2153.93	3357.56	0.455522	FALSE	2.91	0.61	0.48	0.16	0	0.37	FALSE	-1.13	2.91	0.08	0.18	-0.03	GSE50081
GSM1213751	Cluster 2	2.56593	Low	Tumor	4.91233	0	6.97489	5.57902	6.82773	4.41411	7.596	7.52269	6.34466	6.87119	9.85209	1440.19	2528.42	3968.61	0.373949	TRUE	-0.78	0.5	0.44	0.26	0	0.42	TRUE	-0.78	2.86	0.04	0.19	-0.01	GSE50081
GSM1213752	Cluster 1	2.52741	Low	Tumor	0.972603	1	6.15065	5.34226	5.77989	4.52951	7.42131	6.68997	6.13774	6.22636	8.62092	681.984	1952.28	2634.27	0.547295	FALSE	2.23	0.5	0.51	0.34	0	0.44	FALSE	-1.29	2.23	0.06	0.14	-0.02	GSE50081
GSM1213753	Cluster 1	2.75371	High	Tumor	3.09041	1	5.61932	4.88955	5.10708	4.25251	6.95602	5.4997	6.40484	6.6428	8.53739	447.616	1126.55	1574.17	0.670394	FALSE	2.66	0.65	0.44	-0.01	0	-0.09	FALSE	-1.71	2.66	0.08	0.16	-0.02	GSE50081
GSM1213754	Cluster 3	2.76677	High	Tumor	2.02192	1	5.86735	4.84206	5.84934	4.31485	7.36163	5.07385	6.12806	6.90334	10.3293	1454.31	1662.29	3116.6	0.486718	FALSE	3.77	0.36	0.32	0.03	0	0.07	FALSE	-1.7	3.77	0.1	0.24	-0.03	GSE50081
GSM1213755	Cluster 1	3.17275	High	Tumor	5.32055	0	5.88416	5.56239	5.40534	4.36579	7.52717	5.0961	6.13956	6.36962	8.56449	81.5446	1292.97	1374.51	0.691849	TRUE	-1.64	0.6	0.42	0.28	0	0.36	TRUE	-1.64	3.15	0.11	0.17	-0.02	GSE50081
GSM1213756	Cluster 3	2.52666	Low	Tumor	5.27123	0	6.16302	5.23132	5.80905	4.28756	7.56457	7.30563	6.14129	6.94948	9.70983	1543.9	2190.84	3734.73	0.405562	FALSE	2.85	0.54	0.52	0.34	0	0.32	FALSE	-1.73	2.85	0.04	0.2	-0.01	GSE50081
GSM1213757	Cluster 2	2.48501	Low	Tumor	5.75068	0	6.76352	6.91924	6.05368	4.45739	8.19651	5.59393	6.298	6.82023	9.70912	1430.3	2712.71	4143.01	0.350086	TRUE	-1.64	1.6	0.48	0.79	0	0.74	TRUE	-1.64	2.65	0.07	0.18	-0.04	GSE50081
GSM1213758	Cluster 1	2.26953	Low	Tumor	5.51233	0	6.48603	5.70123	7.07357	4.48144	7.29677	5.59383	5.78888	7.53206	10.0985	1734.84	2362.82	4097.66	0.356315	FALSE	3.16	0.43	0.42	0.47	0	0.5	FALSE	-0.93	3.16	0.03	0.23	-0.01	GSE50081
GSM1213759	Cluster 2	2.98652	High	Tumor	5.49041	0	5.68851	4.4223	5.25625	4.33631	6.30972	5.37062	6.48454	6.1525	8.01247	-479.771	15.3955	-464.376	0.859338	FALSE	3.02	0.11	0.43	-0.18	0	-0.36	FALSE	-2.9	3.02	0.11	0.12	0.01	GSE50081
GSM1213760	Cluster 3	2.92945	High	Tumor	4.5726	0	5.88839	5.31896	5.51865	4.48267	7.3644	5.22965	6.55607	7.1767	9.53812	801.165	1573.52	2374.69	0.578781	FALSE	3.09	0.49	0.41	0.04	0	0.17	FALSE	-1.61	3.09	0.11	0.17	-0.03	GSE50081
GSM1213761	Cluster 1	2.28835	Low	Tumor	4.93151	0	6.19359	5.49537	6.32949	4.37861	6.9273	6.48147	6.42863	7.1522	8.14197	592.706	1762.3	2355.01	0.581134	TRUE	-1.69	0.97	0.48	0.28	0	0.33	TRUE	-1.69	2.43	0.07	0.15	-0.02	GSE50081
GSM1213762	Cluster 1	2.93908	High	Tumor	0.860274	1	6.7882	6.31162	6.75014	4.84745	8.23029	7.15595	6.47395	6.65191	9.66497	1304.54	2814.36	4118.9	0.353399	TRUE	-0.19	1.09	0.41	0.72	0	0.59	TRUE	-0.19	2.56	0.07	0.17	-0.04	GSE50081
GSM1213763	Cluster 2	2.54417	Low	Tumor	1.95068	1	7.04765	6.71022	7.42069	4.67999	8.33149	5.97183	6.7059	6.57635	9.68625	1508.82	3586.64	5095.45	0.216137	TRUE	-0.92	1.98	0.52	0.91	0	0.87	TRUE	-0.92	1.48	0.01	0.15	-0.06	GSE50081
GSM1213764	Cluster 1	2.79365	High	Tumor	7.75068	0	6.97218	6.04626	7.08428	4.57264	7.74213	5.84098	6.02114	6.80718	9.8316	1502.91	2762.91	4265.82	0.333144	TRUE	-0.17	1	0.32	0.57	0	0.67	TRUE	-0.17	2.47	0.06	0.18	-0.04	GSE50081
GSM1213765	Cluster 3	2.51752	Low	Tumor	2.70137	1	5.51907	4.90564	4.93495	4.29738	6.45549	4.6672	5.75473	5.63032	6.21159	-1278.22	218.945	-1059.28	0.900665	FALSE	2.04	0.59	0.42	0.14	0	0	FALSE	-2.88	2.04	0.13	0.04	-0.01	GSE50081
GSM1213766	Cluster 3	2.77307	High	Tumor	3.48219	1	6.63574	5.89069	6.34309	4.5937	7.36841	6.11692	6.04631	6.01108	8.92907	605.178	2397.09	3002.26	0.50131	TRUE	-1.62	1.23	0.57	0.69	0	0.69	TRUE	-1.62	2.55	0.09	0.13	-0.02	GSE50081
GSM1213767	Cluster 1	2.62836	Low	Tumor	3.6411	1	6.5736	5.73703	6.3561	4.42711	7.93768	6.26144	6.57085	6.47716	9.92737	1307.86	2720.17	4028.03	0.365845	TRUE	-1.18	1.12	0.49	0.59	0	0.5	TRUE	-1.18	2.56	0.06	0.19	-0.04	GSE50081
GSM1213768	Cluster 3	3.34894	High	Tumor	4.34247	0	6.68428	5.53918	6.95871	4.89144	7.39664	5.39699	6.24961	6.3749	8.97559	666.173	2200.87	2867.04	0.518384	FALSE	2.13	0.83	0.37	0.48	0	0.38	FALSE	-0.54	2.13	0.07	0.12	-0.03	GSE50081
GSM1213769	Cluster 1	2.33681	Low	Tumor	5.29041	0	7.0409	6.2218	7.18278	4.51807	7.80133	7.44465	6.18166	6.84842	9.61824	1541.35	2871.68	4413.03	0.312693	TRUE	-0.8	1.16	0.4	0.54	0	0.5	TRUE	-0.8	2.52	0.04	0.19	-0.03	GSE50081
GSM1213770	Cluster 1	2.17973	Low	Tumor	2.11233	1	6.26752	6.07378	6.77841	4.55675	7.79637	5.44926	6.32492	6.81268	9.93914	1444.34	2710.53	4154.87	0.348455	TRUE	-1.13	1.14	0.43	0.72	0	0.67	TRUE	-1.13	2.42	0.04	0.19	-0.04	GSE50081
GSM1213771	Cluster 3	3.26609	High	Tumor	7.38082	0	5.86553	5.26557	5.79594	4.4637	6.5633	5.32532	6.37792	6.49855	9.72222	457.522	1229.26	1686.78	0.658038	FALSE	3.75	0.44	0.47	0.05	0	0.14	FALSE	-1.95	3.75	0.14	0.19	-0.02	GSE50081
GSM1213772	Cluster 1	2.56961	Low	Tumor	7.4411	0	6.48759	5.66001	5.61418	4.35852	8.00772	7.78415	6.13999	7.2109	10.8778	2189.05	2800.7	4989.75	0.231259	TRUE	-1.44	0.85	0.46	0.32	0	0.4	TRUE	-1.44	3.54	0.05	0.26	-0.03	GSE50081
GSM1213773	Cluster 1	2.41002	Low	Tumor	4.79178	1	6.47719	5.75518	6.36052	4.36132	7.83331	6.23652	6.538	6.74609	10.1153	1797.37	2557.23	4354.59	0.320829	TRUE	-1.75	0.79	0.48	0.29	0	0.42	TRUE	-1.75	2.71	0.03	0.21	-0.03	GSE50081
GSM1213774	Cluster 2	2.46632	Low	Tumor	3.01096	1	6.67814	6.02642	6.49642	4.44783	8.15759	6.08346	6.188	6.73972	10.588	2129.32	3054.24	5183.56	0.203492	TRUE	-1.6	1.52	0.48	0.76	0	0.61	TRUE	-1.6	2.94	0.05	0.24	-0.06	GSE50081
GSM1213775	Cluster 2	2.25104	Low	Tumor	3.14247	1	6.69599	6.44861	5.8504	4.84931	8.08753	6.36407	5.93262	5.97623	7.50213	251.103	2980.87	3231.98	0.471854	TRUE	-1.91	1.82	0.67	0.98	0	0.84	TRUE	-1.91	0.85	0.02	0.08	-0.04	GSE50081
GSM1213776	Cluster 2	2.3729	Low	Tumor	1.21096	1	6.82048	6.28669	5.74515	4.44406	8.24436	6.1836	5.96929	6.12195	9.3985	877.55	2796.19	3673.74	0.413729	TRUE	-1.5	1.89	0.46	0.79	0	0.83	TRUE	-1.5	2.13	0.08	0.13	-0.04	GSE50081
GSM1213777	Cluster 3	2.87675	High	Tumor	5.45205	0	6.44848	6.1322	6.4452	4.71456	7.21156	5.47502	6.12975	6.27766	8.56794	260.645	1758.6	2019.25	0.620521	TRUE	-1.56	0.91	0.51	0.56	0	0.46	TRUE	-1.56	2.46	0.12	0.1	-0.01	GSE50081
GSM1213778	Cluster 1	2.50379	Low	Tumor	5.67123	0	6.39217	5.23318	6.82112	4.45474	7.48222	6.91307	6.0222	6.62031	10.1807	1547.9	2434.97	3982.86	0.372008	TRUE	-1.28	0.71	0.43	0.46	0	0.34	TRUE	-1.28	3.51	0.08	0.23	-0.03	GSE50081
GSM1213779	Cluster 1	2.01475	Low	Tumor	3.11233	0	6.87587	5.54188	7.16339	4.55527	7.88848	8.10122	6.2647	6.18997	7.95483	784.901	2926.28	3711.18	0.408719	TRUE	-1.28	1.22	0.54	0.52	0	0.36	TRUE	-1.28	1.54	0.01	0.13	-0.02	GSE50081
GSM1213780	Cluster 1	2.6201	Low	Tumor	0.652055	1	6.29263	5.44298	6.20083	4.20699	7.95866	6.41042	6.28239	6.6016	9.96106	1493.25	2459.75	3953	0.376073	TRUE	-1.33	0.7	0.44	0.41	0	0.38	TRUE	-1.33	2.69	0.04	0.2	-0.04	GSE50081
GSM1213781	Cluster 2	2.18728	Low	Tumor	1.8	1	6.86116	6.38388	5.73447	4.4579	8.24799	6.29064	5.94378	6.6201	10.6515	2390.93	2907.87	5298.79	0.186902	TRUE	-0.93	1.47	0.47	0.79	0	0.49	TRUE	-0.93	3.26	0.03	0.27	-0.04	GSE50081
GSM1213782	Cluster 1	2.38828	Low	Tumor	3.21096	0	6.22155	5.23168	5.87519	4.13032	7.38216	6.75743	6.41096	6.28635	8.89543	627.131	2045.72	2672.85	0.542546	FALSE	2.42	0.85	0.49	0.31	0	0.39	FALSE	-2.01	2.42	0.04	0.16	-0.01	GSE50081
GSM1213783	Cluster 1	2.92136	High	Tumor	0.6	1	6.97171	6.96486	5.81182	5.19119	8.69492	6.99507	6.75321	7.03767	9.47801	1415.63	3170.52	4586.15	0.288458	TRUE	-0.32	1.44	0.45	0.86	0	0.89	TRUE	-0.32	2.12	0.05	0.17	-0.05	GSE50081
GSM1213784	Cluster 1	2.69235	Low	Tumor	5.2	0	6.11536	4.95028	6.12308	4.40867	7.38074	6.12447	6.07844	6.73028	9.04112	653.747	1729.02	2382.76	0.577813	FALSE	2.65	0.62	0.35	0.3	0	0.16	FALSE	-1.28	2.65	0.08	0.17	-0.03	GSE50081
GSM1213785	Cluster 3	2.29286	Low	Tumor	3.89041	1	6.2057	5.62589	6.29778	5.20485	6.64412	5.30018	5.98418	6.49453	9.4153	677.608	1543.81	2221.42	0.59698	TRUE	-1.39	1.12	0.36	0.58	0	0.33	TRUE	-1.39	2.87	0.09	0.17	-0.03	GSE50081
GSM1213786	Cluster 1	2.85463	High	Tumor	5.96164	0	7.2921	5.98269	7.40172	5.20333	7.58081	6.31637	6.51177	6.69244	9.80863	1357.24	2864.57	4221.81	0.339229	FALSE	0.54	1.21	0.36	0.68	0	0.52	TRUE	0.54	2.44	0.05	0.18	-0.04	GSE50081
GSM1213787	Cluster 2	2.23549	Low	Tumor	3.43014	0	7.0051	5.7344	7.78161	4.39024	8.43641	6.52137	5.93751	7.06683	9.97558	1760.88	3181.96	4942.84	0.237953	TRUE	-1.1	1.03	0.44	0.66	0	0.49	TRUE	-1.1	2.28	0.02	0.18	-0.02	GSE50081
GSM1213788	Cluster 1	2.23746	Low	Tumor	1.49041	1	6.16661	5.77983	5.67733	4.46248	7.68987	6.5837	6.11335	6.68129	10.5655	2000.42	2344.89	4345.31	0.32212	TRUE	-1.22	1.06	0.43	0.43	0	0.32	TRUE	-1.22	3.14	0.05	0.25	-0.05	GSE50081
GSM1213789	Cluster 1	3.8126	High	Tumor	1.83014	1	6.52848	5.56289	5.97407	4.45952	7.78553	5.77058	6.14543	6.44228	10.3142	1436.72	2202.87	3639.59	0.418288	TRUE	-1.04	0.59	0.43	0.28	0	0.44	TRUE	-1.04	3.35	0.09	0.21	-0.03	GSE50081
GSM1213790	Cluster 1	2.64782	Low	Tumor	5.18082	0	6.71963	6.23737	6.22076	4.63025	8.30061	7.05376	6.81654	7.18249	10.2169	1911.99	3139.45	5051.44	0.22244	TRUE	-0.26	0.98	0.41	0.66	0	0.58	TRUE	-0.26	2.65	0.04	0.21	-0.05	GSE50081
GSM1213791	Cluster 1	2.87337	High	Tumor	5.18082	1	6.43075	5.57682	6.9442	4.20587	7.46571	7.11002	6.01682	6.81013	10.3012	1423.35	2347.8	3771.16	0.400669	TRUE	-1.24	0.64	0.41	0.25	0	0.37	TRUE	-1.24	3.42	0.09	0.22	-0.03	GSE50081
GSM1213792	Cluster 1	2.64773	Low	Tumor	2.92055	1	6.03654	4.94296	5.4496	4.40649	7.84394	7.26548	6.40544	6.56635	9.70226	1163.98	2144.7	3308.69	0.461897	FALSE	2.71	0.67	0.45	0.18	0	0.1	FALSE	-1.48	2.71	0.05	0.19	-0.03	GSE50081
GSM1213793	Cluster 2	2.69582	Low	Tumor	2.69041	0	6.9582	7.94257	6.3867	4.75303	8.66424	6.00675	5.89758	6.16758	8.60551	492.49	2993.18	3485.67	0.438701	TRUE	-1.68	2.25	0.59	0.99	0	0.94	TRUE	-1.68	1.64	0.08	0.11	-0.06	GSE50081
GSM1213794	Cluster 3	2.16589	Low	Tumor	4.99178	0	6.71727	5.09685	6.37868	4.44847	7.02591	7.17102	6.23062	6.14188	7.92379	306.791	2109.86	2416.65	0.573746	FALSE	1.9	1.17	0.53	0.48	0	0.22	FALSE	-1.67	1.9	0.04	0.13	-0.02	GSE50081
GSM1213795	Cluster 1	2.51053	Low	Tumor	6.67123	0	6.54327	4.85089	6.67071	4.17505	7.53412	6.30264	6.21111	7.22473	9.40787	1495.18	2253.04	3748.21	0.403752	FALSE	3	0.57	0.42	0.13	0	0.07	FALSE	-1.26	3	0.05	0.21	-0.02	GSE50081
GSM1213796	Cluster 3	3.00119	High	Tumor	5.6	1	5.95619	5.31908	5.4729	4.25312	7.71725	5.36892	6.58706	6.22971	10.3459	1339.55	1871.51	3211.06	0.474559	TRUE	-1.93	0.47	0.51	0.21	0	0.15	TRUE	-1.93	3.55	0.11	0.21	-0.04	GSE50081
GSM1213797	Cluster 1	2.04449	Low	Tumor	5.8411	0	6.06728	5.22313	6.53398	4.18045	6.92047	5.90111	6.47034	6.86687	8.96026	651.91	1521.24	2173.15	0.602649	FALSE	2.44	0.62	0.56	0.1	0	0.28	FALSE	-2.36	2.44	0.05	0.17	-0.03	GSE50081
GSM1213798	Cluster 1	2.71757	High	Tumor	10.8822	0	6.3392	5.23563	7.29582	4.49691	7.40072	6.01111	6.63433	6.76154	9.23693	797.633	2117.97	2915.6	0.512276	FALSE	2.46	0.23	0.5	0.23	0	0.37	FALSE	-1.2	2.46	0.05	0.16	-0.01	GSE50081
GSM1213799	Cluster 3	2.44346	Low	Tumor	0.191781	1	6.69834	6.56852	6.63668	4.51367	8.29073	6.10619	5.85684	6.04689	8.43449	603.934	2837.27	3441.21	0.444557	TRUE	-1.96	1.76	0.58	0.9	0	0.64	TRUE	-1.96	1.46	0.05	0.1	-0.04	GSE50081
GSM1213800	Cluster 2	2.33958	Low	Tumor	0.512329	0	6.07971	4.94753	6.0401	4.34083	7.90262	6.55962	5.99229	6.66034	10.1863	1870.36	2440.1	4310.45	0.326959	FALSE	2.81	0.78	0.38	0.21	0	0.19	FALSE	-1.67	2.81	0.04	0.23	-0.04	GSE50081
GSM1213801	Cluster 2	2.25597	Low	Tumor	4.0411	1	7.51759	7.71714	6.61003	4.7505	8.30859	6.41822	5.86286	6.70496	9.74676	1639.31	3572.35	5211.66	0.199451	TRUE	-0.94	1.91	0.45	0.95	0	1.04	TRUE	-0.94	1.93	0.04	0.17	-0.06	GSE50081
GSM1213802	Cluster 3	3.17383	High	Tumor	4.73151	0	5.76051	4.94372	5.20845	4.34507	7.37699	4.95179	6.34821	6.23526	9.63091	825.618	1396.5	2222.12	0.596897	FALSE	3.3	0.88	0.52	0.11	0	0.04	FALSE	-2.31	3.3	0.12	0.19	-0.03	GSE50081
GSM1213803	Cluster 2	2.85272	High	Tumor	1.54247	0	6.37363	6.28971	5.82411	4.52602	7.68339	6.17053	6.34691	7.43961	10.0496	1589.17	2357.62	3946.79	0.376917	TRUE	-1.26	1.17	0.37	0.46	0	0.6	TRUE	-1.26	3.3	0.1	0.2	-0.03	GSE50081
GSM1213804	Cluster 3	2.84829	High	Tumor	7.83014	0	6.18096	5.09773	5.36745	4.56877	7.32241	5.42416	6.39585	6.58633	9.64074	1263.06	1513.49	2776.55	0.529697	FALSE	3.36	0.65	0.49	0.04	0	-0.11	FALSE	-1.59	3.36	0.09	0.21	-0.02	GSE50081
GSM1213805	Cluster 2	2.3774	Low	Tumor	6.02192	0	6.97934	7.08721	6.76533	4.96191	8.45655	6.2448	6.56117	6.31231	10.0253	1527.55	3358.2	4885.75	0.246084	TRUE	-1.18	1.84	0.53	0.96	0	0.89	TRUE	-1.18	2.07	0.04	0.18	-0.06	GSE50081
GSM1213806	Cluster 2	2.58772	Low	Tumor	1.71233	0	6.8175	6.98819	5.87748	4.8869	8.58276	6.95013	6.24758	6.13955	9.82605	1289.04	3200.19	4489.23	0.30205	TRUE	-1.39	1.81	0.57	0.94	0	0.62	TRUE	-1.39	1.7	0.03	0.16	-0.06	GSE50081
GSM1213807	Cluster 2	2.82266	High	Tumor	0.712329	0	6.66174	6.00312	6.17919	4.66697	8.28262	6.12744	6.20837	6.34136	9.6679	1191.74	2551.98	3743.71	0.404357	TRUE	-1.04	1.15	0.41	0.58	0	0.62	TRUE	-1.04	2.53	0.08	0.16	-0.04	GSE50081
GSM1213808	Cluster 1	1.85904	Low	Tumor	5	0	5.80284	4.9271	5.39841	4.17518	7.17175	6.4491	6.4094	6.41123	7.92945	316.877	1663.07	1979.95	0.625035	FALSE	2.1	0.71	0.54	0.19	0	0.05	FALSE	-2.37	2.1	0.04	0.14	-0.01	GSE50081
GSM1213809	Cluster 1	2.18331	Low	Tumor	1.27123	0	6.58642	5.38706	6.71143	4.33961	6.86009	7.85054	6.02368	7.0378	8.94484	889.959	2219.68	3109.64	0.48761	TRUE	-1.66	0.64	0.52	0.25	0	0.39	TRUE	-1.66	2.57	0.05	0.17	-0.02	GSE50081
GSM1213810	Cluster 2	2.42024	Low	Tumor	0.150685	0	5.84555	4.86889	5.17948	4.24224	6.93926	6.45995	6.44665	6.27911	7.30966	-229.527	1218.48	988.952	0.731584	FALSE	2	0.69	0.61	0.03	0	0.07	FALSE	-2.7	2	0.07	0.11	-0.02	GSE50081
GSM1213811	Cluster 2	2.43892	Low	Tumor	1.3726	0	7.28632	6.08224	6.43339	4.4695	8.16301	6.76472	6.08096	6.19405	10.0087	1385.7	2973.63	4359.32	0.320172	TRUE	-1.43	1.6	0.55	0.89	0	0.72	TRUE	-1.43	2.29	0.04	0.18	-0.03	GSE50081
GSM1213812	Cluster 2	2.97329	High	Tumor	0.8	1	6.74353	6.10665	7.09744	4.70176	8.30283	6.4272	6.37568	6.52624	9.77883	1310.11	3013.57	4323.68	0.325124	TRUE	-0.88	1.15	0.47	0.72	0	0.54	TRUE	-0.88	2.45	0.07	0.17	-0.04	GSE50081
GSM1213813	Cluster 3	4.50291	High	Tumor	0.950685	1	5.98925	5.50694	5.3233	4.55754	7.83785	5.67628	6.2637	6.07967	9.50147	714.829	1420.43	2135.26	0.607078	FALSE	3.56	0.77	0.47	0.31	0	0.13	FALSE	-1.44	3.56	0.14	0.18	-0.03	GSE50081
GSM1213814	Cluster 2	2.26064	Low	Tumor	5.10137	0	6.82124	6.60132	6.72714	4.37681	8.28562	6.60979	6.02809	6.64042	10.1676	1624.36	2953.44	4577.8	0.289632	TRUE	-1.56	1.7	0.5	0.78	0	0.56	TRUE	-1.56	2.39	0.04	0.19	-0.05	GSE50081
GSM1213815	Cluster 3	4.19593	High	Tumor	4.76164	0	6.60701	6.30167	6.37856	4.54172	7.7456	6.11669	6.29169	6.20684	8.97195	354.12	2274.23	2628.35	0.548022	TRUE	-1.25	1.16	0.58	0.72	0	0.63	TRUE	-1.25	2.35	0.1	0.12	-0.03	GSE50081
GSM1213816	Cluster 2	3.21216	High	Tumor	0.090411	0	6.73818	6.53729	6.16568	4.59535	7.9016	6.20352	6.14957	6.4195	8.71091	659.867	2398.11	3057.98	0.494216	TRUE	-1.25	1.1	0.49	0.68	0	0.57	TRUE	-1.25	2.12	0.08	0.12	-0.03	GSE50081
GSM1213817	Cluster 3	3.14449	High	Tumor	3.46027	1	6.22344	5.55053	6.64049	4.36183	7.13164	5.99832	5.92091	6.45457	8.80192	423.065	1892.76	2315.83	0.585805	TRUE	-1.92	1.13	0.47	0.37	0	0.36	TRUE	-1.92	2.42	0.1	0.13	-0.03	GSE50081
GSM1213818	Cluster 3	2.47397	Low	Tumor	3.38082	0	6.55005	5.33877	5.56525	4.27107	7.61541	6.88958	6.23991	6.72276	9.24985	1302.44	2318.72	3621.16	0.420743	TRUE	-1.62	1.05	0.42	0.45	0	0.29	TRUE	-1.62	2.57	0.04	0.18	-0.02	GSE50081
GSM1213819	Cluster 3	3.12061	High	Tumor	1.52055	1	5.67592	5.09798	5.23591	4.3521	6.90984	5.0897	6.11522	6.57504	10.8892	1249.2	986.704	2235.91	0.595272	FALSE	4.48	0.5	0.5	-0.05	0	0.05	FALSE	-2.08	4.48	0.14	0.26	-0.03	GSE50081
GSM1213820	Cluster 1	2.74401	High	Tumor	1.91233	1	6.11912	5.6887	6.2069	4.35093	6.97662	5.64204	5.97951	6.8003	8.8709	348.476	1465.7	1814.17	0.643843	TRUE	-2.14	0.84	0.39	0.21	0	0.24	TRUE	-2.14	2.7	0.11	0.15	-0.04	GSE50081
GSM1213821	Cluster 2	2.78918	High	Tumor	11.3918	0	6.62174	6.12579	7.2342	4.61022	8.02363	5.68514	6.79946	6.5559	8.95559	719.797	2630.16	3349.96	0.456515	TRUE	-1.77	1.24	0.52	0.53	0	0.65	TRUE	-1.77	2.16	0.08	0.14	-0.05	GSE50081
GSM1213822	Cluster 1	2.93369	High	Tumor	12.0411	0	6.16788	5.32311	7.49666	4.30223	6.9361	5.8144	5.81375	7.49146	9.90858	1238.48	2032.28	3270.76	0.466827	TRUE	-1.53	0.84	0.43	0.32	0	0.16	TRUE	-1.53	3.42	0.11	0.2	-0.03	GSE50081
GSM1213823	Cluster 2	2.80969	High	Tumor	4.0411	1	5.62052	6.66846	5.48047	4.47187	7.25318	5.20639	5.87915	5.68326	8.23873	-275.744	1439.79	1164.04	0.713822	TRUE	-2.94	0.91	0.57	0.36	0	0.04	TRUE	-2.94	3.13	0.16	0.13	-0.03	GSE50081
GSM1213824	Cluster 2	2.30496	Low	Tumor	1.59178	1	5.77827	4.86387	5.94488	4.29836	7.32822	5.85711	6.71608	6.55941	7.69693	-39.7024	1200.29	1160.59	0.714177	FALSE	2.1	1.12	0.53	0.23	0	-0.13	FALSE	-2.98	2.1	0.1	0.1	-0.03	GSE50081
GSM1213825	Cluster 1	2.1101	Low	Tumor	7.38082	0	6.00729	5.53598	5.34022	4.36585	6.57232	5.95788	6.47506	7.45125	7.63624	328.73	1839.71	2168.44	0.6032	FALSE	1.92	0.47	0.45	0.22	0	0.05	FALSE	-1.2	1.92	0.04	0.13	-0.02	GSE50081
GSM1213826	Cluster 1	2.78678	High	Tumor	0.572603	1	5.95081	5.54383	6.60537	4.34583	7.20923	5.21161	6.53325	6.46189	8.89752	16.0199	1561.65	1577.67	0.670012	TRUE	-2.22	0.94	0.53	0.4	0	0.24	TRUE	-2.22	2.46	0.1	0.14	-0.04	GSE50081
GSM1213827	Cluster 1	2.65843	Low	Tumor	4.1726	0	5.85044	4.65335	5.83976	4.36687	6.85351	5.67599	6.40933	6.6131	7.78746	-342.749	584.954	242.205	0.801773	FALSE	2.7	0.41	0.43	0.07	0	-0.16	FALSE	-2.36	2.7	0.12	0.13	-0.03	GSE50081
GSM1213828	Cluster 1	2.53519	Low	Tumor	2.49041	1	6.11723	5.34225	5.68608	4.41561	7.47592	8.03658	6.29426	6.25357	8.76465	786.476	1844.93	2631.41	0.547647	FALSE	2.44	0.75	0.48	0.1	0	-0.07	FALSE	-1.39	2.44	0.07	0.15	-0.03	GSE50081
GSM1213829	Cluster 3	3.01101	High	Tumor	1.3726	0	6.18976	5.03395	6.91482	4.32363	7.18611	5.45745	5.70298	6.24748	9.00438	406.769	1844.47	2251.24	0.593462	FALSE	2.81	0.73	0.43	0.22	0	0.03	FALSE	-2.03	2.81	0.1	0.15	-0.02	GSE50081
GSM1213830	Cluster 1	3.19964	High	Tumor	8.34247	0	6.38276	5.38588	6.25283	4.30486	7.14406	6.19644	6.47211	6.94222	9.31523	940.81	1645.43	2586.24	0.553181	TRUE	-2.41	0.9	0.5	0.35	0	0.24	TRUE	-2.41	3.51	0.13	0.18	-0.02	GSE50081
GSM1213831	Cluster 3	3.15311	High	Tumor	5.13151	0	5.64422	4.90878	5.36488	4.30732	6.76184	5.70109	6.21212	6.72303	8.44163	307.246	623.208	930.454	0.737411	FALSE	3.06	0.23	0.63	0.05	0	0.03	FALSE	-2.03	3.06	0.09	0.15	0	GSE50081
GSM1213832	Cluster 2	3.635	High	Tumor	1.67123	1	7.09664	6.42527	5.25059	4.49696	8.32026	8.02852	5.89749	6.19167	8.53289	893.795	2830.37	3724.17	0.406979	TRUE	-2.03	1.61	0.55	0.66	0	0.6	TRUE	-2.03	2.11	0.07	0.12	-0.02	GSE50081
GSM1213833	Cluster 2	2.44538	Low	Tumor	0.561644	1	6.68224	5.93891	7.39607	4.54226	7.76949	5.52824	6.41946	6.36944	9.04238	777.131	2506.43	3283.57	0.465164	TRUE	-2.03	1.16	0.53	0.6	0	0.62	TRUE	-2.03	1.76	0.06	0.13	-0.04	GSE50081
GSM1213834	Cluster 1	2.38637	Low	Tumor	2.71233	0	6.4131	5.71319	7.12367	4.56111	8.33733	7.2043	6.93874	7.12534	9.48926	1676.15	3246.65	4922.8	0.240809	TRUE	-1.21	1.43	0.48	0.49	0	0.4	TRUE	-1.21	1.56	0.01	0.18	-0.07	GSE50081
GSM1213835	Cluster 3	2.73289	High	Tumor	1.9726	1	6.38602	5.57901	6.45147	4.58381	7.76809	5.01351	6.02302	6.11886	9.93843	1207.48	2424.27	3631.75	0.419333	TRUE	-1.11	1.09	0.43	0.65	0	0.38	TRUE	-1.11	2.77	0.07	0.18	-0.03	GSE50081
GSM1213836	Cluster 3	3.19373	High	Tumor	1.26027	0	6.02094	5.34276	5.80814	4.71212	6.58919	5.4667	6.64502	6.46445	7.73059	-625.795	539.752	-86.0431	0.829627	FALSE	2.39	0.28	0.47	0.08	0	0.08	FALSE	-1.24	2.39	0.1	0.1	-0.01	GSE50081
GSM1213837	Cluster 3	3.25207	High	Tumor	7.61096	1	6.09607	6.28846	5.27582	4.55976	7.93132	5.30469	6.03474	6.30498	10.4928	1433.91	2029.6	3463.51	0.441622	TRUE	-2.72	1.6	0.58	0.52	0	0.28	TRUE	-2.72	3.71	0.12	0.22	-0.04	GSE50081
GSM1213838	Cluster 1	2.0823	Low	Tumor	3.85205	0	6.80574	5.34325	6.05283	4.2618	8.04431	7.55248	6.32085	6.93555	8.90469	1205.21	2588.09	3793.3	0.397689	TRUE	-1.84	1.54	0.54	0.61	0	0.28	TRUE	-1.84	2.19	0.02	0.17	-0.02	GSE50081
GSM1213839	Cluster 3	2.54629	Low	Tumor	1.35068	1	6.78351	5.71259	4.94831	4.29907	7.66166	5.80576	5.96129	6.2181	9.45605	1028.17	1890.75	2918.92	0.511858	TRUE	-2.66	1.69	0.65	0.56	0	0.19	TRUE	-2.66	2.68	0.1	0.16	-0.05	GSE50081
GSM1213840	Cluster 3	2.76694	High	Tumor	1.23014	1	5.99103	5.05073	5.70196	4.30203	7.65127	5.05775	5.8932	5.94203	8.7927	296.065	1685.96	1982.02	0.624797	TRUE	-2.79	1.17	0.51	0.44	0	0.28	TRUE	-2.79	2.63	0.1	0.14	-0.03	GSE50081
GSM1213841	Cluster 2	3.32938	High	Tumor	6.47123	1	6.96597	6.34151	5.42216	4.77704	8.21789	6.57603	6.62667	6.38029	8.7292	544.413	2869.01	3413.43	0.448206	TRUE	-0.5	0.71	0.45	0.66	0	0.52	TRUE	-0.5	1.6	0.06	0.11	-0.05	GSE50081
GSM1213842	Cluster 2	2.35836	Low	Tumor	1.05205	1	6.8975	6.83989	7.07413	4.92823	8.7452	5.87942	6.80063	6.89653	9.7888	1597.27	3249.18	4846.45	0.25167	TRUE	-1.48	1.63	0.61	0.89	0	0.72	TRUE	-1.48	1.78	0.02	0.17	-0.06	GSE50081
GSM1213843	Cluster 3	3.28661	High	Tumor	7.74247	1	6.21541	6.44812	5.29369	4.73213	7.93526	5.50015	6.17372	6.41664	10.6151	1484.56	2102.28	3586.85	0.425308	TRUE	-2.44	1.57	0.58	0.58	0	0.33	TRUE	-2.44	3.78	0.12	0.23	-0.04	GSE50081
GSM1213844	Cluster 1	2.57184	Low	Tumor	4.54247	0	6.65749	5.3402	5.90909	4.44651	8.10736	6.24821	6.22684	6.81065	10.4785	1951.48	2438.49	4389.97	0.315906	TRUE	-1.07	0.82	0.42	0.42	0	0.42	TRUE	-1.07	3.12	0.05	0.23	-0.03	GSE50081
GSM1213845	Cluster 1	2.63572	Low	Tumor	1.2	1	6.89504	6.05853	6.12674	4.82354	7.73705	5.95481	6.1748	6.56711	8.60976	860.862	2417.41	3278.27	0.465851	FALSE	2.06	0.38	0.31	0.61	0	0.58	FALSE	0.44	2.06	0.06	0.13	-0.03	GSE50081
GSM1213846	Cluster 1	2.53073	Low	Tumor	0.312329	1	6.44099	6.10817	7.15474	4.44028	7.94615	6.69657	6.29575	7.57844	9.71498	1494.1	2631.63	4125.73	0.352461	TRUE	-1.84	0.93	0.55	0.36	0	0.5	TRUE	-1.84	2.73	0.06	0.18	-0.02	GSE50081
GSM1213847	Cluster 1	2.33674	Low	Tumor	8.26027	0	6.53658	5.08884	6.84814	4.43406	7.66787	8.47334	6.60637	6.57904	8.83116	889.015	2447.38	3336.4	0.458285	FALSE	2.05	0.51	0.68	0.26	0	0.22	FALSE	-1.99	2.05	0.01	0.15	0	GSE50081
GSM1213848	Cluster 1	2.9955	High	Tumor	0.10137	1	6.45831	5.88255	6.20547	4.31712	8.22564	5.65104	6.32028	6.72473	9.51195	991.381	2449.74	3441.12	0.444569	TRUE	-2.15	1.54	0.53	0.56	0	0.34	TRUE	-2.15	2.66	0.1	0.17	-0.06	GSE50081
GSM1213849	Cluster 2	2.43245	Low	Tumor	4.16164	0	6.97795	6.84596	7.09121	4.99632	8.74297	5.96188	6.86732	6.96694	9.88504	1621.1	3257.07	4878.16	0.247163	TRUE	-1.34	1.6	0.62	0.87	0	0.75	TRUE	-1.34	1.87	0.02	0.17	-0.05	GSE50081
GSM1854797	Cluster 1	2.42379	Low	Tumor			6.43055	5.25445	5.78482	4.34031	7.7316	7.2484	6.05304	7.19352	9.73961	1656.81	2310.2	3967.01	0.374167	FALSE	2.96	0.4	0.47	0.32	0	0.26	FALSE	-1.16	2.96	0.04	0.21	-0.02	GSE72094
GSM1854798	Cluster 1	2.55208	Low	Tumor	3.42192	0	6.83576	6.09186	6.03641	4.67412	7.64155	6.51664	6.53785	6.83836	9.55652	1019.24	2380.42	3399.66	0.450012	TRUE	-1.03	1.17	0.38	0.42	0	0.56	TRUE	-1.03	2.64	0.07	0.17	-0.03	GSE72094
GSM1854799	Cluster 2	2.7201	High	Tumor	2.89589	0	7.0231	6.26662	6.45596	4.37465	8.28295	7.22636	5.47753	6.20683	10.3374	1812.88	2884.81	4697.69	0.272743	TRUE	-1.29	1.28	0.59	0.56	0	0.57	TRUE	-1.29	2.81	0.07	0.2	-0.05	GSE72094
GSM1854800	Cluster 2	2.68669	Low	Tumor	2.80822	0	6.74464	6.88051	5.90923	5.0834	8.26293	5.28668	5.67948	6.02584	8.70358	787.016	2591.22	3378.23	0.452818	TRUE	-2.02	1.72	0.43	0.81	0	0.63	TRUE	-2.02	2.56	0.1	0.13	-0.03	GSE72094
GSM1854801	Cluster 1	2.18499	Low	Tumor	2.45205	0	6.48627	6.24651	6.02622	5.17359	8.13103	7.88368	6.5145	5.85763	7.36278	112.971	2528.86	2641.83	0.546365	TRUE	-1.49	1.48	0.65	0.63	0	0.27	TRUE	-1.49	1.33	0.03	0.1	-0.03	GSE72094
GSM1854802	Cluster 2	2.84661	High	Tumor	2.52603	1	6.6702	6.70475	5.84034	4.77488	7.50462	5.02003	5.76496	6.37516	9.38833	844.594	2041.54	2886.13	0.515986	TRUE	-1.8	1.38	0.43	0.67	0	0.49	TRUE	-1.8	2.77	0.1	0.16	-0.04	GSE72094
GSM1854803	Cluster 1	2.31764	Low	Tumor	2.6274	0	5.91189	5.21558	5.81291	4.61536	8.57062	6.64287	6.338	6.13475	7.84948	185.257	2514.16	2699.42	0.539266	FALSE	0.79	0.62	0.6	0.11	0	0.05	FALSE	-1.49	0.79	0	0.1	-0.04	GSE72094
GSM1854804	Cluster 1	2.38878	Low	Tumor	2.65479	0	6.51388	5.82108	5.96564	4.53944	8.40823	7.17041	6.29734	7.01167	8.755	920.087	2626	3546.08	0.430715	TRUE	-1.14	0.97	0.51	0.52	0	0.36	TRUE	-1.14	1.61	0.02	0.14	-0.03	GSE72094
GSM1854805	Cluster 2	2.99852	High	Tumor	2.28219	0	5.7645	5.74516	5.8175	4.32243	7.91421	4.38292	6.65413	6.76348	10.0704	1202.43	1703.37	2905.8	0.513511	TRUE	-1.92	0.87	0.32	0.36	0	0.32	TRUE	-1.92	3.6	0.12	0.22	-0.04	GSE72094
GSM1854806	Cluster 1	2.24787	Low	Tumor	2.4411	0	5.88719	4.64564	7.31861	4.49782	7.36949	5.62613	6.34424	7.03841	9.7557	1435.72	2006.17	3441.89	0.444468	TRUE	-1.37	0.26	0.38	0.31	0	0.24	TRUE	-1.37	3.18	0.05	0.22	-0.02	GSE72094
GSM1854807	Cluster 1	2.4463	Low	Tumor	1.43562	1	6.45163	5.5517	7.55744	4.2715	7.79368	4.99757	5.99779	7.00577	9.26175	778.414	2292.41	3070.82	0.492577	TRUE	-1.57	1.13	0.41	0.52	0	0.34	TRUE	-1.57	2.35	0.07	0.16	-0.05	GSE72094
GSM1854808	Cluster 1	2.21979	Low	Tumor	2.83562	0	6.51696	6.22652	6.68554	4.8852	7.6591	6.34308	6.70333	7.63226	9.82847	1663.28	2596.93	4260.21	0.33392	TRUE	-1.27	0.98	0.52	0.63	0	0.61	TRUE	-1.27	2.63	0.03	0.21	-0.03	GSE72094
GSM1854809	Cluster 1	2.44646	Low	Tumor	0.117808	0	5.83366	5.50649	6.17622	4.20313	6.86413	6.4969	6.33615	6.68284	8.81246	525.505	1711.16	2236.66	0.595183	FALSE	2.49	0.18	0.53	0.14	0	0.27	FALSE	-1.93	2.49	0.06	0.15	-0.01	GSE72094
GSM1854810	Cluster 2	3.23389	High	Tumor	2.53425	0	7.06757	6.53135	6.90767	4.39968	8.45307	5.6592	6.02535	5.7228	9.74416	1445.96	3137.01	4582.98	0.288904	TRUE	-1.47	1.64	0.44	0.85	0	0.71	TRUE	-1.47	2.07	0.05	0.16	-0.06	GSE72094
GSM1854811	Cluster 3	2.57768	Low	Tumor	2.88493	0	5.88223	4.42576	5.0364	3.97633	6.99603	6.62541	6.042	6.51207	8.72423	521.731	1395.04	1916.77	0.632246	FALSE	2.82	0.36	0.47	-0.06	0	-0.19	FALSE	-1.88	2.82	0.07	0.16	0	GSE72094
GSM1854812	Cluster 1	2.65638	Low	Tumor	0.0657534	0	6.37475	5.29027	5.65746	4.4624	6.84027	6.337	6.1132	6.86698	8.8943	417.791	1615.11	2032.9	0.618948	FALSE	2.49	0.51	0.56	0.24	0	0.35	FALSE	-1.77	2.49	0.06	0.15	-0.01	GSE72094
GSM1854813	Cluster 1	2.25078	Low	Tumor	2.26027	0	7.12174	6.30914	7.27155	4.75631	7.20673	6.8155	5.89607	6.79364	8.85696	925.674	2584.35	3510.03	0.435486	TRUE	-1.45	1.2	0.49	0.42	0	0.68	TRUE	-1.45	2.15	0.04	0.16	-0.02	GSE72094
GSM1854814	Cluster 3	2.91447	High	Tumor	2.33973	0	5.96548	4.64352	5.26477	4.02797	7.33708	6.99712	5.73275	6.1579	9.10931	599.251	1681.78	2281.03	0.589937	FALSE	2.89	0.72	0.39	0.04	0	0.1	FALSE	-2.07	2.89	0.08	0.17	-0.02	GSE72094
GSM1854815	Cluster 2	2.46297	Low	Tumor	2.24658	0	7.00124	7.4547	7.40549	6.05117	7.88235	5.97872	6.01684	6.63829	9.63568	1065.76	2830.03	3895.8	0.38384	TRUE	-1.36	1.6	0.47	0.68	0	0.72	TRUE	-1.36	2.35	0.09	0.16	-0.06	GSE72094
GSM1854816	Cluster 3	2.56318	Low	Tumor	1.12877	0	6.47172	6.56255	6.32763	4.74176	7.81648	6.60939	6.18127	6.51792	9.34655	839.556	2267.48	3107.03	0.487944	TRUE	-1.83	0.78	0.41	0.57	0	0.68	TRUE	-1.83	2.32	0.06	0.14	-0.02	GSE72094
GSM1854817	Cluster 3	3.30316	High	Tumor	0.813699	0	4.42508	3.9116	5.54907	3.91943	6.93393	5.96765	6.37891	6.92808	8.2353	-9.99477	341.992	331.997	0.793827	FALSE	2.8	0.3	0.32	-0.12	0	-0.42	FALSE	-2.61	2.8	0.09	0.15	-0.01	GSE72094
GSM1854818	Cluster 2	2.8415	High	Tumor	1.59452	0	7.28209	7.23185	7.00971	4.95038	8.61335	6.50648	5.49159	6.52566	9.43946	1352.83	3173.35	4526.18	0.296875	TRUE	-1.26	1.76	0.53	0.7	0	0.67	TRUE	-1.26	2.13	0.07	0.16	-0.06	GSE72094
GSM1854819	Cluster 1	2.45839	Low	Tumor	0.0767123	0	6.92203	6.49143	6.09114	4.08318	8.03693	5.76801	6.79671	6.44764	8.98332	762.313	2545.86	3308.17	0.461963	TRUE	-1	1.1	0.42	0.49	0	0.66	TRUE	-1	1.72	0.05	0.14	-0.07	GSE72094
GSM1854820	Cluster 2	2.51024	Low	Tumor	0.060274	0	8.04277	7.35724	7.23804	4.80908	8.74838	6.35057	6.33506	6.68405	10.1112	1812.13	3466.88	5279.01	0.189754	TRUE	-0.59	1.65	0.47	1.06	0	0.95	TRUE	-0.59	2.23	0.05	0.18	-0.06	GSE72094
GSM1854821	Cluster 3	2.80118	High	Tumor	3.45205	0	6.87816	5.80613	6.863	4.24635	8.32996	5.83829	6.09222	6.69076	9.5674	1129.98	2408.34	3538.33	0.431743	TRUE	-1.5	1.1	0.4	0.55	0	0.34	TRUE	-1.5	2.04	0.05	0.16	-0.04	GSE72094
GSM1854822	Cluster 3	2.75517	High	Tumor	3.8411	0	5.25915	5.05602	5.67181	4.05927	6.74706	5.10089	6.6512	6.20575	8.47615	26.564	892.408	918.972	0.738548	FALSE	2.64	0.5	0.42	-0.1	0	0.04	FALSE	-2.19	2.64	0.08	0.14	0	GSE72094
GSM1854823	Cluster 3	3.53068	High	Tumor	2.18904	0	5.56962	4.49205	5.83825	3.89536	6.58835	4.8438	5.84806	6.23245	9.72635	76.115	695.527	771.642	0.752955	FALSE	3.51	0.58	0.34	-0.01	0	-0.08	FALSE	-2.16	3.51	0.16	0.17	-0.05	GSE72094
GSM1854824	Cluster 3	2.68136	Low	Tumor		0	7.38672	6.76144	6.70739	5.15967	8.63151	7.1586	5.98985	6.18395	9.91952	1657.49	3021.48	4678.97	0.275385	TRUE	-1.06	1.58	0.55	0.84	0	0.55	TRUE	-1.06	2.46	0.04	0.19	-0.04	GSE72094
GSM1854825	Cluster 3	2.89298	High	Tumor	3.6411	0	6.52743	5.4642	6.02909	4.65078	7.30658	7.15296	6.04591	6.94741	9.39049	820.527	1967.89	2788.41	0.52822	FALSE	2.92	1.19	0.35	0.41	0	0.21	FALSE	-1.56	2.92	0.09	0.18	-0.03	GSE72094
GSM1854826	Cluster 1	2.12798	Low	Tumor	4.07671	0	6.78725	5.20626	5.51885	4.36992	7.92041	6.96021	6.734	6.5236	8.79994	1241.64	2762.61	4004.25	0.369091	TRUE	-0.9	0.47	0.47	0.23	0	0.53	TRUE	-0.9	1.81	0	0.17	-0.03	GSE72094
GSM1854827	Cluster 2	2.7739	High	Tumor	1.5863	0	6.48079	6.66899	4.61924	4.3732	8.08224	6.41547	5.41935	5.76476	9.45857	1232.15	2346.05	3578.21	0.426455	TRUE	-1.85	1.63	0.58	0.72	0	0.53	TRUE	-1.85	2.82	0.1	0.17	-0.05	GSE72094
GSM1854828	Cluster 1	2.47781	Low	Tumor	3.24932	0	6.22786	5.33489	5.70997	4.12869	7.70586	7.02879	6.91272	7.1931	9.55198	1287.61	1849.47	3137.08	0.48409	TRUE	-1.76	0.78	0.38	0.32	0	0.37	TRUE	-1.76	2.95	0.07	0.19	-0.03	GSE72094
GSM1854829	Cluster 3	3.1494	High	Tumor	3.15342	0	6.44375	6.19543	5.14513	4.30069	7.59065	6.77288	5.94026	6.27389	9.53869	775.343	2072.79	2848.13	0.520756	TRUE	-1.63	0.81	0.56	0.37	0	0.31	TRUE	-1.63	2.88	0.11	0.15	-0.02	GSE72094
GSM1854830	Cluster 1	2.9253	High	Tumor	3.62466	0	4.94648	4.45144	5.07928	4.22865	6.8895	5.72976	5.85419	7.31716	9.30712	1174.93	688.376	1863.3	0.638308	FALSE	3.97	-0.02	0.4	-0.17	0	-0.36	FALSE	-2.08	3.97	0.11	0.22	-0.01	GSE72094
GSM1854831	Cluster 3	3.55286	High	Tumor	0.860274	1	4.67483	4.17622	4.13792	3.66531	7.34498	5.03221	6.95716	6.50537	9.12795	22.4125	571.004	593.416	0.769912	FALSE	3.11	-0.11	0.46	-0.26	0	-0.19	FALSE	-2.3	3.11	0.12	0.14	-0.01	GSE72094
GSM1854832	Cluster 1	2.68005	Low	Tumor	3.0411	0	6.59936	5.756	6.40382	4.6618	7.0457	6.90095	6.42117	6.72269	8.46988	438.079	2075.22	2513.3	0.56207	TRUE	-1.56	1.04	0.54	0.34	0	0.41	TRUE	-1.56	2.01	0.04	0.14	-0.02	GSE72094
GSM1854833	Cluster 1	2.24561	Low	Tumor	4.09315	0	6.01133	6.42706	4.70166	6.00842	7.53565	6.57549	7.30876	8.4114	8.31949	1435.48	2749.64	4185.12	0.34429	TRUE	-1.08	0.86	0.5	0.36	0	0.41	TRUE	-1.08	1.7	-0.01	0.17	-0.03	GSE72094
GSM1854834	Cluster 3	2.73023	High	Tumor	2.80548	0	6.9901	4.98768	5.01577	4.1529	7.98267	7.00293	6.34655	6.01794	9.58803	1138.88	2381.09	3519.97	0.434171	TRUE	-1.27	1.13	0.4	0.47	0	0.38	TRUE	-1.27	2.71	0.06	0.18	-0.03	GSE72094
GSM1854835	Cluster 1	2.61218	Low	Tumor	3.10685	0	7.20925	6.30635	6.93908	4.42881	7.63591	7.10753	6.1566	6.89384	9.73425	1308.94	2615.34	3924.29	0.379975	TRUE	-1.15	1.32	0.38	0.68	0	0.7	TRUE	-1.15	2.79	0.08	0.18	-0.04	GSE72094
GSM1854836	Cluster 1	2.33824	Low	Tumor	1.39178	1	6.78222	6.30128	7.63278	5.41408	8.02278	6.97367	6.93494	7.48195	10.5358	2287.54	2876.6	5164.14	0.206282	TRUE	-0.78	0.69	0.43	0.57	0	0.53	TRUE	-0.78	2.88	0.03	0.23	-0.03	GSE72094
GSM1854837	Cluster 3	2.63727	Low	Tumor	0.126027	1	5.23461	4.36106	5.67044	4.21235	7.34157	6.07244	6.28767	6.35036	9.00277	369.041	1381.38	1750.42	0.650975	FALSE	2.41	0.2	0.39	0.09	0	-0.03	FALSE	-1.97	2.41	0.06	0.15	-0.01	GSE72094
GSM1854838	Cluster 3	3.0593	High	Tumor	3.3726	1	5.92612	5.51565	5.51255	4.64822	8.65169	7.21538	6.10747	6.08069	9.96975	1543.68	2212.14	3755.82	0.402731	FALSE	3.06	0.53	0.41	0.11	0	0.26	FALSE	-1.59	3.06	0.07	0.21	-0.03	GSE72094
GSM1854839	Cluster 1	2.23673	Low	Tumor	2.51233	0	6.51882	5.25589	5.77619	4.451	7.66912	7.20097	6.75632	7.04996	8.67886	877.821	2131.75	3009.57	0.500381	FALSE	2.45	0.7	0.44	0.32	0	0.19	FALSE	-1.84	2.45	0.05	0.16	-0.01	GSE72094
GSM1854840	Cluster 1	1.97363	Low	Tumor	1.33699	1	7.39909	6.19797	7.31328	4.93545	8.18737	6.46732	7.86637	7.61241	9.61653	1626.39	3183.34	4809.73	0.256884	TRUE	-0.78	1.14	0.5	0.69	0	0.63	TRUE	-0.78	1.81	0	0.19	-0.05	GSE72094
GSM1854841	Cluster 3	3.60086	High	Tumor	2	0	5.51936	5.70475	6.02385	4.20336	7.3738	4.50168	6.59143	5.8751	8.91135	44.2946	1153.17	1197.47	0.710378	TRUE	-2.16	0.56	0.46	0.28	0	0.27	TRUE	-2.16	2.73	0.13	0.11	-0.02	GSE72094
GSM1854842	Cluster 1	2.02736	Low	Tumor	2.95616	1	6.85374	6.04264	6.79483	4.53366	7.76225	7.25519	6.34822	7.90188	10.0155	1826.71	2604.56	4431.27	0.31015	TRUE	-0.87	0.79	0.37	0.43	0	0.51	TRUE	-0.87	3	0.04	0.22	-0.02	GSE72094
GSM1854843	Cluster 1	2.13466	Low	Tumor	3.08767	0	6.52008	5.24014	5.23499	4.69218	7.93001	7.17612	6.26479	6.82467	9.42398	1526.27	2395.75	3922.02	0.380282	FALSE	2.59	0.47	0.49	0.15	0	0.31	FALSE	-1.57	2.59	0.02	0.2	-0.01	GSE72094
GSM1854844	Cluster 3	2.77389	High	Tumor	0.528767	1	5.16431	5.06052	5.42245	4.03574	6.61279	5.42696	7.09129	6.15146	8.81163	27.5558	299.793	327.349	0.794241	FALSE	3.26	-0.05	0.42	-0.17	0	0.08	FALSE	-2.59	3.26	0.09	0.17	0.01	GSE72094
GSM1854845	Cluster 1	2.0874	Low	Tumor		1	6.43526	6.01182	4.66061	4.32856	8.28556	6.53526	6.92468	8.26659	9.90487	2043.96	2868.97	4912.92	0.242216	TRUE	-1.23	0.91	0.42	0.27	0	0.4	TRUE	-1.23	2.44	0.01	0.22	-0.04	GSE72094
GSM1854846	Cluster 1	2.77795	High	Tumor	2.28219	0	5.50196	5.78339	4.70956	4.56528	7.10356	5.21245	7.40061	7.17812	8.62968	530.526	1263.05	1793.57	0.646153	FALSE	2.84	0.39	0.56	0.12	0	-0.01	FALSE	-2.17	2.84	0.08	0.16	-0.01	GSE72094
GSM1854847	Cluster 1	2.30065	Low	Tumor	1.93973	0	6.51187	6.58533	6.04672	5.12152	8.08191	6.52489	6.28866	7.72328	10.1191	2194.01	2727.86	4921.87	0.240941	TRUE	-1.37	0.83	0.51	0.74	0	0.8	TRUE	-1.37	3.23	0.03	0.25	-0.02	GSE72094
GSM1854848	Cluster 1	2.21713	Low	Tumor	3.39726	0	6.83673	5.79956	6.58873	5.27528	9.00591	6.7101	7.07435	7.71372	8.38539	1282.26	3018.72	4300.98	0.328274	TRUE	-1.21	1.01	0.55	0.61	0	0.23	TRUE	-1.21	1.15	-0.01	0.14	-0.04	GSE72094
GSM1854849	Cluster 3	2.61706	Low	Tumor	4.0137	0	5.9964	7.01558	5.47359	5.14173	7.83035	7.00508	6.34354	6.29844	8.96699	1053.12	2443.64	3496.76	0.437238	TRUE	-1.66	1.3	0.55	0.44	0	0.09	TRUE	-1.66	2.21	0.04	0.16	-0.03	GSE72094
GSM1854850	Cluster 1	2.93334	High	Tumor	4.61644	0	4.86954	4.15744	4.56617	4.01804	7.31202	6.08217	6.64208	7.08928	8.33047	459.052	830.214	1289.27	0.70083	FALSE	2.83	0.02	0.53	-0.35	0	-0.26	FALSE	-2.5	2.83	0.07	0.15	0.01	GSE72094
GSM1854851	Cluster 3	2.57363	Low	Tumor	5.33973	0	6.75182	5.70152	5.16697	4.59427	7.78955	7.62804	6.33131	6.83195	8.71509	819.753	2200.47	3020.22	0.499027	TRUE	-2.01	0.96	0.62	0.28	0	0.45	TRUE	-2.01	2.44	0.05	0.16	-0.01	GSE72094
GSM1854852	Cluster 1	2.36782	Low	Tumor	4.29863	0	6.98369	4.72909	6.58947	4.27393	7.30163	7.72175	6.54537	6.91502	8.80036	1316.95	2320.56	3637.52	0.418564	FALSE	2.81	0.5	0.5	0.08	0	0.35	FALSE	-1.77	2.81	0.04	0.18	0	GSE72094
GSM1854853	Cluster 2	2.82043	High	Tumor	0.753425	0	6.6919	6.80174	7.34336	5.22687	8.14011	5.62628	6.9189	6.55552	10.0048	1759.59	2621.91	4381.5	0.317087	TRUE	-1.81	1.66	0.56	0.81	0	0.64	TRUE	-1.81	3	0.09	0.2	-0.05	GSE72094
GSM1854854	Cluster 1	2.29902	Low	Tumor	4.12877	0	6.14633	5.17599	5.92779	4.64022	7.40622	7.16065	6.75493	7.17429	8.67024	998.566	2077.87	3076.43	0.49186	TRUE	-1.85	0.32	0.5	0.19	0	0.33	TRUE	-1.85	2.37	0.03	0.16	-0.01	GSE72094
GSM1854855	Cluster 3	3.12977	High	Tumor	0.841096	1	6.11566	5.70905	6.85333	4.20366	7.97425	5.08541	6.29327	6.022	9.79952	1290.22	2148.94	3439.15	0.444827	TRUE	-1.55	0.89	0.43	0.48	0	0.42	TRUE	-1.55	3.14	0.1	0.19	-0.04	GSE72094
GSM1854856	Cluster 2	2.68169	Low	Tumor	2.47945	1	6.56685	6.65117	4.62323	4.62758	8.47102	6.10646	5.58174	6.2511	10.2276	1853.58	2738.32	4591.9	0.287649	TRUE	-1.31	1.64	0.46	0.64	0	0.59	TRUE	-1.31	3.2	0.08	0.22	-0.05	GSE72094
GSM1854857	Cluster 3	2.98362	High	Tumor	3.80274	0	5.85156	5.27393	6.97849	4.47886	7.64238	5.72741	6.2708	7.07473	9.37132	1255.78	1793.94	3049.72	0.495271	TRUE	-2.16	0.64	0.45	0.15	0	0.15	TRUE	-2.16	3.16	0.09	0.19	-0.03	GSE72094
GSM1854858	Cluster 2	3.2504	High	Tumor		1	6.55897	6.34456	5.58789	4.74992	8.31655	6.28607	6.15121	6.68948	10.0167	1654.09	2370.65	4024.74	0.366295	TRUE	-1.55	1.45	0.5	0.62	0	0.47	TRUE	-1.55	3.09	0.11	0.19	-0.05	GSE72094
GSM1854859	Cluster 2	2.76028	High	Tumor	2.23014	1	7.24498	5.59682	8.0815	4.72293	8.21077	6.63355	6.48832	7.00897	10.1178	1775.73	2828.03	4603.75	0.285982	TRUE	-1.26	0.95	0.54	0.6	0	0.57	TRUE	-1.26	2.84	0.06	0.18	-0.01	GSE72094
GSM1854860	Cluster 1	2.65249	Low	Tumor	1.19452	1	6.62748	5.92542	5.93931	4.68328	7.51322	5.5993	6.74149	6.85736	8.59641	484.435	2104.05	2588.48	0.552908	TRUE	-1.55	0.98	0.49	0.58	0	0.56	TRUE	-1.55	1.73	0.06	0.12	-0.04	GSE72094
GSM1854861	Cluster 2	2.97802	High	Tumor	0.2	1	6.44624	6.66216	6.35181	4.45594	7.89612	5.71621	5.99991	6.67926	9.89593	1669.42	2188.74	3858.16	0.388936	TRUE	-2.33	1.58	0.45	0.67	0	0.54	TRUE	-2.33	3.41	0.11	0.21	-0.04	GSE72094
GSM1854862	Cluster 2	2.31145	Low	Tumor	4.3726	0	7.46394	6.35124	8.63402	4.96595	8.13343	6.57059	6.75348	7.06108	10.127	2042.73	3325.33	5368.06	0.176905	TRUE	-1.16	1.49	0.51	0.85	0	0.78	TRUE	-1.16	2.31	0.04	0.19	-0.05	GSE72094
GSM1854863	Cluster 1	2.45277	Low	Tumor	4.07671	0	5.69112	4.70634	5.58551	4.0605	6.85764	5.92872	6.21063	6.06683	8.52648	352.914	1399.86	1752.77	0.650713	FALSE	2.38	0.6	0.46	0.16	0	0.14	FALSE	-2.12	2.38	0.06	0.15	-0.02	GSE72094
GSM1854864	Cluster 1	2.59731	Low	Tumor	1.09041	1	6.4671	5.09641	7.5055	4.50861	7.42349	7.16407	6.30938	6.58502	9.65164	1310.78	2296.4	3607.18	0.422605	FALSE	2.85	0.53	0.43	0.34	0	0.37	FALSE	-1.34	2.85	0.05	0.19	-0.01	GSE72094
GSM1854865	Cluster 3	2.54406	Low	Tumor	4.44658	0	6.78314	5.99195	5.54392	4.6205	8.21255	5.02537	6.15481	6.78524	10.5403	1945.66	2336.14	4281.8	0.330932	TRUE	-1.02	0.76	0.47	0.5	0	0.45	TRUE	-1.02	3.4	0.06	0.24	-0.03	GSE72094
GSM1854866	Cluster 3	2.90489	High	Tumor	3.39178	0	6.24719	6.37509	5.60817	4.49622	7.91791	5.39118	5.93514	5.65895	8.91478	482.596	2098.18	2580.77	0.553851	TRUE	-1.95	1.39	0.42	0.67	0	0.64	TRUE	-1.95	2.08	0.09	0.12	-0.04	GSE72094
GSM1854867	Cluster 3	3.23535	High	Tumor	4.05753	0	6.40158	4.92313	6.98859	4.31338	6.12481	5.91328	6.15099	6.5677	9.00025	481.716	1465.8	1947.51	0.628744	FALSE	2.91	0.56	0.38	0.41	0	0.3	FALSE	-1.77	2.91	0.08	0.16	0	GSE72094
GSM1854868	Cluster 2	3.3337	High	Tumor	1.17808	1	5.80262	6.87062	4.28391	4.84717	7.68197	5.00906	5.17268	5.5336	9.75434	751.346	2041.54	2792.89	0.527662	TRUE	-1.65	1.61	0.44	0.78	0	0.56	TRUE	-1.65	3.32	0.15	0.18	-0.06	GSE72094
GSM1854869	Cluster 1	2.57467	Low	Tumor	2.11233	0	5.8746	4.64946	5.79605	3.8214	6.47212	5.74276	6.22584	6.92268	8.2067	200.718	1302.81	1503.53	0.678051	FALSE	2.65	0.19	0.47	-0.01	0	-0.11	FALSE	-1.84	2.65	0.07	0.15	0	GSE72094
GSM1854870	Cluster 1	2.78374	High	Tumor	3.03836	0	5.45323	4.85985	5.50951	3.6368	7.5282	5.74588	5.75997	5.6348	9.65579	360.094	1327.36	1687.45	0.657963	FALSE	3.06	0.3	0.43	0.01	0	-0.03	FALSE	-2.07	3.06	0.09	0.19	-0.03	GSE72094
GSM1854871	Cluster 3	2.62995	Low	Tumor	3.06849	0	5.95247	4.76334	4.80426	4.3731	6.94491	6.73203	5.84715	5.90907	8.24524	56.5271	1483.82	1540.35	0.674069	FALSE	2.47	0.71	0.47	0.23	0	0.14	FALSE	-1.77	2.47	0.07	0.14	0	GSE72094
GSM1854872	Cluster 1	2.61076	Low	Tumor	2.31233	0	5.19014	4.47279	5.12714	4.06209	7.85023	5.23746	5.97202	7.58397	10.5665	1834.71	1726.49	3561.2	0.428712	FALSE	3.87	-0.11	0.29	0.02	0	-0.11	FALSE	-0.92	3.87	0.07	0.26	-0.02	GSE72094
GSM1854873	Cluster 3	3.241	High	Tumor	2.97534	0	5.56651	5.60484	4.57252	4.20524	6.60944	5.05718	5.67228	6.68662	10.3464	902.911	1023.07	1925.98	0.631198	FALSE	3.93	0.57	0.77	0.21	0	0.22	FALSE	-1.74	3.93	0.14	0.2	-0.02	GSE72094
GSM1854874	Cluster 1	2.02689	Low	Tumor	2.3863	1	5.97206	5.63156	5.34283	4.81842	8.04277	6.55553	6.98045	7.65674	10.0875	1774.41	2410.6	4185.01	0.344305	TRUE	-0.76	0.37	0.37	0.43	0	0.48	TRUE	-0.76	2.6	0.02	0.22	-0.03	GSE72094
GSM1854875	Cluster 2	2.2784	Low	Tumor	2.91233	0	7.39997	6.26249	8.07844	4.4532	7.97424	6.07394	5.75451	6.68133	9.7353	1479.68	2997.11	4476.79	0.303791	TRUE	-1.21	1.3	0.52	0.82	0	0.69	TRUE	-1.21	2.4	0.06	0.17	-0.03	GSE72094
GSM1854876	Cluster 3	3.06992	High	Tumor	2.48493	0	6.55458	5.04353	4.68298	3.83064	7.65966	6.38167	6.72321	6.13492	8.91378	423.883	1576.42	2000.3	0.622699	TRUE	-1.82	0.7	0.5	0.28	0	0.08	TRUE	-1.82	2.69	0.1	0.13	-0.01	GSE72094
GSM1854877	Cluster 1	2.43398	Low	Tumor	2.12603	0	6.98379	5.77276	7.76224	4.74755	8.55022	6.72764	6.60119	6.87944	9.66761	1426.82	3093.81	4520.63	0.297652	TRUE	-0.79	1.33	0.46	0.77	0	0.65	TRUE	-0.79	1.92	0.03	0.17	-0.04	GSE72094
GSM1854878	Cluster 2	2.69393	Low	Tumor			7.53756	7.90588	6.86086	5.44246	8.22947	5.24586	5.84338	5.95393	9.00626	831.483	3215.9	4047.38	0.3632	TRUE	-1.13	1.76	0.52	1.1	0	0.77	TRUE	-1.13	1.38	0.06	0.12	-0.07	GSE72094
GSM1854879	Cluster 1	2.63282	Low	Tumor	2.66849	0	6.16174	5.57482	6.55554	4.39256	7.07371	6.44525	6.72983	6.89558	7.4364	242.798	2128.15	2370.95	0.579228	TRUE	-1.63	0.56	0.63	0.14	0	0.42	TRUE	-1.63	1.86	0.06	0.12	-0.03	GSE72094
GSM1854880	Cluster 2	2.621	Low	Tumor	2.33425	0	6.93769	5.97234	6.82257	4.58427	8.77447	5.94924	6.51558	6.09147	9.35597	1217.57	2862.18	4079.75	0.358769	TRUE	-1.55	1.71	0.53	0.89	0	0.46	TRUE	-1.55	2.22	0.06	0.16	-0.05	GSE72094
GSM1854881	Cluster 3	2.65836	Low	Tumor	2.00548	1	6.39455	5.7551	7.35576	5.13268	7.44738	5.17001	6.5527	6.91757	10.0035	1433.42	2203.2	3636.63	0.418683	TRUE	-1.39	0.78	0.44	0.39	0	0.55	TRUE	-1.39	2.79	0.07	0.19	-0.03	GSE72094
GSM1854882	Cluster 2	2.76812	High	Tumor	1.52603	0	6.79373	6.79427	6.39418	4.47802	7.61232	7.40352	5.72986	6.1646	9.68431	1120.49	2273.99	3394.48	0.45069	TRUE	-1.78	1.15	0.46	0.33	0	0.43	TRUE	-1.78	2.85	0.08	0.18	-0.03	GSE72094
GSM1854883	Cluster 3	3.60789	High	Tumor	2.94247	1	6.26803	4.50613	5.37027	3.60983	6.35478	5.3575	5.20229	5.05316	8.33588	-410.88	1173.45	762.572	0.75383	TRUE	-2.2	0.59	0.67	0.08	0	0.33	TRUE	-2.2	2.13	0.11	0.07	-0.01	GSE72094
GSM1854884	Cluster 2	2.59946	Low	Tumor	0.89863	1	7.478	6.50394	7.12962	4.46502	8.8418	6.1761	6.60154	6.88996	10.14	1723.18	3243.01	4966.19	0.234622	TRUE	-0.81	1.59	0.48	1	0	0.81	TRUE	-0.81	2.21	0.04	0.18	-0.05	GSE72094
GSM1854885	Cluster 3	2.76391	High	Tumor	1.44658	1	6.28172	4.94761	6.8576	4.34134	7.5266	5.78808	6.59818	6.83176	9.93246	1065.45	1832.54	2897.99	0.514494	TRUE	-1.44	0.42	0.44	0.28	0	0.14	TRUE	-1.44	3.1	0.07	0.19	-0.01	GSE72094
GSM1854886	Cluster 3	3.36875	High	Tumor	1.13699	1	5.51718	5.29808	5.5244	3.72695	7.68221	5.09741	6.30594	5.92199	9.30555	626.816	1366.73	1993.55	0.623475	TRUE	-1.99	0.69	0.63	0.27	0	0.18	TRUE	-1.99	2.95	0.11	0.16	-0.03	GSE72094
GSM1854887	Cluster 1	3.00354	High	Tumor	1.11233	0	5.43659	4.77256	5.73555	4.19731	7.22446	5.02242	6.5637	7.06458	8.82595	582.347	1259.43	1841.78	0.640737	TRUE	-1.94	0.46	0.46	0.1	0	0.14	TRUE	-1.94	3.01	0.1	0.15	-0.01	GSE72094
GSM1854888	Cluster 1	2.51192	Low	Tumor	2.30137	0	6.27736	6.1157	6.61447	4.51331	7.80828	6.82475	6.69728	6.75339	9.19341	815.55	2007.67	2823.22	0.523874	TRUE	-1.67	0.4	0.5	0.38	0	0.35	TRUE	-1.67	2.43	0.04	0.17	-0.01	GSE72094
GSM1854889	Cluster 1	2.96311	High	Tumor	1.04932	1	6.28853	6.3639	6.34016	5.02097	7.08406	5.69527	6.17665	7.59708	9.56031	629.941	1611.88	2241.82	0.594574	TRUE	-1.63	0.94	0.36	0.27	0	0.27	TRUE	-1.63	3.14	0.12	0.17	-0.03	GSE72094
GSM1854890	Cluster 3	2.77825	High	Tumor	3.04658	0	6.55303	5.75831	7.11121	4.83117	7.58075	5.51077	7.04934	7.10351	9.94082	1456.78	2353.13	3809.91	0.39545	TRUE	-1.16	0.63	0.39	0.44	0	0.48	TRUE	-1.16	3.22	0.08	0.21	-0.03	GSE72094
GSM1854891	Cluster 3	3.05801	High	Tumor	1.21096	1	5.33796	5.85347	5.83008	4.40842	7.51948	5.20825	6.54785	6.95204	9.84156	1027.24	1835.49	2862.73	0.518926	TRUE	-1.69	0.91	0.49	0.4	0	0.16	TRUE	-1.69	3.44	0.13	0.19	-0.05	GSE72094
GSM1854892	Cluster 3	3.0428	High	Tumor	0.668493	1	5.53554	5.68686	5.21536	3.93903	8.08327	7.0918	6.89502	6.3427	8.54645	186.523	1730.09	1916.62	0.632264	TRUE	-1.89	0.72	0.56	0.28	0	0.1	TRUE	-1.89	2.54	0.1	0.13	-0.03	GSE72094
GSM1854893	Cluster 2	3.01353	High	Tumor	0.00821918	1	6.25341	6.17551	5.97444	4.16297	8.08863	5.39707	6.1682	6.14142	10.3784	1943.01	2326.71	4269.72	0.332605	TRUE	-1.43	1.23	0.64	0.65	0	0.41	TRUE	-1.43	3.13	0.08	0.22	-0.05	GSE72094
GSM1854894	Cluster 1	2.41664	Low	Tumor			7.41403	6.25145	7.36717	4.9149	7.80754	6.55451	7.08328	7.75383	9.54289	1575.42	2986.3	4561.71	0.29189	TRUE	-1.19	0.99	0.47	0.42	0	0.57	TRUE	-1.19	2.46	0.06	0.18	-0.04	GSE72094
GSM1854895	Cluster 2	3.04871	High	Tumor	0.857534	1	6.5874	5.9244	8.37313	4.34669	7.29789	5.23716	5.8376	7.25637	10.1807	1442.2	2421.61	3863.81	0.388172	TRUE	-1.44	0.75	0.41	0.27	0	0.51	TRUE	-1.44	3.41	0.12	0.2	-0.04	GSE72094
GSM1854896	Cluster 1	2.35023	Low	Tumor	2.86301	1	6.01045	5.42202	4.9845	4.33775	8.34384	5.60938	6.43712	7.09218	8.63068	903.707	2452.05	3355.76	0.455758	TRUE	-1.51	1.02	0.51	0.45	0	0.23	TRUE	-1.51	1.45	0.02	0.13	-0.04	GSE72094
GSM1854897	Cluster 2	2.64637	Low	Tumor	0.950685	1	6.53993	5.80876	5.99972	4.39947	8.38136	6.00862	5.72119	6.47247	9.67455	1284.14	2561.13	3845.27	0.390678	TRUE	-1.23	1.4	0.38	0.5	0	0.37	TRUE	-1.23	2.66	0.07	0.19	-0.04	GSE72094
GSM1854898	Cluster 3	2.5505	Low	Tumor	0.0438356	0	5.98202	4.56017	6.01491	4.21549	7.10203	7.31299	6.33401	5.76565	7.83191	-95.6797	1822.16	1726.48	0.653638	FALSE	1.58	0.65	0.61	0.29	0	0.16	FALSE	-1.88	1.58	0.04	0.1	-0.02	GSE72094
GSM1854899	Cluster 1	2.54463	Low	Tumor	0.358904	1	6.50584	5.76751	6.15607	4.44151	7.94355	6.3376	7.1345	6.65623	9.40527	943.824	2143.88	3087.71	0.490418	TRUE	-1.49	0.93	0.5	0.39	0	0.41	TRUE	-1.49	2.71	0.06	0.19	-0.04	GSE72094
GSM1854900	Cluster 1	1.95857	Low	Tumor	2.48493	0	6.39199	6.02353	5.63106	5.07698	8.97129	6.75928	6.90536	7.6872	8.89978	1381.32	3009.3	4390.62	0.315816	TRUE	-0.72	0.72	0.47	0.56	0	0.41	TRUE	-0.72	1.32	-0.03	0.16	-0.04	GSE72094
GSM1854901	Cluster 3	2.5122	Low	Tumor			7.04081	5.27536	8.0219	4.25806	7.85146	7.17583	6.53357	6.87893	10.1275	1450.99	2698.31	4149.3	0.349221	TRUE	-1.11	0.72	0.43	0.51	0	0.42	TRUE	-1.11	2.68	0.04	0.19	-0.02	GSE72094
GSM1854902	Cluster 1	2.46453	Low	Tumor	0.0739726	0	5.67283	4.91916	6.27826	4.35794	6.80318	6.76429	6.83796	6.89542	9.61796	1360.35	1733.21	3093.55	0.48967	FALSE	3.28	0.39	0.49	0.24	0	0.15	FALSE	-1.4	3.28	0.06	0.21	0	GSE72094
GSM1854903	Cluster 2	3.22538	High	Tumor	1.52877	1	6.79904	7.10208	5.46628	4.53464	8.41019	5.22411	6.1769	6.09515	10.2037	1712.42	2780.53	4492.95	0.301529	TRUE	-1.42	1.58	0.52	0.63	0	0.51	TRUE	-1.42	3.15	0.1	0.21	-0.06	GSE72094
GSM1854904	Cluster 2	2.52769	Low	Tumor	2.90685	0	6.91363	6.27425	8.15268	5.0841	7.46748	5.90568	5.95096	6.10309	9.51301	1094.94	2802.75	3897.68	0.383584	TRUE	-1.19	1.15	0.55	0.6	0	0.67	TRUE	-1.19	2.22	0.05	0.16	-0.03	GSE72094
GSM1854905	Cluster 1	2.66792	Low	Tumor			7.49301	6.44122	7.6276	5.01105	8.00587	6.4197	5.71809	7.32397	9.8528	1461.19	3037.52	4498.71	0.300723	TRUE	-0.96	1.56	0.44	0.81	0	0.58	TRUE	-0.96	2.62	0.07	0.17	-0.03	GSE72094
GSM1854906	Cluster 3	3.16927	High	Tumor	3.13973	0	5.64751	4.51304	4.85821	3.99661	7.14948	5.10436	6.09596	5.98289	8.63248	350.74	1222.38	1573.12	0.670508	FALSE	2.68	0.84	0.56	0.18	0	-0.27	FALSE	-2.19	2.68	0.1	0.16	-0.04	GSE72094
GSM1854907	Cluster 1	2.72948	High	Tumor	2.93151	0	5.56499	5.0479	5.26963	4.18664	7.10776	6.62587	6.37392	6.94592	9.116	513.552	1545.67	2059.23	0.615908	FALSE	2.46	0.3	0.45	0.18	0	0.25	FALSE	-1.64	2.46	0.05	0.16	-0.02	GSE72094
GSM1854908	Cluster 1	2.54189	Low	Tumor	3.12603	0	7.95013	6.81022	7.24405	5.02792	8.20961	7.26095	6.05966	7.0469	9.71389	1583.21	3228.99	4812.2	0.256534	TRUE	-0.89	1.38	0.41	0.82	0	0.69	TRUE	-0.89	2.47	0.06	0.18	-0.05	GSE72094
GSM1854909	Cluster 3	2.75728	High	Tumor	2.43562	0	6.36072	5.09443	5.87079	4.08141	7.5288	6.78619	5.92838	6.11906	9.17573	663.105	2053.12	2716.23	0.537187	FALSE	2.48	0.65	0.54	0.29	0	0.11	FALSE	-1.63	2.48	0.07	0.16	-0.03	GSE72094
GSM1854910	Cluster 1	2.49299	Low	Tumor	3.14247	0	7.35939	6.93592	8.10385	5.21312	7.83175	6.68331	6.64394	7.10461	9.33404	1305.57	3178.33	4483.9	0.302796	TRUE	-0.99	1.32	0.52	0.84	0	0.71	TRUE	-0.99	2.08	0.06	0.15	-0.05	GSE72094
GSM1854911	Cluster 1	2.75611	High	Tumor	2.73699	1	4.34176	3.88256	4.9012	3.7553	5.96677	4.32201	5.91148	5.90931	8.0241	-497.831	309.849	-187.982	0.837888	FALSE	3.23	-0.06	0.28	-0.19	0	-0.28	FALSE	-2.21	3.23	0.12	0.15	0	GSE72094
GSM1854912	Cluster 1	3.08417	High	Tumor			5.51266	4.69623	4.4982	4.63199	6.95997	4.83563	5.59392	7.76384	9.93967	1005.51	1145.73	2151.24	0.605212	FALSE	3.95	0.61	0.36	-0.02	0	0.1	FALSE	-2.15	3.95	0.13	0.2	-0.02	GSE72094
GSM1854913	Cluster 1	2.74426	High	Tumor	1.85205	0	6.94082	6.10768	7.45996	4.67451	8.07169	5.77292	6.39047	7.13364	10.2755	1779.62	2786.22	4565.84	0.291311	TRUE	-1.15	1.32	0.39	0.73	0	0.7	TRUE	-1.15	3.15	0.09	0.21	-0.04	GSE72094
GSM1854914	Cluster 3	2.82478	High	Tumor			5.34767	4.21256	5.08744	4.17805	7.38412	5.5283	6.32489	5.99264	7.59942	-502.782	846.228	343.446	0.792804	FALSE	2.21	0.28	0.51	0.06	0	-0.17	FALSE	-2.23	2.21	0.08	0.1	0	GSE72094
GSM1854915	Cluster 2	2.82783	High	Tumor	0.383562	0	6.71953	5.73006	6.9017	4.73818	8.03128	7.13858	6.95532	6.75403	10.2517	1691.26	2623.66	4314.92	0.32634	TRUE	-1.33	0.93	0.46	0.5	0	0.48	TRUE	-1.33	2.82	0.06	0.2	-0.04	GSE72094
GSM1854916	Cluster 1	3.04405	High	Tumor	3.1589	0	5.85142	5.26082	6.33142	4.60235	7.64475	5.39395	6.39187	6.82264	9.8234	996.227	1626.52	2622.75	0.54871	TRUE	-1.85	0.65	0.43	0.27	0	0.23	TRUE	-1.85	3.37	0.09	0.2	-0.02	GSE72094
GSM1854917	Cluster 1	2.231	Low	Tumor	3.39452	0	5.88008	4.47601	5.4466	4.07695	8.38225	7.81229	6.52299	6.23885	8.06271	683.645	2370.78	3054.42	0.49467	FALSE	1.69	0.15	0.53	0.14	0	0.09	FALSE	-1.53	1.69	0	0.15	-0.02	GSE72094
GSM1854918	Cluster 1	1.91889	Low	Tumor	3.16712	0	7.64602	7.24334	6.27708	5.00192	7.86804	7.69977	6.85296	6.63668	8.94413	685.501	2966.03	3651.53	0.416696	TRUE	-1.06	1.65	0.48	0.77	0	0.75	TRUE	-1.06	1.74	0.04	0.14	-0.05	GSE72094
GSM1854919	Cluster 1	2.41255	Low	Tumor	2.69041	0	6.14692	4.56773	5.70531	4.18659	7.67207	6.66286	6.38668	6.81424	9.39619	881.561	1934.38	2815.94	0.524785	FALSE	2.67	0.02	0.38	-0.05	0	-0.21	FALSE	-1.5	2.67	0.05	0.19	-0.03	GSE72094
GSM1854920	Cluster 3	2.39702	Low	Tumor	2.60274	0	6.10187	4.9325	5.23392	4.07315	7.3855	7.56546	6.15106	5.71625	8.16185	-38.45	1762.18	1723.73	0.653943	FALSE	2.01	1.15	0.54	0.39	0	-0.01	FALSE	-1.62	2.01	0.04	0.14	-0.02	GSE72094
GSM1854921	Cluster 2	2.95814	High	Tumor	0.136986	1	6.02889	6.06691	5.06179	3.96067	7.44945	6.11857	5.94869	6.05325	9.10863	444.997	1963.99	2408.98	0.574668	TRUE	-1.8	1	0.54	0.43	0	0.48	TRUE	-1.8	2.58	0.1	0.14	-0.04	GSE72094
GSM1854922	Cluster 2	2.0491	Low	Tumor	3.15068	0	7.18401	6.44468	7.89235	5.40054	8.51488	7.22267	6.38455	7.41222	10.0396	1869.16	3331.32	5200.48	0.201059	TRUE	-0.67	1.02	0.48	0.58	0	0.66	TRUE	-0.67	1.79	-0.02	0.19	-0.03	GSE72094
GSM1854923	Cluster 1	2.23261	Low	Tumor	3.63288	0	7.10652	5.6708	6.43246	4.30233	7.87885	6.55986	6.45525	7.1794	9.83278	1355.11	2755.78	4110.9	0.354498	TRUE	-0.92	1.01	0.42	0.57	0	0.58	TRUE	-0.92	2.38	0.05	0.19	-0.05	GSE72094
GSM1854924	Cluster 1	2.17043	Low	Tumor	0.339726	0	7.1799	6.57676	6.49611	4.97361	8.29664	7.70025	6.51513	7.32882	9.22447	1302.36	3017.76	4320.12	0.325618	TRUE	-0.81	1.15	0.43	0.75	0	0.65	TRUE	-0.81	1.9	0.01	0.18	-0.04	GSE72094
GSM1854925	Cluster 3	2.56696	Low	Tumor	0.734247	0	6.60537	6.16201	6.67695	4.8406	7.70648	6.8621	6.9689	6.09077	8.70025	22.8501	1952.85	1975.7	0.625521	TRUE	-1.74	1.01	0.45	0.52	0	0.37	TRUE	-1.74	2.2	0.08	0.12	-0.02	GSE72094
GSM1854926	Cluster 1	3.02294	High	Tumor	0.717808	0	7.17646	5.85203	6.55857	4.36503	8.39758	7.60426	6.42944	7.09836	9.43795	1389.92	2732.82	4122.74	0.352871	TRUE	-1.16	1.05	0.52	0.43	0	0.53	TRUE	-1.16	2.39	0.05	0.16	-0.03	GSE72094
GSM1854927	Cluster 2	2.76709	High	Tumor	0.208219	1	7.42226	6.43405	6.95859	4.44572	8.10946	6.84315	5.77112	6.78405	9.65045	1331.01	3081.16	4412.17	0.312813	TRUE	-1.01	1.42	0.47	0.66	0	0.68	TRUE	-1.01	2.4	0.07	0.17	-0.05	GSE72094
GSM1854928	Cluster 2	2.39668	Low	Tumor	3.39452	0	6.78084	5.73364	7.79891	4.54438	7.98597	7.13213	6.10482	6.59659	9.83062	1394.94	2726.2	4121.14	0.353091	TRUE	-0.92	1.04	0.42	0.43	0	0.49	TRUE	-0.92	2.33	0.03	0.19	-0.03	GSE72094
GSM1854929	Cluster 1	2.55554	Low	Tumor	1.87123	0	6.24061	5.38972	7.18547	4.41731	7.3395	6.1867	5.85588	7.25538	10.6211	1906.77	2141.63	4048.4	0.363061	TRUE	-1.34	0.81	0.41	0.32	0	0.52	TRUE	-1.34	3.66	0.07	0.25	-0.02	GSE72094
GSM1854930	Cluster 1	2.4507	Low	Tumor	2.53699	0	6.35328	4.95334	6.19999	4.26747	7.82974	5.3256	6.60435	7.49185	10.4273	2017.12	2102.91	4120.03	0.353245	TRUE	-1.2	0.17	0.43	0.15	0	0.4	TRUE	-1.2	3.29	0.04	0.24	-0.02	GSE72094
GSM1854931	Cluster 1	2.14805	Low	Tumor	2.61918	0	7.30126	6.626	7.23437	5.16778	8.14801	7.42595	6.33251	7.57741	9.13548	1404.21	3143.28	4547.49	0.293887	TRUE	-0.84	1.29	0.47	0.76	0	0.67	TRUE	-0.84	1.84	0.02	0.15	-0.03	GSE72094
GSM1854932	Cluster 3	2.79379	High	Tumor	2.19726	0	6.51007	5.56725	5.88657	4.17376	7.77345	5.90438	5.35447	6.33487	9.86894	1762.2	2296.71	4058.91	0.361622	TRUE	-1.63	1.16	0.5	0.51	0	0.52	TRUE	-1.63	3.35	0.09	0.22	-0.03	GSE72094
GSM1854933	Cluster 3	3.44602	High	Tumor	2.2411	0	5.09976	4.93768	5.07223	5.36702	6.69602	4.68664	6.03611	6.02072	9.26865	583.543	833.86	1417.4	0.687289	TRUE	-2.47	0.68	0.48	0.03	0	0.1	TRUE	-2.47	3.6	0.15	0.17	-0.02	GSE72094
GSM1854934	Cluster 1	2.44445	Low	Tumor	2.32603	0	6.41081	5.11337	6.67452	4.50238	7.55693	6.97203	6.44529	6.48448	8.82185	681.692	2352.45	3034.14	0.497255	FALSE	1.73	0.83	0.5	0.2	0	0.34	FALSE	-1.64	1.73	0.02	0.13	-0.02	GSE72094
GSM1854935	Cluster 3	2.79145	High	Tumor	1.40274	1	5.69211	4.59361	5.48177	4.13518	6.9175	5.31955	6.89386	6.52304	10.1918	1304.32	1500.33	2804.65	0.526195	FALSE	3.71	0.7	0.41	0.11	0	0	FALSE	-1.58	3.71	0.1	0.23	-0.03	GSE72094
GSM1854936	Cluster 3	2.97049	High	Tumor	2.63562	0	4.81797	4.49251	4.43035	4.28602	6.2659	5.16805	6.24381	7.22075	8.46893	257.489	410.742	668.231	0.762857	FALSE	3.24	-0.06	0.49	-0.09	0	-0.06	FALSE	-2.43	3.24	0.09	0.16	0.01	GSE72094
GSM1854937	Cluster 1	2.39976	Low	Tumor	2.66301	0	6.23187	6.12511	6.50439	4.19348	8.38212	7.02335	7.22272	6.98109	9.08233	977.303	2754.8	3732.1	0.405916	TRUE	-1.34	0.61	0.49	0.43	0	0.31	TRUE	-1.34	1.86	0.02	0.16	-0.04	GSE72094
GSM1854938	Cluster 2	4.0603	High	Tumor	0.216438	0	5.35766	5.93159	4.55268	4.23769	8.03606	4.6684	6.76831	6.36496	9.73999	969.587	1880.32	2849.91	0.520534	TRUE	-2.41	1.33	0.47	0.44	0	0.25	TRUE	-2.41	3.22	0.15	0.17	-0.06	GSE72094
GSM1854939	Cluster 2	2.98882	High	Tumor		0	6.04105	5.20654	5.68895	4.00029	7.55715	6.16497	5.4735	6.29006	9.7731	1218.05	1610.14	2828.19	0.523253	TRUE	-1.92	0.93	0.49	0.45	0	0.26	TRUE	-1.92	3.34	0.1	0.2	-0.03	GSE72094
GSM1854940	Cluster 1	2.55362	Low	Tumor	2.59452	0	6.87558	5.89593	6.04302	4.44419	7.35457	7.27228	6.59161	7.5722	9.34401	1045.18	2255.31	3300.5	0.462962	TRUE	-1.42	0.86	0.49	0.41	0	0.41	TRUE	-1.42	2.66	0.06	0.18	-0.04	GSE72094
GSM1854941	Cluster 2	3.01981	High	Tumor	1.88767	0	6.30274	5.10169	6.61585	4.41844	7.66093	6.54022	5.79596	6.30666	8.09927	241.55	1990.52	2232.07	0.595725	TRUE	-2.23	1.33	0.46	0.45	0	0.2	TRUE	-2.23	2.26	0.1	0.11	-0.03	GSE72094
GSM1854942	Cluster 3	2.85693	High	Tumor	1.44384	0	6.2485	5.14274	6.36273	3.95044	7.90706	5.28647	5.55992	6.85981	10.043	1543.86	1950.82	3494.68	0.437512	TRUE	-1.84	1.27	0.45	0.45	0	0.18	TRUE	-1.84	3.39	0.1	0.21	-0.03	GSE72094
GSM1854943	Cluster 3	3.00624	High	Tumor			5.85847	5.42707	5.35902	4.58367	7.48462	5.71205	5.56303	6.27489	10.398	1567.43	1754.31	3321.74	0.460196	TRUE	-1.92	1.09	0.54	0.34	0	0.15	TRUE	-1.92	3.73	0.11	0.21	-0.02	GSE72094
GSM1854944	Cluster 1	2.675	Low	Tumor	3.19452	0	7.06911	5.97743	6.50965	4.4994	8.32868	7.02866	6.37611	6.78444	9.61057	1746.86	2938.29	4685.15	0.274514	TRUE	-1.23	1.5	0.49	0.76	0	0.55	TRUE	-1.23	2.7	0.06	0.2	-0.05	GSE72094
GSM1854945	Cluster 2	2.83564	High	Tumor	5.43562	0	6.93091	6.17615	6.1406	4.7246	8.06026	6.51509	6.34373	6.8979	9.77484	1372.55	2457.15	3829.7	0.392781	TRUE	-1.57	1.27	0.54	0.66	0	0.54	TRUE	-1.57	2.75	0.09	0.16	-0.03	GSE72094
GSM1854946	Cluster 1	2.31857	Low	Tumor		0	5.99034	5.69914	6.21681	4.2692	7.97323	6.76491	6.35643	7.12369	9.18499	1184.31	2478.35	3662.65	0.41521	TRUE	-1.7	0.88	0.54	0.46	0	0.34	TRUE	-1.7	2.16	0.04	0.16	-0.03	GSE72094
GSM1854947	Cluster 2	2.82478	High	Tumor	0.769863	1	5.92549	4.82206	4.68522	3.96182	8.18417	5.02725	6.38771	5.53961	9.23348	473.411	1761.49	2234.9	0.595391	TRUE	-1.84	1.26	0.46	0.54	0	0.1	TRUE	-1.84	2.37	0.09	0.14	-0.04	GSE72094
GSM1854948	Cluster 1	2.39725	Low	Tumor	0.849315	1	6.04041	5.51302	5.85242	4.79255	6.8734	5.64684	7.33149	6.41118	7.85998	-68.5324	1967.16	1898.63	0.634307	TRUE	-1.82	0.59	0.54	0.36	0	0.1	TRUE	-1.82	1.77	0.04	0.12	-0.02	GSE72094
GSM1854949	Cluster 1	2.3064	Low	Tumor		1	6.12695	5.80483	6.61934	4.61501	8.03824	5.81657	5.93447	7.09242	9.15336	1221.96	2435.85	3657.8	0.415858	TRUE	-1.49	0.8	0.42	0.3	0	0.33	TRUE	-1.49	2.07	0.02	0.17	-0.04	GSE72094
GSM1854950	Cluster 1	2.26461	Low	Tumor	2.39452	0	6.93391	5.59132	8.19546	4.60588	7.40976	6.21761	6.42197	7.50205	9.69207	1481.01	2649.34	4130.35	0.351827	TRUE	-1.18	0.57	0.48	0.41	0	0.31	TRUE	-1.18	2.42	0.04	0.18	-0.03	GSE72094
GSM1854951	Cluster 1	2.27238	Low	Tumor	0.219178	1	7.18361	5.90247	7.39979	4.64458	7.95668	6.81903	5.83825	7.23007	9.86536	1806.65	2937.52	4744.17	0.266173	TRUE	-0.9	1.34	0.5	0.81	0	0.67	TRUE	-0.9	2.59	0.04	0.2	-0.04	GSE72094
GSM1854952	Cluster 1	2.44511	Low	Tumor	3.03014	0	6.59717	5.49379	6.94819	4.41255	7.48564	6.46483	6.51932	7.30683	9.50932	1395.33	2563.46	3958.8	0.375285	TRUE	-1.11	0.41	0.46	0.37	0	0.36	TRUE	-1.11	2.49	0.04	0.18	-0.02	GSE72094
GSM1854953	Cluster 3	2.69136	Low	Tumor	4.87397	0	6.88436	5.4705	7.07562	4.96225	7.11556	6.48027	6.29865	7.3505	7.96128	592.236	2473.62	3065.85	0.493211	TRUE	-1.56	1.1	0.55	0.43	0	0.46	TRUE	-1.56	1.88	0.05	0.12	-0.01	GSE72094
GSM1854954	Cluster 2	3.13907	High	Tumor	2.72877	0	6.69718	5.09153	5.8666	4.40138	8.64028	5.57524	5.99497	6.4848	10.4029	1869.89	2676.19	4546.08	0.294085	TRUE	-1.12	1.44	0.47	0.61	0	0.14	TRUE	-1.12	3.38	0.1	0.23	-0.06	GSE72094
GSM1854955	Cluster 3	2.76214	High	Tumor	2.07671	0	5.56059	4.24215	5.47084	3.8578	6.52432	5.22309	6.55294	6.0392	8.35822	-21.0365	897.887	876.85	0.742703	FALSE	2.7	0.4	0.54	0.08	0	-0.12	FALSE	-2.24	2.7	0.07	0.14	0.01	GSE72094
GSM1854956	Cluster 2	2.59511	Low	Tumor	1.26027	1	7.06644	6.86985	5.77647	4.58172	8.473	5.27888	5.24525	5.53426	8.57315	394.962	2685.64	3080.6	0.491327	TRUE	-2.16	1.68	0.48	0.7	0	0.86	TRUE	-2.16	1.52	0.08	0.07	-0.03	GSE72094
GSM1854957	Cluster 3	2.55063	Low	Tumor	0.775342	1	5.48506	4.62362	5.42064	3.66705	7.04686	6.64016	5.67606	5.60407	9.04561	844.444	1648.36	2492.8	0.564555	FALSE	2.92	0.59	0.48	-0.04	0	0.06	FALSE	-2.09	2.92	0.07	0.17	-0.01	GSE72094
GSM1854958	Cluster 1	2.38786	Low	Tumor	2.52329	0	6.68097	5.7381	6.85441	4.31368	7.78302	7.37848	6.36049	6.45125	9.03621	1006.68	2525.54	3532.22	0.432552	TRUE	-1.5	0.82	0.48	0.45	0	0.4	TRUE	-1.5	2.19	0.04	0.17	-0.03	GSE72094
GSM1854959	Cluster 2	2.29492	Low	Tumor			7.44177	5.89625	6.70302	4.47519	8.37591	7.85486	6.08713	6.5368	10.0534	1951.95	3119.44	5071.39	0.219584	TRUE	-1.25	1.44	0.54	0.59	0	0.73	TRUE	-1.25	2.44	0.03	0.2	-0.04	GSE72094
GSM1854960	Cluster 2	2.98065	High	Tumor	2.6	0	5.38714	4.44868	4.86051	3.54449	7.64638	6.69404	6.20817	5.60684	9.14664	938.903	1559.42	2498.33	0.563886	FALSE	2.88	0.28	0.43	-0.04	0	0.1	FALSE	-1.96	2.88	0.07	0.18	-0.02	GSE72094
GSM1854961	Cluster 3	3.17349	High	Tumor	0.309589	1	5.73173	5.30061	5.56791	4.31818	7.64642	5.33303	5.76302	5.7097	9.59653	1062.75	1951.54	3014.3	0.499781	TRUE	-2.29	1.3	0.48	0.5	0	0.29	TRUE	-2.29	3.06	0.11	0.17	-0.04	GSE72094
GSM1854962	Cluster 1	2.24721	Low	Tumor	2.2137	0	6.58701	5.9474	6.92377	4.36886	7.6403	6.51983	6.55861	6.77755	9.43072	1226.64	2376.73	3603.37	0.423111	TRUE	-1.31	0.7	0.52	0.31	0	0.5	TRUE	-1.31	2.37	0.03	0.18	-0.03	GSE72094
GSM1854963	Cluster 3	3.2411	High	Tumor	0.0958904	1	5.68957	5.48983	5.73761	4.3895	8.0261	6.18145	5.65168	6.64723	10.3731	1511.37	1853.1	3364.47	0.454618	TRUE	-1.71	1.27	0.37	0.51	0	0.27	TRUE	-1.71	3.81	0.12	0.23	-0.05	GSE72094
GSM1854964	Cluster 3	2.96192	High	Tumor	1.7589	0	4.97104	4.55788	4.62323	4.07334	6.9019	5.02711	5.859	6.0371	10.4189	1454.75	952.071	2406.82	0.574927	FALSE	4.06	0.4	0.46	-0.04	0	-0.11	FALSE	-1.99	4.06	0.11	0.25	-0.03	GSE72094
GSM1854965	Cluster 2	3.55894	High	Tumor	1.86301	1	6.0969	6.37035	6.35	4.67246	8.0903	5.7104	6.08342	6.35294	10.0027	1532.95	2547.42	4080.37	0.358684	TRUE	-1.77	1.48	0.54	0.59	0	0.14	TRUE	-1.77	2.73	0.1	0.19	-0.07	GSE72094
GSM1854966	Cluster 1	2.31236	Low	Tumor	0.0630137	1	6.83553	5.45235	5.97101	4.46718	7.6654	7.43665	6.45913	7.16457	9.62502	1799.21	2585.07	4384.29	0.316699	TRUE	-1.21	0.79	0.42	0.28	0	0.49	TRUE	-1.21	2.75	0.03	0.22	-0.03	GSE72094
GSM1854967	Cluster 1	2.7846	High	Tumor	2.53151	0	5.68188	4.96889	4.9096	4.04112	7.68404	6.03383	6.91684	7.03641	9.81057	1331.38	1717.98	3049.35	0.495317	TRUE	-1.87	0.59	0.5	0.17	0	0.24	TRUE	-1.87	3.29	0.1	0.21	-0.04	GSE72094
GSM1854968	Cluster 2	2.38615	Low	Tumor			7.24779	6.81549	6.4126	4.69881	8.56102	5.34049	5.29828	5.79402	9.27741	1217.2	3113.59	4330.79	0.324137	TRUE	-1.48	1.99	0.48	0.82	0	0.7	TRUE	-1.48	1.92	0.06	0.15	-0.06	GSE72094
GSM1854969	Cluster 3	2.73461	High	Tumor	0.975342	0	5.08383	4.66562	5.64968	4.04581	6.33991	5.36999	5.59	5.603	8.73789	152.941	898.479	1051.42	0.725302	FALSE	3	0.83	0.49	0.18	0	-0.04	FALSE	-2.6	3	0.12	0.14	-0.01	GSE72094
GSM1854970	Cluster 1	2.42544	Low	Tumor	1.07397	0	7.38259	5.73724	9.24265	4.65944	7.06513	6.75252	5.47914	6.3097	8.70996	540.656	2969.59	3510.24	0.435457	TRUE	-1.48	1.7	0.47	0.58	0	0.49	TRUE	-1.48	1.93	0.07	0.13	-0.04	GSE72094
GSM1854971	Cluster 2	2.84331	High	Tumor	1.33973	0	6.66271	6.21535	8.19348	4.38143	7.66944	5.47152	6.8326	6.56157	9.41364	1083.78	2769.93	3853.7	0.389538	TRUE	-1.39	1.37	0.51	0.67	0	0.5	TRUE	-1.39	2.28	0.07	0.16	-0.05	GSE72094
GSM1854972	Cluster 1	2.51796	Low	Tumor	2.51781	0	6.4571	4.53353	5.53186	4.22022	7.61503	7.43061	6.61396	6.75025	8.68674	1237.29	2243.49	3480.77	0.439347	FALSE	2.57	0.31	0.54	0.19	0	0.21	FALSE	-1.48	2.57	0.03	0.18	-0.01	GSE72094
GSM1854973	Cluster 3	2.92899	High	Tumor	2.50137	0	5.80435	4.51921	5.09585	3.83853	7.58994	5.38537	6.1712	6.38596	9.95541	1180.6	1648.16	2828.76	0.523181	TRUE	-1.57	0.84	0.43	0.15	0	0.11	TRUE	-1.57	3.5	0.08	0.23	-0.04	GSE72094
GSM1854974	Cluster 2	2.30751	Low	Tumor	2.30137	0	7.38426	5.77847	5.80611	4.77511	9.06674	8.18606	6.0002	6.60199	9.8248	1771.18	3380.34	5151.53	0.208093	TRUE	-0.91	1.59	0.53	0.78	0	0.43	TRUE	-0.91	1.56	-0.02	0.18	-0.04	GSE72094
GSM1854975	Cluster 2	3.25404	High	Tumor	2.49589	0	6.02703	6.54317	6.11345	5.07108	7.90406	4.60169	7.54816	6.6993	9.46406	1114.67	2333.83	3448.5	0.443599	TRUE	-1.95	1.32	0.45	0.54	0	0.45	TRUE	-1.95	2.48	0.1	0.14	-0.05	GSE72094
GSM1854976	Cluster 2	2.45241	Low	Tumor			7.38351	7.43619	6.64428	5.48187	8.4033	5.55473	5.41108	5.67582	9.46138	755.302	3191.02	3946.32	0.376981	TRUE	-1.4	1.94	0.55	1.12	0	0.86	TRUE	-1.4	1.31	0.05	0.11	-0.06	GSE72094
GSM1854977	Cluster 2	2.15313	Low	Tumor	1.89589	0	7.36176	6.93154	8.15242	4.93784	7.90275	6.13753	5.55696	6.12932	9.13233	1337.97	3161.9	4499.87	0.30056	TRUE	-1.19	1.73	0.37	0.77	0	0.88	TRUE	-1.19	2.15	0.05	0.16	-0.04	GSE72094
GSM1854978	Cluster 1	2.38572	Low	Tumor		1	6.87682	5.58719	6.89963	5.12216	8.20441	6.79279	6.63241	7.22064	9.88746	1936.05	2782.25	4718.3	0.269831	TRUE	-0.82	0.77	0.46	0.4	0	0.48	TRUE	-0.82	2.63	0.03	0.21	-0.03	GSE72094
GSM1854979	Cluster 1	2.28307	Low	Tumor	2.05753	0	6.43355	5.56668	6.39927	4.4874	8.32626	6.49131	6.7828	7.7125	9.06373	1108.51	2569.33	3677.84	0.413182	TRUE	-1.48	0.97	0.5	0.47	0	0.38	TRUE	-1.48	1.93	0.02	0.15	-0.03	GSE72094
GSM1854980	Cluster 1	2.35333	Low	Tumor	2.05205	0	7.70429	5.80185	6.71499	4.97186	7.65464	6.76948	6.44002	7.82534	10.5614	2245.22	2848.13	5093.35	0.216438	TRUE	-1.16	0.88	0.51	0.37	0	0.68	TRUE	-1.16	3.2	0.05	0.23	-0.02	GSE72094
GSM1854981	Cluster 3	3.18141	High	Tumor	1.61918	1	6.35003	5.49165	4.53293	4.21025	6.86307	4.58644	5.51815	5.49947	8.23132	-153.871	1167.84	1013.97	0.729075	TRUE	-2.37	1.4	0.57	0.33	0	0.3	TRUE	-2.37	3.03	0.14	0.12	-0.02	GSE72094
GSM1854982	Cluster 1	2.58647	Low	Tumor		0	7.30263	6.04647	7.06275	4.47357	8.12996	7.3722	5.9093	6.83837	9.53538	1582.99	3075.49	4658.48	0.278275	TRUE	-1.16	1.55	0.51	0.65	0	0.64	TRUE	-1.16	2.54	0.06	0.18	-0.04	GSE72094
GSM1854983	Cluster 3	3.34617	High	Tumor	0.317808	1	5.38269	5.40037	6.06068	4.08199	7.25497	4.90523	6.59359	6.01881	9.15266	484.737	1252.8	1737.54	0.652409	FALSE	3.03	0.3	0.41	0.1	0	0.16	FALSE	-2.13	3.03	0.11	0.17	-0.03	GSE72094
GSM1854984	Cluster 2	2.71098	Low	Tumor	0.0547945	0	6.36312	5.52164	7.18002	5.01643	7.58445	5.74315	6.42403	7.25704	10.4331	2005.86	2491.32	4497.18	0.300937	TRUE	-1.4	0.61	0.47	0.18	0	0.28	TRUE	-1.4	3.49	0.07	0.24	-0.03	GSE72094
GSM1854985	Cluster 1	2.3007	Low	Tumor	1.88219	0	7.35022	6.20096	7.29538	5.40195	7.72831	6.7032	6.7466	7.44635	9.11978	1575.69	3038.02	4613.71	0.284582	TRUE	-1.18	1.39	0.55	0.65	0	0.59	TRUE	-1.18	2	0.04	0.16	-0.04	GSE72094
GSM1854986	Cluster 2	2.76696	High	Tumor	1.58082	0	6.64556	6.2321	6.31698	5.11061	8.12508	6.33908	5.75526	6.36448	10.1311	1809.99	2739.33	4549.32	0.29363	TRUE	-1.27	1.65	0.51	0.63	0	0.48	TRUE	-1.27	2.9	0.07	0.2	-0.05	GSE72094
GSM1854987	Cluster 3	2.68584	Low	Tumor	2.56712	0	6.11843	5.1526	5.83076	4.10293	7.03378	7.295	6.5961	6.83453	9.1186	949.495	1828.64	2778.14	0.5295	TRUE	-1.97	0.42	0.47	0.27	0	0.34	TRUE	-1.97	3.04	0.07	0.19	-0.01	GSE72094
GSM1854988	Cluster 1	2.46521	Low	Tumor	2.15068	0	6.31613	6.11906	6.43845	4.91663	7.99633	6.44308	6.80784	7.08965	8.88322	818.079	2487.17	3305.25	0.462344	TRUE	-1.07	0.73	0.6	0.54	0	0.54	TRUE	-1.07	1.44	0.01	0.13	-0.03	GSE72094
GSM1854989	Cluster 1	2.4976	Low	Tumor	2.63562	0	5.89033	5.09322	5.42521	4.56543	8.03951	6.19939	7.0543	7.06786	8.8606	801.577	2003.13	2804.7	0.526188	FALSE	2.34	0.44	0.49	0.19	0	0.23	FALSE	-1.91	2.34	0.04	0.16	-0.01	GSE72094
GSM1854990	Cluster 1	2.37716	Low	Tumor	2.27397	0	6.39962	4.44001	6.36414	4.07772	7.48778	7.21562	6.62111	6.40928	8.47325	822.429	2489.48	3311.91	0.461477	FALSE	1.81	0.76	0.52	0.34	0	0.1	FALSE	-1.34	1.81	0.02	0.15	-0.03	GSE72094
GSM1854991	Cluster 1	2.29873	Low	Tumor		0	7.10601	6.44369	7.58728	4.94947	8.19731	6.02804	5.9643	6.85236	10.4492	2179.08	3062.36	5241.43	0.195167	TRUE	-0.98	1.11	0.45	0.65	0	0.43	TRUE	-0.98	2.58	0.02	0.22	-0.04	GSE72094
GSM1854992	Cluster 3	3.41046	High	Tumor	1.51781	0	5.90613	5.39709	5.61285	4.44237	7.78378	6.24383	6.59897	6.07898	10.4737	1603.23	1913.43	3516.67	0.434608	FALSE	3.8	0.63	0.5	0.19	0	0.22	FALSE	-1.66	3.8	0.11	0.24	-0.05	GSE72094
GSM1854993	Cluster 3	3.46569	High	Tumor			4.86057	3.87574	4.23295	3.86411	6.9771	4.55927	5.93789	6.1372	9.16457	438.557	474.893	913.45	0.739095	FALSE	3.67	0.12	0.52	-0.16	0	-0.17	FALSE	-2.66	3.67	0.12	0.17	0	GSE72094
GSM1854994	Cluster 2	2.27179	Low	Tumor	2.47945	0	7.34866	5.78051	7.70551	4.69245	8.09057	7.49274	6.24322	6.55855	8.43669	1114.97	3014.09	4129.07	0.352003	TRUE	-1.1	1.32	0.55	0.68	0	0.63	TRUE	-1.1	1.69	0.02	0.13	-0.02	GSE72094
GSM1854995	Cluster 2	2.96194	High	Tumor	1.3589	1	6.39774	6.64138	5.68584	5.01699	7.57659	5.49099	7.08731	6.29207	9.57902	824.104	2159.6	2983.7	0.503666	TRUE	-1.69	1.4	0.5	0.69	0	0.6	TRUE	-1.69	2.54	0.1	0.16	-0.05	GSE72094
GSM1854996	Cluster 3	2.74521	High	Tumor	1.78356	1	6.35444	5.31172	6.56807	4.44154	7.09353	7.17814	6.24711	6.14492	8.23999	29.3051	1913.76	1943.06	0.629252	TRUE	-1.84	1.07	0.41	0.27	0	0.32	TRUE	-1.84	2.18	0.07	0.12	-0.01	GSE72094
GSM1854997	Cluster 1	2.4949	Low	Tumor	1.64384	1	5.78274	5.45037	5.09152	4.5272	7.53372	6.14883	6.6768	7.22539	9.29081	936.18	1443.54	2379.72	0.578178	TRUE	-1.67	0.43	0.46	0.26	0	0.24	TRUE	-1.67	2.99	0.06	0.19	-0.01	GSE72094
GSM1854998	Cluster 1	2.77317	High	Tumor	2.33425	1	6.3924	5.60583	6.00441	4.2847	7.82208	5.41797	6.49686	6.57893	9.85742	1318.01	2206.46	3524.47	0.433577	TRUE	-1.54	1.12	0.45	0.53	0	0.36	TRUE	-1.54	2.55	0.07	0.18	-0.05	GSE72094
GSM1854999	Cluster 2	2.40666	Low	Tumor	2.45753	0	6.78518	5.50156	4.55425	4.35506	8.39101	7.82525	6.22247	6.15699	8.70059	877.045	2912.5	3789.55	0.398194	TRUE	-1.34	1.49	0.58	0.67	0	0.37	TRUE	-1.34	1.45	0.02	0.13	-0.04	GSE72094
GSM1855000	Cluster 2	3.18012	High	Tumor	2.21096	0	6.2698	5.99308	4.92428	4.16352	7.24817	6.42513	5.76852	5.66159	8.92437	289.539	2076.13	2365.66	0.57986	TRUE	-1.88	1.5	0.61	0.54	0	0.44	TRUE	-1.88	2.7	0.13	0.13	-0.04	GSE72094
GSM1855001	Cluster 1	3.12296	High	Tumor	1.33425	1	5.91687	5.29577	6.40473	4.18702	7.82219	5.52131	7.09507	6.59343	9.90018	1305.61	2058.93	3364.54	0.45461	TRUE	-1.97	0.87	0.5	0.31	0	0.26	TRUE	-1.97	3	0.1	0.18	-0.04	GSE72094
GSM1855002	Cluster 1	3.38598	High	Tumor			5.04257	5.44196	6.04597	4.57854	5.45761	4.40118	5.53069	5.57898	8.61291	-752.667	642.965	-109.703	0.831561	FALSE	2.29	0.29	0.59	0.1	0	0.03	FALSE	-1.94	2.29	0.1	0.1	-0.01	GSE72094
GSM1855003	Cluster 1	2.53311	Low	Tumor	2.32329	0	7.4304	6.19949	7.63166	5.16828	7.82983	6.84973	6.55493	7.94893	9.93123	2059.96	3005.55	5065.51	0.220425	TRUE	-0.88	1.02	0.47	0.63	0	0.47	TRUE	-0.88	2.68	0.04	0.2	-0.03	GSE72094
GSM1855004	Cluster 3	2.5482	Low	Tumor	2.81918	0	7.37795	6.15978	7.82717	4.38725	7.87284	5.7899	6.17314	7.59953	10.5961	1722.72	2710.2	4432.92	0.309919	TRUE	-0.9	0.62	0.42	0.57	0	0.57	TRUE	-0.9	2.85	0.05	0.21	-0.03	GSE72094
GSM1855005	Cluster 2	2.39322	Low	Tumor	2.67671	0	7.80816	7.74925	6.57373	5.5395	8.90669	7.26362	5.90027	6.41573	10.5939	2209.41	3517.1	5726.51	0.124897	TRUE	-0.39	1.56	0.51	0.84	0	0.77	TRUE	-0.39	2.36	0.02	0.22	-0.05	GSE72094
GSM1855006	Cluster 3	2.96968	High	Tumor	2.70685	0	6.52266	6.00819	6.13328	4.73864	7.62207	7.2264	5.96168	6.47066	10.0921	1479.26	2139.05	3618.31	0.421123	TRUE	-1.33	1.1	0.44	0.31	0	0.2	TRUE	-1.33	3.15	0.07	0.21	-0.03	GSE72094
GSM1855007	Cluster 3	2.60445	Low	Tumor	3.09589	0	7.27	6.21223	6.27515	5.00833	7.96502	8.03496	6.33222	5.86838	8.96572	539.751	2646.2	3185.95	0.477799	TRUE	-1.18	1.61	0.5	0.5	0	0.28	TRUE	-1.18	1.81	0.04	0.13	-0.03	GSE72094
GSM1855008	Cluster 1	2.79771	High	Tumor	2.25479	0	6.01288	5.89751	4.92707	4.54381	8.22697	5.99075	6.40996	6.91833	9.42117	776.913	2208.33	2985.24	0.50347	TRUE	-1.05	0.53	0.49	0.31	0	0.28	TRUE	-1.05	1.72	0.03	0.14	-0.04	GSE72094
GSM1855009	Cluster 3	3.30526	High	Tumor	2.07123	0	6.38552	5.73488	5.7458	4.31668	6.77358	5.30103	6.08988	6.05864	9.63512	909.485	1653.65	2563.13	0.556004	TRUE	-2.09	0.77	0.49	0.29	0	0.35	TRUE	-2.09	4.03	0.14	0.2	-0.01	GSE72094
GSM1855010	Cluster 1	2.48595	Low	Tumor	1.86575	0	6.93559	5.83237	6.10347	5.09967	9.16378	6.37293	7.34192	7.6598	10.7833	2404.79	3314.65	5719.44	0.125927	TRUE	-0.29	0.58	0.37	0.61	0	0.37	TRUE	-0.29	2.32	-0.01	0.24	-0.05	GSE72094
GSM1855011	Cluster 2	2.99227	High	Tumor	2.7726	0	7.25434	5.80626	6.28655	4.66358	8.05772	7.16876	5.97318	6.22544	9.18971	1068.72	2849.01	3917.73	0.380865	TRUE	-1.4	1.15	0.49	0.48	0	0.5	TRUE	-1.4	2.17	0.07	0.14	-0.04	GSE72094
GSM1855012	Cluster 2	3.49608	High	Tumor	2.95616	0	5.83493	6.31587	4.95993	4.66484	7.86896	6.50125	5.47871	5.83959	9.81292	1014.06	1847.35	2861.41	0.519092	TRUE	-1.82	1.08	0.57	0.26	0	0.12	TRUE	-1.82	3.39	0.12	0.19	-0.04	GSE72094
GSM1855013	Cluster 3	2.86195	High	Tumor			6.25987	6.04987	6.53116	4.11441	8.15038	5.4698	6.05845	6.29632	10.507	1440.76	2358.7	3799.46	0.396859	TRUE	-1.4	1.25	0.4	0.45	0	0.43	TRUE	-1.4	2.79	0.07	0.21	-0.06	GSE72094
GSM1855014	Cluster 1	2.66724	Low	Tumor	3.06575	1	7.22765	5.88847	7.71542	4.55917	8.0168	6.65338	5.89444	6.35492	9.84787	1463.88	2896.15	4360.03	0.320073	TRUE	-1.23	1.36	0.58	0.79	0	0.58	TRUE	-1.23	2.34	0.04	0.18	-0.04	GSE72094
GSM1855015	Cluster 1	2.40805	Low	Tumor	2.37808	0	5.86123	5.66042	5.87487	4.8941	6.60983	5.86883	6.28818	7.42864	8.47879	387.148	1601.95	1989.1	0.623986	TRUE	-1.48	0.75	0.52	0.35	0	0.28	TRUE	-1.48	2.41	0.07	0.15	-0.02	GSE72094
GSM1855016	Cluster 2	2.60911	Low	Tumor	2.72329	0	6.69735	6.69448	6.39093	4.67943	7.71613	4.7964	6.2912	5.94945	9.59168	852.588	2348.75	3201.34	0.475814	TRUE	-1.61	1.42	0.5	0.68	0	0.58	TRUE	-1.61	2.7	0.09	0.17	-0.04	GSE72094
GSM1855017	Cluster 3	3.63809	High	Tumor		1	4.31726	3.55455	3.33582	3.42799	5.16032	3.76813	4.85094	5.39606	8.84007	-531.738	-570.558	-1102.3	0.903391	FALSE	4.75	-0.21	0.56	-0.46	0	-0.53	FALSE	-2.77	4.75	0.21	0.19	-0.01	GSE72094
GSM1855018	Cluster 2	3.34608	High	Tumor	2.40548	0	6.6513	5.53961	6.2824	4.28006	7.8088	6.8532	5.90422	6.80308	9.65827	1313.44	2352.72	3666.16	0.414742	TRUE	-1.17	0.76	0.39	0.43	0	0.29	TRUE	-1.17	3.26	0.09	0.2	-0.03	GSE72094
GSM1855019	Cluster 1	2.76741	High	Tumor	0.980822	1	6.72408	5.74026	7.15624	4.34064	7.79321	6.22468	6.27473	7.14139	10.3261	1771.57	2515.28	4286.85	0.330232	TRUE	-1.43	0.8	0.42	0.36	0	0.51	TRUE	-1.43	3.38	0.09	0.22	-0.04	GSE72094
GSM1855020	Cluster 3	2.90118	High	Tumor	3.25753	0	5.64205	5.03945	5.787	3.93307	7.13721	5.30374	5.67244	5.81333	9.30347	395.998	1291.9	1687.89	0.657914	TRUE	-2.13	0.95	0.48	0.35	0	0.12	TRUE	-2.13	3.1	0.13	0.15	-0.03	GSE72094
GSM1855021	Cluster 2	2.72977	High	Tumor	2.43836	0	7.6484	6.54172	7.31775	4.55343	8.09204	8.60609	6.09963	6.06012	9.43788	1130.77	3145.13	4275.9	0.331748	TRUE	-1.21	1.41	0.52	0.79	0	0.66	TRUE	-1.21	2.05	0.05	0.14	-0.03	GSE72094
GSM1855022	Cluster 2	3.05419	High	Tumor	2.27671	0	7.04712	7.29342	7.18164	5.19936	8.48297	5.28649	7.30381	6.35228	9.34605	780.944	2906.82	3687.77	0.411854	TRUE	-1.16	1.53	0.52	0.68	0	0.67	TRUE	-1.16	1.91	0.08	0.13	-0.06	GSE72094
GSM1855023	Cluster 3	3.58554	High	Tumor	3.21644	0	5.34228	4.81236	5.26369	4.03622	6.67312	4.73878	6.15822	5.35645	9.02387	406.171	1066.32	1472.49	0.681393	FALSE	3.2	0.6	0.47	0.17	0	0.13	FALSE	-2.05	3.2	0.14	0.15	-0.03	GSE72094
GSM1855024	Cluster 2	2.48732	Low	Tumor	2.75616	0	7.12785	6.10589	7.18396	4.70706	8.30098	6.02007	7.08239	6.74138	9.95672	1649.17	3076.28	4725.45	0.26882	TRUE	-0.76	1.37	0.48	0.82	0	0.59	TRUE	-0.76	2.18	0.03	0.18	-0.04	GSE72094
GSM1855025	Cluster 2	3.00054	High	Tumor		0	6.41757	6.93971	5.54518	4.516	8.56163	5.51462	7.43333	6.05887	9.59832	973.433	2766.77	3740.21	0.404828	TRUE	-0.86	1.56	0.49	0.82	0	0.72	TRUE	-0.86	1.77	0.07	0.14	-0.07	GSE72094
GSM1855026	Cluster 2	2.4826	Low	Tumor	2.84384	0	7.41776	7.8515	8.0984	5.76808	8.65426	5.81917	6.60997	6.46848	9.24856	1157.55	3480.34	4637.89	0.281178	TRUE	-0.9	1.89	0.62	0.96	0	0.91	TRUE	-0.9	1.21	0.04	0.12	-0.07	GSE72094
GSM1855027	Cluster 1	3.17306	High	Tumor	2.29315	1	6.54594	5.8717	6.60678	4.34545	7.41668	5.43831	6.36571	7.15593	10.066	1528.1	2329.66	3857.76	0.38899	TRUE	-1.35	1.05	0.39	0.53	0	0.45	TRUE	-1.35	3.12	0.1	0.2	-0.05	GSE72094
GSM1855028	Cluster 3	3.8408	High	Tumor	2.49589	0	6.02782	5.40284	5.49403	3.92326	7.21085	5.04662	6.30855	5.97254	8.57273	194.733	1429.69	1624.43	0.664902	TRUE	-1.95	1.27	0.53	0.27	0	0.3	TRUE	-1.95	2.56	0.12	0.11	-0.02	GSE72094
GSM1855029	Cluster 2	3.45999	High	Tumor	2.13699	1	6.1729	5.72778	4.9956	3.96212	7.13403	5.1031	5.64041	6.44183	9.09209	501.875	1688.4	2190.27	0.600641	TRUE	-1.78	1.23	0.56	0.54	0	0.46	TRUE	-1.78	3.2	0.16	0.14	-0.03	GSE72094
GSM1855030	Cluster 3	2.85526	High	Tumor			5.84616	5.18275	6.37821	4.46894	7.87957	6.62495	5.56312	6.66148	10.307	1800.9	2393.9	4194.79	0.342956	TRUE	-1.29	0.9	0.43	0.32	0	0.3	TRUE	-1.29	3.57	0.08	0.23	-0.02	GSE72094
GSM1855031	Cluster 1	2.31338	Low	Tumor	2.83014	0	7.23041	6.01539	6.99717	4.57287	8.57338	6.07577	6.3321	7.29153	10.4541	1707.95	3123.92	4831.87	0.253742	TRUE	-0.96	1.39	0.5	0.78	0	0.51	TRUE	-0.96	2.21	0.02	0.19	-0.04	GSE72094
GSM1855032	Cluster 3	2.71556	High	Tumor	2.2411	0	6.88695	5.47282	6.35114	4.3093	7.50433	6.87997	5.52442	6.38579	10.0306	1199.27	2281.92	3481.19	0.439292	TRUE	-1.25	1.38	0.49	0.63	0	0.41	TRUE	-1.25	2.93	0.07	0.19	-0.03	GSE72094
GSM1855033	Cluster 3	3.28172	High	Tumor	2.76986	0	5.73368	5.18785	5.42963	4.21102	7.03577	4.49539	5.85225	5.51211	9.11579	397.237	1269.58	1666.81	0.660241	FALSE	3.34	1.16	0.46	0.2	0	0.02	FALSE	-2.25	3.34	0.15	0.15	-0.03	GSE72094
GSM1855034	Cluster 3	2.72887	High	Tumor	2.21644	0	5.45577	5.22983	5.58462	4.41353	7.65608	5.58079	6.09358	6.69928	8.01847	912.144	1826.19	2738.33	0.534448	FALSE	2.69	0.64	0.62	0.22	0	-0.1	FALSE	-1.41	2.69	0.04	0.18	0	GSE72094
GSM1855035	Cluster 1	2.45123	Low	Tumor	2.94247	0	7.26584	6.13269	7.54427	4.94901	7.97115	6.27413	6.17074	6.79886	10.0121	1631	3022.42	4653.42	0.278989	TRUE	-0.58	1.44	0.51	0.87	0	0.68	TRUE	-0.58	2.31	0.05	0.18	-0.05	GSE72094
GSM1855036	Cluster 1	2.17413	Low	Tumor	2.55342	1	6.53802	6.55511	6.18814	5.76051	8.25444	6.64088	6.688	7.01323	8.76179	1176.54	2918.08	4094.61	0.356732	TRUE	-1	1.22	0.53	0.36	0	0.34	TRUE	-1	1.6	0.01	0.16	-0.04	GSE72094
GSM1855037	Cluster 3	3.48346	High	Tumor	2.89589	0	5.67125	5.1504	4.90669	4.13385	6.5285	4.77392	6.67268	6.09138	9.08641	60.726	926.004	986.73	0.731806	FALSE	3.12	0.87	0.39	0.15	0	0	FALSE	-2.23	3.12	0.14	0.14	-0.03	GSE72094
GSM1855038	Cluster 3	3.50805	High	Tumor	2.3863	0	5.73693	5.19858	5.98475	6.944	6.79277	4.30429	6.12889	6.13328	9.58203	714.619	1365.83	2080.45	0.613451	FALSE	3.48	0.27	0.35	0.01	0	0.17	FALSE	-1.89	3.48	0.13	0.18	-0.03	GSE72094
GSM1855039	Cluster 2	2.93286	High	Tumor	0.731507	1	6.66886	6.85192	5.65701	4.61327	8.29416	4.60922	6.24601	6.26174	10.5608	1987.62	2794.79	4782.41	0.260757	TRUE	-1.27	1.84	0.52	0.72	0	0.54	TRUE	-1.27	3.09	0.09	0.24	-0.08	GSE72094
GSM1855040	Cluster 1	2.72117	High	Tumor	2.21096	0	6.75573	6.36662	6.53141	4.66489	7.61219	5.89058	6.73784	6.63321	9.92449	1294.64	2539.48	3834.13	0.392183	TRUE	-1.33	1.7	0.45	0.57	0	0.47	TRUE	-1.33	2.76	0.08	0.18	-0.04	GSE72094
GSM1855041	Cluster 2	2.70903	Low	Tumor	1.02192	0	6.99494	5.497	6.86301	4.12149	8.1927	5.90613	6.70165	6.59652	9.16484	1112.22	2722.64	3834.87	0.392083	TRUE	-1.56	1.43	0.45	0.67	0	0.43	TRUE	-1.56	2.19	0.06	0.15	-0.03	GSE72094
GSM1855042	Cluster 2	2.51072	Low	Tumor	2.56712	0	6.88001	5.7034	7.29921	4.45121	8.00845	6.67891	6.09989	6.28962	9.79238	1454.5	2736.43	4190.93	0.343489	TRUE	-1.52	1.72	0.51	0.77	0	0.65	TRUE	-1.52	2.55	0.06	0.18	-0.04	GSE72094
GSM1855043	Cluster 3	2.83502	High	Tumor	2.81918	0	6.15875	5.62994	6.53599	4.12509	7.4756	5.58739	6.95259	6.73525	9.22392	669.952	1867.1	2537.05	0.559183	TRUE	-1.95	0.8	0.45	0.43	0	0.41	TRUE	-1.95	3.1	0.11	0.16	-0.01	GSE72094
GSM1855044	Cluster 1	2.58415	Low	Tumor	2.70411	0	6.14823	5.27765	5.71318	4.24104	7.24351	6.28476	5.73609	6.32298	8.80341	1083.95	1971.42	3055.37	0.49455	TRUE	-1.64	0.81	0.44	0.36	0	0.34	TRUE	-1.64	2.77	0.07	0.18	-0.02	GSE72094
GSM1855045	Cluster 1	2.33433	Low	Tumor	2.35616	0	5.31948	5.62165	5.00798	4.55143	7.14897	5.60841	6.35061	7.23178	8.33539	381.443	1846.41	2227.85	0.596221	FALSE	2.3	0.47	0.45	0.17	0	0.19	FALSE	-1.89	2.3	0.06	0.13	-0.01	GSE72094
GSM1855046	Cluster 1	2.77589	High	Tumor	2.5726	0	5.69255	4.23449	5.84902	3.69715	6.64574	6.53415	6.08989	6.39387	8.60459	354.648	1252.7	1607.35	0.666772	FALSE	2.71	0.44	0.48	-0.1	0	-0.09	FALSE	-1.73	2.71	0.08	0.16	-0.02	GSE72094
GSM1855047	Cluster 2	2.79827	High	Tumor	2.79178	0	6.46765	6.02781	6.37876	4.68572	8.62179	5.52276	6.59739	6.52107	9.942	1769.84	2794.7	4564.54	0.291494	TRUE	-1.63	1.32	0.47	0.66	0	0.28	TRUE	-1.63	2.58	0.07	0.19	-0.05	GSE72094
GSM1855048	Cluster 3	2.89847	High	Tumor	1.7863	1	4.04204	3.24765	4.43337	3.87198	4.6985	3.88407	6.24176	5.53584	7.25506	-1268.04	-409.468	-1677.5	0.936337	FALSE	2.53	-0.37	0.47	-0.36	0	-0.72	FALSE	-2.61	2.53	0.1	0.11	0	GSE72094
GSM1855049	Cluster 2	2.38198	Low	Tumor	0.6	1	7.26542	6.66793	6.37684	4.67917	8.03187	6.57044	6.05547	5.95294	9.5937	1043.95	3018.12	4062.07	0.361191	TRUE	-1.42	1.56	0.54	0.89	0	0.75	TRUE	-1.42	1.81	0.06	0.14	-0.05	GSE72094
GSM1855050	Cluster 2	2.91522	High	Tumor	1.91233	0	6.73413	4.96036	7.09733	4.65401	7.47431	6.72095	6.353	6.65879	9.12363	795.853	2380.41	3176.26	0.479048	TRUE	-1.55	0.99	0.48	0.47	0	0.41	TRUE	-1.55	2.65	0.08	0.15	-0.02	GSE72094
GSM1855051	Cluster 1	2.4473	Low	Tumor	1.70411	0	5.96943	5.23181	5.76594	4.33923	7.65958	6.43331	6.86087	6.7545	8.94728	771.863	1990.85	2762.71	0.531419	TRUE	-1.79	0.72	0.51	0.16	0	0.3	TRUE	-1.79	2.61	0.06	0.17	-0.02	GSE72094
GSM1855052	Cluster 1	2.42839	Low	Tumor	2.60548	1	7.04053	6.30135	7.10384	4.59842	8.65501	6.45433	5.82203	6.61031	10.1395	2030.92	3146.71	5177.63	0.204343	TRUE	-0.79	1.45	0.44	0.86	0	0.65	TRUE	-0.79	2.61	0.04	0.22	-0.05	GSE72094
GSM1855053	Cluster 1	2.35915	Low	Tumor	2.78082	0	6.28969	4.93989	5.3587	4.13403	7.00084	6.51549	6.02864	6.67134	8.35448	978.65	2082.99	3061.64	0.493749	FALSE	2.55	0.37	0.52	0.04	0	0.28	FALSE	-1.84	2.55	0.06	0.16	-0.01	GSE72094
GSM1855054	Cluster 1	2.42585	Low	Tumor	2.46575	0	6.12863	4.97524	5.70897	4.42277	6.57897	6.4809	6.11367	6.63452	8.53996	704.493	1951.49	2655.99	0.544624	TRUE	-1.62	0.42	0.53	0.11	0	0.26	TRUE	-1.62	2.29	0.04	0.15	-0.01	GSE72094
GSM1855055	Cluster 1	2.29164	Low	Tumor	2.94795	0	7.28238	7.72218	7.71143	5.17013	8.35455	6.10539	6.43926	6.85775	9.37956	1531.36	3452.54	4983.9	0.232094	TRUE	-0.95	1.73	0.57	1.06	0	0.88	TRUE	-0.95	1.63	0.02	0.15	-0.05	GSE72094
GSM1855056	Cluster 3	2.67132	Low	Tumor	2.90685	0	5.16561	4.63894	5.08702	4.10061	5.29719	6.14406	5.76303	5.87672	7.72937	-512.886	528.007	15.1204	0.821245	FALSE	2.51	0.13	0.62	0.08	0	0.14	FALSE	-2.47	2.51	0.08	0.11	0.01	GSE72094
GSM1855057	Cluster 2	2.76607	High	Tumor	0.208219	0	6.02495	5.05133	6.74652	4.2366	8.01746	5.82909	5.82812	6.08411	9.4357	1340.29	2165.56	3505.85	0.436037	FALSE	2.67	0.66	0.47	0.38	0	0.32	FALSE	-1.66	2.67	0.06	0.18	-0.02	GSE72094
GSM1855058	Cluster 1	2.86786	High	Tumor			6.90488	5.86005	6.31115	4.08224	8.35524	5.51161	7.04772	6.93989	9.87006	1599.77	2531.83	4131.6	0.351655	TRUE	-1.27	0.92	0.47	0.54	0	0.49	TRUE	-1.27	2.68	0.07	0.2	-0.05	GSE72094
GSM1855059	Cluster 1	2.78329	High	Tumor	1.61096	0	6.03625	5.62118	5.81587	3.86497	6.84701	6.36926	5.87841	6.18192	9.20365	923.359	1874.68	2798.04	0.52702	TRUE	-1.69	0.5	0.46	0.23	0	0.36	TRUE	-1.69	2.85	0.07	0.19	-0.03	GSE72094
GSM1855060	Cluster 3	3.18958	High	Tumor	2.83014	0	5.18593	4.94136	3.97438	3.87479	7.53907	4.7288	5.93216	6.48089	10.5924	1790.82	1660.85	3451.67	0.443181	TRUE	-1.97	1.02	0.38	0.25	0	0.18	TRUE	-1.97	4.08	0.13	0.25	-0.04	GSE72094
GSM1855061	Cluster 1	2.29956	Low	Tumor	2.07945	1	7.03398	6.50948	7.80604	5.3526	7.33116	6.26785	6.35943	7.30158	9.00167	1306.69	2877.21	4183.9	0.344458	TRUE	-1.26	1.52	0.48	0.79	0	0.79	TRUE	-1.26	2.32	0.05	0.16	-0.02	GSE72094
GSM1855062	Cluster 2	3.47396	High	Tumor	1.64384	1	6.6426	5.88507	5.22894	4.17827	8.46533	7.55103	6.16669	6.31439	9.27669	1245.84	2839.63	4085.47	0.357986	TRUE	-1.5	1.39	0.5	0.45	0	0.49	TRUE	-1.5	2.6	0.09	0.16	-0.04	GSE72094
GSM1855063	Cluster 2	2.4464	Low	Tumor	0.956164	1	6.68694	6.13078	6.39652	4.53645	7.82957	5.59621	6.3564	6.39054	8.98637	1046.7	2653.58	3700.27	0.41018	TRUE	-1.43	1.47	0.55	0.71	0	0.66	TRUE	-1.43	1.93	0.03	0.15	-0.04	GSE72094
GSM1855064	Cluster 1	2.90825	High	Tumor	2.68493	0	6.01015	5.68435	6.06074	4.43436	7.77416	5.57809	6.84944	6.895	9.62311	1381.79	2527.56	3909.35	0.382002	TRUE	-1.46	0.93	0.46	0.28	0	0.46	TRUE	-1.46	2.69	0.07	0.19	-0.05	GSE72094
GSM1855065	Cluster 1	2.82875	High	Tumor	1.98356	0	5.69075	5.69911	6.11467	4.30712	7.58172	5.66675	5.52106	6.64852	10.3919	1617.56	1882.7	3500.26	0.436777	TRUE	-1.76	0.96	0.41	0.38	0	0.15	TRUE	-1.76	3.59	0.09	0.23	-0.03	GSE72094
GSM1855066	Cluster 1	2.66599	Low	Tumor	2.73151	0	5.62721	4.69063	4.51788	4.22109	6.98759	5.20214	6.94726	6.95915	9.25941	633.847	1432.27	2066.12	0.615111	FALSE	2.86	0.42	0.52	0.09	0	0.19	FALSE	-1.84	2.86	0.09	0.17	-0.03	GSE72094
GSM1855067	Cluster 1	2.74517	High	Tumor	2.70411	0	6.04953	5.86818	5.43221	4.36015	7.11043	6.21181	6.91756	6.66791	8.75797	454.435	1788.39	2242.83	0.594455	TRUE	-1.44	0.43	0.58	0.29	0	0.51	TRUE	-1.44	2.37	0.06	0.15	-0.02	GSE72094
GSM1855068	Cluster 3	2.9712	High	Tumor	2.82466	1	5.75865	4.82314	5.73005	3.8969	8.70166	4.93328	6.35982	7.01917	10.4256	2031.5	2634.65	4666.15	0.277194	TRUE	-1.67	1.33	0.49	0.48	0	0.06	TRUE	-1.67	2.93	0.06	0.23	-0.06	GSE72094
GSM1855069	Cluster 1	2.56997	Low	Tumor	0.835616	0	6.1292	5.26524	5.89647	4.0345	7.34028	5.66705	6.08383	6.45214	9.13185	624.248	1976.21	2600.45	0.551443	TRUE	-1.91	1.02	0.39	0.38	0	0.35	TRUE	-1.91	2.26	0.06	0.14	-0.03	GSE72094
GSM1855070	Cluster 2	2.59116	Low	Tumor	2.72329	0	7.09549	4.77867	6.93534	4.64571	7.69202	7.45334	5.98523	6.56044	9.09844	1233.26	2704.61	3937.86	0.378131	TRUE	-1.33	1.37	0.49	0.73	0	0.43	TRUE	-1.33	2.22	0.05	0.16	-0.04	GSE72094
GSM1855071	Cluster 1	2.45619	Low	Tumor	1.63562	0	6.8405	5.70738	5.47844	4.78341	7.95027	7.12803	6.02175	6.61091	8.16489	695.014	2647.29	3342.31	0.457514	TRUE	-1.15	1.28	0.59	0.57	0	0.39	TRUE	-1.15	1.24	0.02	0.11	-0.03	GSE72094
GSM1855072	Cluster 1	2.60559	Low	Tumor	1.86027	0	6.8468	6.25452	8.18998	5.19527	7.78294	5.84991	6.37001	7.02059	10.1447	1720.17	2961.47	4681.64	0.275008	TRUE	-1.18	1.32	0.49	0.75	0	0.64	TRUE	-1.18	2.66	0.06	0.19	-0.04	GSE72094
GSM1855073	Cluster 1	2.55675	Low	Tumor	2.85479	0	6.33126	4.72563	6.27855	4.20532	7.20166	6.64348	6.32476	6.90087	9.83892	1369.03	1945.56	3314.6	0.461127	FALSE	3.3	0.5	0.45	0.09	0	0.22	FALSE	-1.3	3.3	0.07	0.21	-0.01	GSE72094
GSM1855074	Cluster 3	3.00408	High	Tumor	2.00822	0	5.98761	5.22844	6.20136	4.33236	7.24517	6.08789	6.35358	6.60446	8.55818	446.593	1471.68	1918.27	0.632076	TRUE	-1.94	0.74	0.51	0.31	0	0.39	TRUE	-1.94	2.59	0.07	0.15	-0.01	GSE72094
GSM1855075	Cluster 3	2.96161	High	Tumor	2.45753	0	5.8743	4.57585	5.57106	4.1447	7.15567	6.90141	5.84912	6.11303	9.0957	1000.17	1879.82	2879.99	0.516758	FALSE	3	0.94	0.4	0.33	0	0.22	FALSE	-1.71	3	0.08	0.18	-0.02	GSE72094
GSM1855076	Cluster 1	2.41655	Low	Tumor	2.51233	0	7.53708	7.20414	7.83991	4.97372	7.88263	6.64451	5.94769	7.1786	9.78045	1611.79	3290.22	4902.02	0.243769	TRUE	-0.73	1.65	0.53	0.99	0	0.91	TRUE	-0.73	2.13	0.05	0.17	-0.05	GSE72094
GSM1855077	Cluster 1	2.72975	High	Tumor	2.34247	0	5.86896	5.0466	5.1942	4.37764	7.18494	5.14191	5.61931	6.2415	9.87676	1490.35	1616.2	3106.55	0.488006	TRUE	-1.39	0.83	0.42	0.29	0	0.38	TRUE	-1.39	3.62	0.08	0.24	-0.03	GSE72094
GSM1855078	Cluster 3	2.83231	High	Tumor	2.41644	0	6.34264	5.87878	6.27464	4.49639	8.12768	5.7115	6.70042	5.81895	8.32957	18.0143	2154.11	2172.13	0.602768	TRUE	-1.87	1.37	0.52	0.45	0	0.43	TRUE	-1.87	1.96	0.09	0.1	-0.04	GSE72094
GSM1855079	Cluster 3	2.73226	High	Tumor	0.920548	1	6.55155	5.50665	5.35614	4.2086	8.01932	6.77514	6.00765	6.40851	9.71079	1232.81	2274.78	3507.6	0.435807	TRUE	-1.32	0.99	0.52	0.48	0	0.38	TRUE	-1.32	2.54	0.06	0.18	-0.04	GSE72094
GSM1855080	Cluster 1	2.69721	Low	Tumor	1.83836	0	6.51383	5.62499	6.73589	4.63066	7.98267	6.81779	5.80791	6.58242	10.141	1845.55	2526.51	4372.05	0.318402	TRUE	-1.29	0.73	0.49	0.48	0	0.51	TRUE	-1.29	3.05	0.05	0.22	-0.03	GSE72094
GSM1855081	Cluster 3	2.73268	High	Tumor	2.12877	0	6.43951	5.96417	6.11755	4.67931	7.80859	5.46476	5.6735	6.27308	9.92614	1245.59	2222.69	3468.28	0.440994	TRUE	-1.75	1.26	0.4	0.64	0	0.5	TRUE	-1.75	3.02	0.08	0.18	-0.02	GSE72094
GSM1855082	Cluster 1	2.44769	Low	Tumor	1.63014	0	7.11384	6.12719	7.2778	5.04651	8.03704	7.51012	6.78285	6.78947	8.99066	1329.86	2902.38	4232.24	0.337788	TRUE	-1.02	0.84	0.56	0.55	0	0.47	TRUE	-1.02	2.09	0.03	0.16	-0.03	GSE72094
GSM1855083	Cluster 3	3.58952	High	Tumor	2.27945	0	5.10007	4.5474	5.43958	3.8104	6.80836	4.12036	6.30749	5.93496	9.38531	113.652	391.616	505.268	0.778104	FALSE	4.04	-0.02	0.41	-0.21	0	-0.02	FALSE	-2.34	4.04	0.16	0.19	-0.01	GSE72094
GSM1855084	Cluster 1	2.40636	Low	Tumor	2.51781	0	6.13607	5.20147	5.05815	4.07759	6.94649	6.30231	6.59298	6.34596	7.86753	138.703	1618.28	1756.98	0.650243	TRUE	-1.87	1.31	0.66	0.44	0	0.23	TRUE	-1.87	1.9	0.05	0.12	-0.02	GSE72094
GSM1855085	Cluster 1	3.12077	High	Tumor	2.66027	0	5.52042	5.18084	4.9948	3.99092	7.0717	4.2612	6.63296	6.21576	8.96555	484.244	1486.84	1971.08	0.62605	FALSE	2.68	1.06	0.54	0.2	0	0.05	FALSE	-1.73	2.68	0.1	0.17	-0.06	GSE72094
GSM1855086	Cluster 1	2.61635	Low	Tumor	2.41644	0	6.9318	6.79863	6.72066	4.44372	7.3343	5.9787	6.04754	6.41629	9.21049	762.419	2315.36	3077.78	0.491688	TRUE	-1.4	1.12	0.46	0.57	0	0.54	TRUE	-1.4	2.52	0.08	0.16	-0.04	GSE72094
GSM1855087	Cluster 1	2.75991	High	Tumor	2.56986	0	6.00296	5.50409	6.68929	4.83579	7.74694	6.34506	7.76694	7.49354	8.94124	1067.48	2458.19	3525.67	0.433418	TRUE	-1.24	0.81	0.55	0.23	0	0.21	TRUE	-1.24	2.41	0.05	0.17	-0.03	GSE72094
GSM1855088	Cluster 1	2.57263	Low	Tumor	1.28219	0	6.5811	4.29429	7.17099	4.22126	6.41094	6.26526	6.01715	5.72249	7.97311	-338.118	1563.78	1225.67	0.707458	FALSE	2.04	0.76	0.56	0.22	0	0.16	FALSE	-1.6	2.04	0.07	0.11	-0.02	GSE72094
GSM1855089	Cluster 1	2.90444	High	Tumor	2.28493	0	6.32874	5.15443	6.39191	4.08041	7.43233	6.70201	6.7385	6.96927	9.59845	1161.43	2109.3	3270.73	0.466831	TRUE	-1.04	0.85	0.57	0.39	0	0.14	TRUE	-1.04	2.6	0.07	0.17	-0.03	GSE72094
GSM1855090	Cluster 3	2.88101	High	Tumor			4.903	4.09121	5.08008	3.75354	5.69128	5.7119	5.90549	5.31814	8.07226	-720.247	386.328	-333.919	0.849388	FALSE	3.04	0.51	0.42	0.02	0	-0.17	FALSE	-2.68	3.04	0.12	0.13	-0.01	GSE72094
GSM1855091	Cluster 2	2.3721	Low	Tumor	2.56438	1	6.8969	5.75276	7.00903	4.26739	8.46916	6.17477	6.06836	6.78346	9.61153	1274.88	2866.18	4141.06	0.350355	TRUE	-0.97	1.32	0.5	0.69	0	0.55	TRUE	-0.97	1.68	0.02	0.16	-0.05	GSE72094
GSM1855092	Cluster 1	2.41609	Low	Tumor	2.00548	0	7.01066	6.35832	5.86205	4.40926	8.01924	6.87448	7.12177	7.70206	10.1401	1711.01	2738.75	4449.76	0.307569	TRUE	-0.98	1.2	0.53	0.58	0	0.46	TRUE	-0.98	2.52	0.04	0.2	-0.03	GSE72094
GSM1855093	Cluster 1	2.24674	Low	Tumor	2.09863	0	7.41092	6.67451	7.33207	5.11477	8.60158	6.3201	6.73925	6.59996	9.56286	1408.29	3341.7	4749.99	0.265348	TRUE	-0.92	1.81	0.55	0.92	0	0.74	TRUE	-0.92	1.48	0.01	0.15	-0.06	GSE72094
GSM1855094	Cluster 3	3.28469	High	Tumor	1.66301	0	5.35426	4.27452	4.247	3.88591	6.36297	4.33218	5.32759	5.71703	8.82909	-129.962	544.402	414.44	0.786409	FALSE	3.29	0.32	0.48	-0.15	0	-0.22	FALSE	-2.49	3.29	0.14	0.14	-0.01	GSE72094
GSM1855095	Cluster 2	3.62646	High	Tumor	1.58356	0	5.96875	5.4585	4.76345	4.40071	7.61281	4.72565	6.05206	5.86206	9.81134	969.642	1581.58	2551.23	0.557456	TRUE	-2.13	1.15	0.62	0.43	0	0.35	TRUE	-2.13	3.49	0.14	0.18	-0.03	GSE72094
GSM1855096	Cluster 3	2.7781	High	Tumor	2.23562	0	6.66457	5.89809	6.63152	4.59168	7.54385	5.53141	5.09451	5.83345	9.04857	384.211	2161.91	2546.12	0.558079	TRUE	-2.03	1.36	0.53	0.67	0	0.5	TRUE	-2.03	2.37	0.1	0.11	-0.03	GSE72094
GSM1855097	Cluster 3	2.79879	High	Tumor	2.33699	0	6.05009	5.32782	5.12609	4.03728	7.89069	8.0585	6.2971	5.99952	9.91258	1238.76	1947.82	3186.58	0.477719	TRUE	-1.57	0.84	0.44	0.14	0	0.19	TRUE	-1.57	3.12	0.08	0.2	-0.03	GSE72094
GSM1855098	Cluster 1	2.0412	Low	Tumor	2.07945	0	6.67076	5.77675	5.33231	4.963	7.76668	6.2944	7.00401	7.57837	9.19863	1501.44	2575.18	4076.62	0.359199	TRUE	-1.18	1.1	0.54	0.46	0	0.41	TRUE	-1.18	2.12	0.02	0.18	-0.03	GSE72094
GSM1855099	Cluster 3	2.75173	High	Tumor	2.51233	1	5.22516	4.45614	5.30979	4.16417	7.21688	6.22394	6.63939	6.50448	8.14469	96.8951	983.855	1080.75	0.722331	FALSE	2.49	0.25	0.57	0.06	0	-0.02	FALSE	-2.06	2.49	0.05	0.15	0	GSE72094
GSM1855100	Cluster 3	2.9919	High	Tumor	2.37808	0	5.98112	5.80013	6.09143	4.76468	7.25134	5.63964	6.51667	6.35352	9.14131	791.39	1693.12	2484.51	0.56556	TRUE	-1.76	1.28	0.53	0.54	0	0.59	TRUE	-1.76	2.85	0.1	0.16	-0.03	GSE72094
GSM1855101	Cluster 3	3.27339	High	Tumor	2.52055	1	5.73371	4.69084	5.39585	4.10537	6.5675	5.88713	5.71415	5.83507	9.10041	225.168	960.41	1185.58	0.711605	FALSE	3.42	0.96	0.54	0.23	0	0.04	FALSE	-2.34	3.42	0.14	0.16	-0.02	GSE72094
GSM1855102	Cluster 2	2.57652	Low	Tumor	1.66301	0	7.44915	7.35931	7.2711	5.06122	8.25785	7.43813	6.10134	6.57399	9.28008	1246.2	3310.4	4556.61	0.292607	TRUE	-1.02	1.65	0.57	0.95	0	0.77	TRUE	-1.02	1.8	0.04	0.13	-0.04	GSE72094
GSM1855103	Cluster 3	3.01257	High	Tumor	1.55616	0	5.66782	5.24981	5.5671	4.31473	7.29089	4.01516	5.60505	6.10487	9.13166	613.289	1304.72	1918.01	0.632106	TRUE	-2.3	0.6	0.52	0.19	0	0.08	TRUE	-2.3	3.35	0.14	0.15	-0.01	GSE72094
GSM1855104	Cluster 3	3.20918	High	Tumor	0.268493	1	6.22096	4.31171	6.4884	4.13943	5.84524	4.91528	5.50147	6.14143	7.51179	-628.282	1075.42	447.134	0.783436	FALSE	1.55	1.02	0.41	0.23	0	-0.1	FALSE	-2.15	1.55	0.1	0.05	-0.02	GSE72094
GSM1855105	Cluster 1	2.4901	Low	Tumor	1.52055	0	7.05942	5.53711	6.34988	4.46035	8.22193	7.33254	6.35582	7.28627	10.3652	1968.7	2766.21	4734.9	0.267483	TRUE	-1.05	0.92	0.45	0.55	0	0.54	TRUE	-1.05	2.84	0.03	0.21	-0.02	GSE72094
GSM1855106	Cluster 2	2.7525	High	Tumor	0.838356	1	7.1744	7.0831	5.98495	5.04789	8.20993	5.57578	5.91825	6.61904	10.2504	1764.75	2827.28	4592.03	0.28763	TRUE	-1.44	1.75	0.47	0.69	0	0.74	TRUE	-1.44	2.97	0.09	0.2	-0.05	GSE72094
GSM1855107	Cluster 1	2.48565	Low	Tumor	2.48219	0	6.99432	6.66933	6.67624	4.64697	8.3234	7.58475	6.18378	7.28205	10.2879	1946.54	3013.43	4959.97	0.23551	TRUE	-1.29	1.21	0.47	0.49	0	0.6	TRUE	-1.29	2.97	0.08	0.2	-0.05	GSE72094
GSM1855108	Cluster 3	3.30187	High	Tumor	2.51507	0	5.15183	4.4152	4.40728	4.16363	7.52603	4.61306	6.50365	6.81648	10.3962	1576.27	872.38	2448.65	0.569893	FALSE	4.5	-0.09	0.51	-0.2	0	-0.38	FALSE	-2	4.5	0.14	0.25	-0.02	GSE72094
GSM1855109	Cluster 2	2.97887	High	Tumor	1.89863	1	7.00475	7.82704	5.83602	4.81573	8.01282	5.84235	5.37234	6.12191	9.52495	1083.48	2588.78	3672.26	0.413927	TRUE	-1.57	1.54	0.57	0.83	0	0.71	TRUE	-1.57	2.7	0.11	0.14	-0.04	GSE72094
GSM1855110	Cluster 2	2.4828	Low	Tumor	1.86301	0	7.30167	6.66813	7.64049	4.97786	8.35105	6.97047	6.00111	6.09004	9.61538	1439.9	3226.81	4666.71	0.277115	TRUE	-1.01	1.41	0.57	0.86	0	0.68	TRUE	-1.01	1.94	0.03	0.15	-0.04	GSE72094
GSM1855111	Cluster 3	2.54771	Low	Tumor	1.47671	0	5.35928	4.3423	6.33253	3.89642	6.5803	5.74386	6.03137	5.81137	7.87801	-500.221	1135.67	635.448	0.76596	FALSE	2.35	0.1	0.5	-0.25	0	-0.29	FALSE	-2.23	2.35	0.08	0.12	-0.02	GSE72094
GSM1855112	Cluster 1	2.39548	Low	Tumor	2.24658	0	7.05295	5.69297	8.16861	4.66853	7.50366	6.73694	6.26552	7.20143	9.904	1765.22	2729.81	4495.03	0.301239	TRUE	-1.07	0.67	0.49	0.44	0	0.52	TRUE	-1.07	2.87	0.05	0.2	-0.01	GSE72094
GSM1855113	Cluster 1	2.04306	Low	Tumor	2.05479	0	6.38216	4.9839	4.5801	4.10386	7.17822	7.11189	6.64799	6.54548	8.88967	1179.68	2192.87	3372.55	0.453561	FALSE	2.46	0.3	0.5	0.14	0	0.29	FALSE	-1.62	2.46	0.03	0.17	-0.01	GSE72094
GSM1855114	Cluster 2	2.62024	Low	Tumor	1.93973	0	6.9079	7.05384	5.51576	4.80344	8.19012	6.5669	6.96935	6.63944	9.37904	807.731	2607.09	3414.82	0.448023	TRUE	-1.51	1.53	0.55	0.6	0	0.73	TRUE	-1.51	2.26	0.07	0.14	-0.03	GSE72094
GSM1855115	Cluster 2	2.36557	Low	Tumor			7.08411	5.56463	5.3421	4.44841	8.75207	8.16157	6.03601	6.37844	10.6359	2044.07	2771.56	4815.63	0.256047	TRUE	-1.61	1.08	0.46	0.35	0	0.29	TRUE	-1.61	2.93	0.04	0.23	-0.03	GSE72094
GSM1855116	Cluster 3	3.3208	High	Tumor	1.8411	0	5.42352	4.92894	5.61416	3.90427	6.0042	4.84883	5.79659	5.47941	8.22507	-956.318	130.469	-825.849	0.885251	FALSE	3.42	0.27	0.45	-0.3	0	-0.29	FALSE	-2.61	3.42	0.17	0.13	-0.02	GSE72094
GSM1855117	Cluster 3	3.47497	High	Tumor	1.28767	0	5.84974	5.92466	4.77604	4.26159	7.17576	4.38775	6.61149	5.63047	8.88542	-281.589	1222.46	940.871	0.736377	TRUE	-2.24	1.12	0.61	0.39	0	0.33	TRUE	-2.24	2.61	0.15	0.11	-0.04	GSE72094
GSM1855118	Cluster 3	3.29512	High	Tumor	0.147945	0	5.76637	7.23458	5.57529	4.91381	7.45158	4.47187	6.28642	6.2211	9.49542	389.653	1582.91	1972.56	0.625881	TRUE	-2.23	1.01	0.61	0.44	0	0.38	TRUE	-2.23	2.97	0.12	0.15	-0.03	GSE72094
GSM1855119	Cluster 3	2.97013	High	Tumor	2.13699	0	5.7693	4.92618	4.90233	4.1864	7.52947	6.67126	6.04244	6.96215	9.32781	906.892	1432.5	2339.39	0.582998	TRUE	-1.97	0.37	0.46	0.05	0	0.27	TRUE	-1.97	3.37	0.09	0.19	0	GSE72094
GSM1855120	Cluster 2	3.06522	High	Tumor	0.591781	1	6.83836	6.45047	6.88723	4.39245	8.53232	5.85232	7.2778	6.22877	10.1772	1479.52	2983.81	4463.33	0.305672	TRUE	-1.39	1.43	0.53	0.55	0	0.6	TRUE	-1.39	2.46	0.08	0.17	-0.06	GSE72094
GSM1855121	Cluster 2	2.68328	Low	Tumor	0.805479	1	7.3185	5.90244	7.73978	5.07884	8.36552	6.13134	6.28456	7.22295	10.3733	2169.98	2947.4	5117.38	0.212993	TRUE	-1.02	0.79	0.51	0.6	0	0.51	TRUE	-1.02	3.04	0.05	0.22	-0.02	GSE72094
GSM1855122	Cluster 3	3.02631	High	Tumor	2.07397	0	6.08784	4.99502	6.1509	4.27462	6.50047	5.75305	5.98408	5.48229	7.97974	-248.597	1590.42	1341.82	0.695306	FALSE	1.82	1.05	0.51	0.37	0	0.23	FALSE	-2.06	1.82	0.09	0.09	-0.04	GSE72094
GSM1855123	Cluster 2	2.62016	Low	Tumor	2.08219	0	7.34452	6.43339	7.27687	5.08932	7.52829	6.4845	6.32122	7.51909	10.0912	1496.21	2749.74	4245.95	0.335893	TRUE	-1.05	1.37	0.52	0.49	0	0.4	TRUE	-1.05	2.87	0.08	0.18	-0.03	GSE72094
GSM1855124	Cluster 3	3.4005	High	Tumor	2.98356	0	5.54588	4.40498	5.33373	4.15199	6.90727	4.55545	6.63813	6.40189	9.21663	686.202	1344.75	2030.96	0.619172	TRUE	-2.09	0.28	0.39	0.07	0	0.03	TRUE	-2.09	2.81	0.1	0.16	-0.04	GSE72094
GSM1855125	Cluster 1	2.80266	High	Tumor	0.0465753	1	4.90157	4.36691	5.14639	3.96294	7.42064	6.69139	6.21482	6.42535	10.5055	1795.37	1740.8	3536.18	0.432027	FALSE	3.82	0.6	0.39	0.06	0	-0.62	FALSE	-1.72	3.82	0.1	0.26	-0.05	GSE72094
GSM1855126	Cluster 3	2.82387	High	Tumor	1.58082	0	5.20945	5.50881	4.9994	4.10698	6.75261	5.99919	5.96322	6.1902	9.18104	334.688	961.678	1296.37	0.700086	FALSE	3.04	0.24	0.45	-0.03	0	0.15	FALSE	-2.32	3.04	0.1	0.17	-0.02	GSE72094
GSM1855127	Cluster 1	2.46682	Low	Tumor	1.47671	0	6.98272	6.03163	7.38774	4.90901	7.86897	6.98732	7.03275	7.52509	9.63776	2041.36	2841.15	4882.51	0.246545	TRUE	-0.91	0.91	0.51	0.29	0	0.19	TRUE	-0.91	2.89	0.05	0.21	-0.03	GSE72094
GSM1855128	Cluster 2	2.3911	Low	Tumor	2.48219	0	6.37306	6.5889	5.71037	4.92887	8.24326	5.91247	6.469	6.75541	9.87294	1888.51	2637.15	4525.65	0.296949	TRUE	-2.02	1.83	0.61	0.65	0	0.53	TRUE	-2.02	2.41	0.05	0.21	-0.06	GSE72094
GSM1855129	Cluster 1	2.3006	Low	Tumor	1.72055	0	7.05238	6.54469	7.39202	4.90267	7.67552	6.19233	6.4781	6.96393	9.72319	1645.88	2824.39	4470.27	0.304702	TRUE	-1.36	1.21	0.44	0.77	0	0.61	TRUE	-1.36	2.59	0.05	0.19	-0.03	GSE72094
GSM1855130	Cluster 1	2.75842	High	Tumor		0	5.63725	5.30268	4.81089	4.37272	6.90006	5.52516	6.98259	6.56711	10.2484	1668.56	1378.36	3046.92	0.495627	TRUE	-1.76	0.57	0.44	-0.04	0	0.21	TRUE	-1.76	4.09	0.1	0.25	-0.02	GSE72094
GSM1855131	Cluster 1	2.78728	High	Tumor	1.90685	1	5.39427	4.92065	5.40976	4.46304	6.34962	5.80275	5.92069	6.25699	9.60966	888.121	885.663	1773.78	0.648367	FALSE	3.71	0.79	0.51	0	0	0.09	FALSE	-2.37	3.71	0.12	0.2	-0.02	GSE72094
GSM1855132	Cluster 1	2.45862	Low	Tumor	2.35068	0	6.82029	6.15367	6.64056	4.53729	8.11583	6.09893	7.79124	7.45253	9.6106	1765.26	3070.61	4835.87	0.253174	TRUE	-1.1	1.16	0.54	0.64	0	0.62	TRUE	-1.1	2.26	0.05	0.18	-0.05	GSE72094
GSM1855133	Cluster 1	2.32576	Low	Tumor	1.92055	0	6.79225	6.25424	7.17289	5.31697	7.51155	7.0275	6.99542	7.61597	9.51307	1650.6	2757.08	4407.68	0.31344	TRUE	-1.16	0.97	0.51	0.53	0	0.53	TRUE	-1.16	2.49	0.04	0.18	-0.02	GSE72094
GSM1855134	Cluster 1	2.1093	Low	Tumor	1.04658	1	6.32873	6.02753	5.19513	4.90898	8.64178	7.31652	6.9044	7.4098	9.36195	1431.72	2811.12	4242.84	0.336323	TRUE	-1.21	0.63	0.59	0.39	0	0.49	TRUE	-1.21	1.77	0	0.16	-0.02	GSE72094
GSM1855135	Cluster 2	2.959	High	Tumor	1.47671	0	6.28322	5.55701	6.70666	4.73746	7.3124	5.9504	5.8867	6.79828	9.18551	1088.27	2181.21	3269.48	0.466993	TRUE	-1.87	1.24	0.45	0.35	0	0.3	TRUE	-1.87	2.96	0.1	0.16	-0.02	GSE72094
GSM1855136	Cluster 1	2.74245	High	Tumor	0.0109589	1	6.33121	5.59505	7.08795	4.59778	7.48583	6.40798	6.12855	7.07978	9.56171	1345.94	2061.33	3407.27	0.449014	TRUE	-1.81	0.84	0.43	0.35	0	0.4	TRUE	-1.81	3.07	0.09	0.18	-0.03	GSE72094
GSM1855137	Cluster 2	2.56192	Low	Tumor	1.52603	0	6.55205	5.79925	5.58927	4.06222	7.5413	5.38746	5.94279	5.9302	9.34537	994.478	2137.26	3131.74	0.484775	TRUE	-1.78	1.51	0.43	0.63	0	0.52	TRUE	-1.78	2.52	0.09	0.16	-0.04	GSE72094
GSM1855138	Cluster 2	2.99575	High	Tumor	1.69589	0	6.61276	6.72603	6.52939	4.70664	7.7022	6.7764	5.7935	5.9278	9.02805	710.815	2405.66	3116.48	0.486733	TRUE	-1.93	1.64	0.65	0.82	0	0.57	TRUE	-1.93	2.26	0.09	0.14	-0.05	GSE72094
GSM1855139	Cluster 1	2.27353	Low	Tumor		0	7.58404	7.01504	8.45594	5.85734	7.73196	5.98539	6.41221	7.05594	10.2147	1815.3	3342.97	5158.27	0.207125	TRUE	-0.9	1.38	0.54	0.92	0	0.83	TRUE	-0.9	2.09	0.03	0.17	-0.04	GSE72094
GSM1855140	Cluster 2	2.43437	Low	Tumor	2.27397	0	6.78073	4.89329	6.72367	4.36974	8.76477	6.98872	6.31605	6.90928	9.86475	1832.27	2887.1	4719.37	0.26968	TRUE	-1.26	0.51	0.5	0.38	0	0.2	TRUE	-1.26	2.2	0.01	0.19	-0.04	GSE72094
GSM1855141	Cluster 1	2.13597	Low	Tumor	2.24932	0	6.219	5.80275	5.43572	4.85439	6.9738	6.63936	6.10898	6.6411	9.44094	905.808	1895.21	2801.02	0.526647	FALSE	2.69	0.73	0.46	0.37	0	0.42	FALSE	-1.84	2.69	0.04	0.18	0	GSE72094
GSM1855142	Cluster 2	2.69876	Low	Tumor	2.27671	0	7.26206	6.22307	6.84751	4.53067	7.98554	6.76923	5.8511	5.89282	9.38588	904.761	2779.78	3684.54	0.412286	TRUE	-1.51	1.53	0.57	0.9	0	0.61	TRUE	-1.51	1.82	0.06	0.13	-0.05	GSE72094
GSM1855143	Cluster 2	2.29147	Low	Tumor	1.61918	0	7.51133	6.19864	7.46819	4.85512	7.98972	7.45597	5.79724	6.29043	8.74691	1027.23	2889.1	3916.34	0.381054	TRUE	-1.32	1.37	0.48	0.65	0	0.57	TRUE	-1.32	1.83	0.03	0.13	-0.02	GSE72094
GSM1855144	Cluster 1	2.7114	Low	Tumor	2.32877	0	5.75724	5.16968	5.70478	4.39049	7.14247	6.92223	6.51065	6.50033	7.69325	74.5461	1647.41	1721.95	0.654141	FALSE	1.91	0.73	0.69	-0.01	0	0.03	FALSE	-1.93	1.91	0.05	0.12	-0.02	GSE72094
GSM1855145	Cluster 1	2.49094	Low	Tumor	2.21644	1	6.73815	5.97606	6.5522	4.42561	8.4093	6.69845	6.63696	7.12699	9.84708	1463.21	2617.68	4080.9	0.358612	TRUE	-1.52	1.31	0.45	0.56	0	0.49	TRUE	-1.52	2.46	0.06	0.18	-0.05	GSE72094
GSM1855146	Cluster 1	2.70694	Low	Tumor	0.389041	0	6.51538	5.96431	6.1828	4.74071	7.81436	5.62553	6.57153	6.72009	8.44342	626.273	2436.61	3062.88	0.493591	TRUE	-1.43	1.13	0.67	0.64	0	0.58	TRUE	-1.43	1.87	0.06	0.12	-0.04	GSE72094
GSM1855147	Cluster 1	2.51816	Low	Tumor	2.21096	0	6.8295	6.73178	7.05938	4.83317	7.93383	7.74883	5.88737	7.27043	10.0657	1889.45	2872.18	4761.63	0.263701	TRUE	-1.31	1.5	0.51	0.83	0	0.58	TRUE	-1.31	2.86	0.06	0.2	-0.04	GSE72094
GSM1855148	Cluster 3	3.13799	High	Tumor		0	5.57424	4.455	4.84144	3.967	6.77145	5.37265	5.04577	6.18971	9.85741	901.592	874.16	1775.75	0.648148	FALSE	4.67	0.02	0.38	-0.04	0	0.1	FALSE	-2.78	4.67	0.17	0.22	0	GSE72094
GSM1855149	Cluster 1	2.40872	Low	Tumor	2.27945	0	6.97161	6.39012	6.57196	4.72022	7.40458	7.51628	6.09388	7.24856	10.2313	2065.71	2508.8	4574.51	0.290093	TRUE	-1.29	0.83	0.45	0.46	0	0.6	TRUE	-1.29	3.54	0.06	0.24	-0.01	GSE72094
GSM1855150	Cluster 3	3.20919	High	Tumor	0.268493	1	5.34969	4.65545	5.53801	5.23999	6.38322	3.96512	5.71229	6.31894	10.0176	1148.36	880.732	2029.09	0.619388	FALSE	4.32	0.49	0.36	0.07	0	-0.12	FALSE	-2.16	4.32	0.16	0.22	-0.02	GSE72094
GSM1855151	Cluster 3	2.32957	Low	Tumor	2.1863	0	5.47824	4.69843	5.15044	4.07657	7.26236	5.58422	6.10276	5.86984	8.02896	116.777	1333.3	1450.08	0.683797	FALSE	2.24	1.08	0.47	0.27	0	-0.1	FALSE	-2.28	2.24	0.06	0.15	-0.03	GSE72094
GSM1855152	Cluster 2	2.38941	Low	Tumor	2.18904	0	6.79566	5.25715	6.90721	4.31841	7.97103	7.45027	6.00498	6.09571	8.5226	766.723	2596.77	3363.49	0.454747	TRUE	-1.66	1.18	0.52	0.39	0	0.39	TRUE	-1.66	1.68	0.03	0.13	-0.02	GSE72094
GSM1855153	Cluster 2	2.77252	High	Tumor	0.890411	1	5.9812	5.97362	6.2311	4.67965	6.78945	4.77599	5.41103	6.59101	9.17325	272.032	1430.53	1702.56	0.656291	TRUE	-2.18	1.48	0.44	0.37	0	0.45	TRUE	-2.18	2.88	0.1	0.15	-0.02	GSE72094
GSM1855154	Cluster 3	3.03303	High	Tumor			6.31934	5.87977	6.38504	4.83911	7.72962	5.93097	6.32314	5.85503	8.82631	371.684	1957.13	2328.82	0.584258	TRUE	-2.25	0.97	0.46	0.3	0	0.23	TRUE	-2.25	2.17	0.1	0.1	-0.02	GSE72094
GSM1855155	Cluster 3	2.97948	High	Tumor		0	6.25634	5.23779	6.58192	4.14803	7.52466	5.82666	5.71664	6.03011	9.05225	609.895	2028.79	2638.68	0.546753	TRUE	-1.99	1.15	0.53	0.4	0	0.42	TRUE	-1.99	2.37	0.08	0.14	-0.03	GSE72094
GSM1855156	Cluster 2	2.53571	Low	Tumor	2.67945	0	7.42164	6.90385	7.18811	4.73403	9.0964	6.7098	6.17947	6.27718	9.29313	1231.02	3289.77	4520.79	0.29763	TRUE	-1.33	1.84	0.38	0.98	0	0.79	TRUE	-1.33	1.75	0.05	0.14	-0.05	GSE72094
GSM1855157	Cluster 1	2.55401	Low	Tumor	2.20822	0	6.63413	4.68652	6.0261	4.00364	7.81234	7.44262	6.39963	6.76874	10.2239	1796.67	2363.05	4159.72	0.347788	TRUE	-1.54	0.48	0.44	0.29	0	0.25	TRUE	-1.54	3.31	0.06	0.24	-0.03	GSE72094
GSM1855158	Cluster 2	2.56212	Low	Tumor	1.91233	0	6.46809	4.72314	7.03885	4.31523	6.66636	7.45836	6.04314	5.41255	8.2738	-202.51	1718.11	1515.6	0.676748	FALSE	1.85	0.38	0.54	0.25	0	0.1	FALSE	-2.14	1.85	0.04	0.11	-0.01	GSE72094
GSM1855159	Cluster 3	2.57455	Low	Tumor	2.3589	0	6.65126	4.57986	7.06215	4.41909	6.74165	6.73972	5.83306	6.25127	8.96672	598.212	1997.67	2595.88	0.552002	FALSE	2.72	0.65	0.46	0.08	0	0.16	FALSE	-1.71	2.72	0.07	0.16	-0.02	GSE72094
GSM1855160	Cluster 3	2.75483	High	Tumor	0.890411	0	5.63113	5.81616	6.20704	4.05556	6.96527	5.06348	6.30979	6.66615	9.49561	799.735	1432.67	2232.41	0.595685	TRUE	-2.28	0.96	0.39	0.33	0	0.26	TRUE	-2.28	3.27	0.12	0.17	-0.02	GSE72094
GSM1855161	Cluster 1	2.49676	Low	Tumor	0.909589	1	7.49908	6.85625	8.03141	5.34426	7.83101	5.67132	6.39082	6.53146	9.16544	932.695	3157.15	4089.85	0.357386	TRUE	-1.23	1.69	0.53	0.74	0	0.78	TRUE	-1.23	2.06	0.08	0.13	-0.05	GSE72094
GSM1855162	Cluster 1	2.248	Low	Tumor	2.01096	0	6.58419	5.61257	6.75872	4.86742	7.76535	7.61239	6.37339	6.23789	8.72131	1061.59	2492.01	3553.61	0.429719	FALSE	2.06	1.01	0.54	0.34	0	0.45	FALSE	-1.57	2.06	0.02	0.15	-0.01	GSE72094
GSM1855163	Cluster 2	2.87403	High	Tumor	2.37534	0	6.58818	7.14902	6.55841	4.44735	7.95432	6.13772	5.70055	6.34253	9.26303	1061.65	2432.2	3493.84	0.437623	TRUE	-1.85	1.25	0.48	0.65	0	0.51	TRUE	-1.85	2.59	0.08	0.16	-0.03	GSE72094
GSM1855164	Cluster 3	2.99126	High	Tumor	2.27397	0	5.97821	6.16407	5.50754	4.00047	7.16087	5.51536	5.83159	5.76066	10.1724	1721.8	1821.98	3543.78	0.43102	TRUE	-1.95	1.06	0.59	0.39	0	0.24	TRUE	-1.95	4.03	0.13	0.24	-0.05	GSE72094
GSM1855165	Cluster 3	2.57764	Low	Tumor	1.48219	1	5.34511	5.23967	4.82608	4.42405	6.62129	6.07395	6.51519	6.8343	8.14213	399.369	1184.81	1584.18	0.669302	FALSE	2.62	0.26	0.5	0.09	0	0.22	FALSE	-2.12	2.62	0.07	0.14	0	GSE72094
GSM1855166	Cluster 2	2.62527	Low	Tumor	1.86027	0	7.30811	7.646	5.30388	5.01782	8.31757	5.48636	5.57577	6.26313	9.54954	1296.06	3020.15	4316.22	0.32616	TRUE	-1.33	1.77	0.45	0.92	0	0.83	TRUE	-1.33	2.18	0.07	0.16	-0.06	GSE72094
GSM1855167	Cluster 1	2.48162	Low	Tumor		0	5.97107	4.86188	6.72124	4.27321	6.62346	5.40462	6.26754	6.63964	8.13348	231.079	1457.3	1688.38	0.65786	FALSE	2.54	0.46	0.52	0.04	0	0.26	FALSE	-2.16	2.54	0.07	0.14	0	GSE72094
GSM1855168	Cluster 2	2.60086	Low	Tumor	0.109589	1	7.07633	5.40873	7.04711	4.69321	8.1413	6.33993	6.09562	7.5103	9.95728	1870.78	2737.62	4608.4	0.285329	TRUE	-1.21	1.16	0.39	0.57	0	0.5	TRUE	-1.21	3.08	0.06	0.21	-0.03	GSE72094
GSM1855169	Cluster 1	1.93828	Low	Tumor	2.0274	0	6.71187	6.26747	6.96754	4.91579	7.28009	6.14033	6.64799	8.25482	9.42962	1699.6	2695.63	4395.23	0.315174	TRUE	-1.26	0.87	0.47	0.54	0	0.65	TRUE	-1.26	2.39	0.02	0.2	-0.03	GSE72094
GSM1855170	Cluster 3	3.21812	High	Tumor	1.47945	0	5.61619	4.62677	6.17674	4.06034	7.77307	7.02476	6.83761	6.64736	8.87277	706.847	1793.36	2500.2	0.563659	FALSE	2.5	0.56	0.44	0.08	0	0.19	FALSE	-1.95	2.5	0.06	0.15	-0.01	GSE72094
GSM1855171	Cluster 3	2.80592	High	Tumor	3.16438	0	6.21119	5.36242	6.47388	4.05617	7.08424	4.85308	6.31493	6.06889	9.25128	659.836	1862.63	2522.46	0.560956	TRUE	-1.84	1.23	0.39	0.38	0	0.33	TRUE	-1.84	3.06	0.13	0.16	-0.04	GSE72094
GSM1855172	Cluster 2	2.91366	High	Tumor	2.18356	0	7.23388	6.54615	5.919	4.91895	7.96509	6.96952	6.24669	6.56217	9.76701	1372.7	2562.99	3935.7	0.378425	TRUE	-1.46	1.46	0.6	0.46	0	0.6	TRUE	-1.46	2.39	0.05	0.16	-0.03	GSE72094
GSM1855173	Cluster 3	3.33526	High	Tumor	1.85205	1	4.83013	3.66358	5.45557	3.86436	6.18994	4.36379	5.70297	5.72485	7.77739	-311.135	287.743	-23.3921	0.824457	FALSE	3.19	0.23	0.34	-0.2	0	-0.14	FALSE	-2.6	3.19	0.13	0.12	0	GSE72094
GSM1855174	Cluster 2	2.84375	High	Tumor	1.47945	0	6.31679	5.29995	6.91216	4.21729	7.69587	6.26871	5.83801	6.31678	9.26939	1233.84	2306.76	3540.6	0.431442	TRUE	-1.82	1.07	0.41	0.31	0	0.39	TRUE	-1.82	2.61	0.08	0.17	-0.04	GSE72094
GSM1855175	Cluster 2	2.5606	Low	Tumor	1.0411	1	7.53591	6.48179	7.47141	4.92447	8.04271	7.35301	5.91311	6.54515	9.65479	1489.09	3082.46	4571.56	0.290508	TRUE	-1.43	1.62	0.54	0.81	0	0.74	TRUE	-1.43	2.25	0.07	0.15	-0.04	GSE72094
GSM1855176	Cluster 2	2.45735	Low	Tumor	3.69863	0	7.32644	7.99141	5.73683	4.90273	8.36577	6.8504	5.87638	6.57175	9.25243	1320.21	3213.25	4533.46	0.295854	TRUE	-1.11	1.95	0.56	0.9	0	0.92	TRUE	-1.11	1.83	0.05	0.15	-0.06	GSE72094
GSM1855177	Cluster 2	2.35281	Low	Tumor	1.56164	0	7.14908	6.218	9.26297	4.96443	7.83316	7.28632	5.65866	6.29125	8.92691	1060.34	3301.92	4362.25	0.319765	TRUE	-1.02	1.45	0.47	0.63	0	0.79	TRUE	-1.02	1.54	0.03	0.12	-0.03	GSE72094
GSM1855178	Cluster 2	3.01664	High	Tumor	0.158904	1	5.81805	7.4412	4.73518	4.67851	7.43582	4.60725	6.33478	5.69216	8.45056	-68.6998	1590.59	1521.89	0.676068	TRUE	-2.14	1.23	0.63	0.32	0	0.59	TRUE	-2.14	2.13	0.11	0.11	-0.05	GSE72094
GSM1855179	Cluster 2	2.92418	High	Tumor	0.0136986	0	5.94795	5.97644	6.35297	4.60941	7.96662	4.46091	6.45745	6.95475	10.1897	1540.86	2067.18	3608.04	0.42249	TRUE	-1.82	0.86	0.49	0.27	0	0.39	TRUE	-1.82	3.26	0.09	0.2	-0.03	GSE72094
GSM1855180	Cluster 1	2.48283	Low	Tumor	1.51781	0	6.81897	6.15052	6.54527	4.37735	7.24471	6.30338	6.31107	7.3895	10.2917	1772.01	2355.03	4127.03	0.352282	TRUE	-1.52	0.56	0.46	0.39	0	0.57	TRUE	-1.52	3.19	0.07	0.22	-0.03	GSE72094
GSM1855181	Cluster 3	3.35455	High	Tumor	1.46301	0	5.54273	5.15466	6.82235	4.06204	6.72653	4.89643	6.40729	6.67157	9.6771	760.772	1562.04	2322.81	0.584974	TRUE	-2.04	0.09	0.45	0.2	0	0.37	TRUE	-2.04	3.09	0.11	0.16	-0.02	GSE72094
GSM1855182	Cluster 3	2.74841	High	Tumor	0.0109589	0	6.12455	4.41578	6.84856	4.08173	7.06453	6.75791	5.87328	6.1997	9.0512	884.869	1830.77	2715.63	0.53726	FALSE	2.73	0.22	0.51	0.04	0	-0.06	FALSE	-2.24	2.73	0.06	0.17	0	GSE72094
GSM1855183	Cluster 2	2.36109	Low	Tumor	4.63562	0	7.42506	6.88689	6.88251	4.79917	8.09714	6.1164	6.20678	6.11422	9.99362	1485.91	2898.19	4384.1	0.316725	TRUE	-1.44	1.71	0.49	0.9	0	0.76	TRUE	-1.44	2.41	0.05	0.18	-0.04	GSE72094
GSM1855184	Cluster 1	2.49336	Low	Tumor	0.610959	1	7.20007	6.15989	7.38625	4.57066	8.13107	7.1866	6.12663	6.71611	10.0233	1856.76	3007.72	4864.49	0.249108	TRUE	-0.94	1.32	0.5	0.75	0	0.68	TRUE	-0.94	2.52	0.05	0.19	-0.04	GSE72094
GSM1855185	Cluster 2	2.66558	Low	Tumor	2.9726	0	6.82796	6.38319	5.51863	4.94063	8.25294	6.18787	6.33062	5.91053	10.0915	1930.34	2776.73	4707.07	0.271417	TRUE	-1.36	1.49	0.57	0.76	0	0.57	TRUE	-1.36	2.83	0.07	0.21	-0.05	GSE72094
GSM1855186	Cluster 2	2.61659	Low	Tumor		1	7.76645	6.77762	5.86809	4.6088	8.63063	7.04224	5.83032	5.85497	9.52754	1221.71	3101.02	4322.73	0.325256	TRUE	-1.04	1.7	0.58	0.96	0	0.84	TRUE	-1.04	2.19	0.07	0.14	-0.04	GSE72094
GSM1855187	Cluster 3	3.01571	High	Tumor	2.49863	1	4.56571	4.24507	5.27625	3.70873	5.44855	5.28289	6.31945	6.00329	6.95633	-836.466	38.9566	-797.51	0.883309	FALSE	2.57	0.06	0.55	-0.09	0	-0.04	FALSE	-2.79	2.57	0.07	0.12	0.02	GSE72094
GSM1855188	Cluster 2	2.76973	High	Tumor	3.71781	1	6.42013	5.34571	5.15826	4.20921	7.72863	6.93397	6.13636	6.15174	9.84536	1571.13	2065.39	3636.52	0.418697	TRUE	-1.65	0.61	0.43	0.06	0	0.28	TRUE	-1.65	2.95	0.05	0.2	-0.02	GSE72094
GSM1855189	Cluster 3	2.94171	High	Tumor	2.31233	1	5.7399	4.73047	6.42496	4.09738	7.26092	6.04894	6.58255	6.48991	9.30825	762.303	1566.48	2328.78	0.584262	TRUE	-1.69	0.49	0.47	0.13	0	0.28	TRUE	-1.69	2.81	0.08	0.16	-0.01	GSE72094
GSM1855190	Cluster 1	2.83426	High	Tumor	1.42466	1	7.02653	5.64209	5.80654	4.38956	8.28974	6.94996	6.03107	6.80142	10.1137	1593.39	2846.79	4440.18	0.308906	TRUE	-0.99	1.01	0.49	0.42	0	0.46	TRUE	-0.99	2.84	0.08	0.19	-0.04	GSE72094
GSM1855191	Cluster 3	3.52726	High	Tumor		1	3.76218	4.35869	4.18259	3.89038	6.36487	4.13394	5.41543	5.85853	9.31361	194.411	21.7339	216.145	0.804053	FALSE	3.67	-0.06	0.3	-0.42	0	-0.38	FALSE	-2.3	3.67	0.16	0.16	-0.03	GSE72094
GSM1855192	Cluster 3	2.81807	High	Tumor	0.654795	1	5.71187	5.11943	5.69679	4.19106	7.76191	5.64291	6.0917	6.51907	9.91234	1480.15	1886.73	3366.88	0.454304	FALSE	3.16	0.79	0.36	0.35	0	0.26	FALSE	-1.52	3.16	0.08	0.21	-0.03	GSE72094
GSM1855193	Cluster 2	3.10621	High	Tumor	0.956164	0	6.33615	5.00831	4.88968	4.34607	7.73997	6.53154	6.04213	6.0921	9.28349	973.098	1963.2	2936.29	0.509665	FALSE	2.8	0.58	0.51	0	0	0.04	FALSE	-1.97	2.8	0.1	0.15	-0.03	GSE72094
GSM1855194	Cluster 1	2.49064	Low	Tumor			7.72954	6.41759	6.44843	4.64187	7.8148	7.55791	6.45098	7.28243	9.63266	1634.6	3129.94	4764.55	0.263288	TRUE	-1	1.31	0.46	0.76	0	0.72	TRUE	-1	2.44	0.05	0.17	-0.03	GSE72094
GSM1855195	Cluster 1	3.07525	High	Tumor	2.80822	1	5.14208	4.53283	5.16494	3.64388	7.01238	4.9823	5.97449	5.81759	10.5179	1256.27	1258.39	2514.66	0.561905	FALSE	3.3	0.03	0.43	-0.12	0	0.19	FALSE	-1.78	3.3	0.08	0.22	-0.03	GSE72094
GSM1855196	Cluster 1	2.90053	High	Tumor	4.27397	1	5.87406	5.26197	4.87644	4.65304	7.10588	6.93311	6.43034	7.10646	9.42074	1117.75	1771.52	2889.26	0.515592	FALSE	3.2	0.5	0.5	-0.01	0	0.06	FALSE	-1.88	3.2	0.1	0.18	-0.02	GSE72094
GSM1855197	Cluster 1	2.43116	Low	Tumor		1	7.20191	6.90194	4.54867	5.20016	8.21919	5.63809	6.40208	7.4297	9.81249	1800.73	2927.94	4728.67	0.268365	TRUE	-1.52	1.56	0.53	0.83	0	0.79	TRUE	-1.52	2.54	0.05	0.18	-0.03	GSE72094
GSM1855198	Cluster 3	3.30882	High	Tumor	1.54521	1	6.07613	5.57865	5.6814	4.00015	6.94429	4.94921	5.69738	5.80941	8.62545	275.207	1632.55	1907.75	0.633272	TRUE	-2.33	0.89	0.45	0.23	0	0.41	TRUE	-2.33	2.55	0.11	0.13	-0.03	GSE72094
GSM1855199	Cluster 2	3.56535	High	Tumor	0.80274	1	5.08618	5.491	4.07459	3.99932	7.6654	3.9286	6.61253	6.11109	9.57408	748.535	1190.05	1938.59	0.629762	TRUE	-1.81	0.76	0.56	0.23	0	0.01	TRUE	-1.81	3.23	0.15	0.15	-0.04	GSE72094
GSM1855200	Cluster 3	3.28717	High	Tumor	2.88493	1	5.9363	4.79549	6.0709	3.87471	6.53295	5.03606	6.74505	6.31597	8.35056	383.652	1341.18	1724.84	0.653821	TRUE	-2.08	0.94	0.46	0.39	0	0.26	TRUE	-2.08	2.44	0.09	0.13	-0.03	GSE72094
GSM1855201	Cluster 3	3.41422	High	Tumor			5.37921	4.56313	4.5254	3.74464	7.52759	5.84069	7.14103	6.05955	9.4116	516.503	1308.98	1825.49	0.642571	FALSE	2.83	0.54	0.61	0.06	0	-0.04	FALSE	-2.21	2.83	0.1	0.16	-0.03	GSE72094
GSM1855202	Cluster 3	3.14161	High	Tumor	1.71781	1	4.83811	4.60192	5.31695	4.80131	6.26114	5.35774	6.28964	6.29483	8.77383	121.836	555.442	677.278	0.761998	FALSE	3.05	0.17	0.53	-0.18	0	0.06	FALSE	-2.92	3.05	0.12	0.13	0	GSE72094
GSM1855203	Cluster 2	3.0223	High	Tumor	1.08219	0	6.20399	6.47316	5.41574	4.94288	7.7427	5.19732	6.00921	6.35531	9.32113	1006.46	2149.77	3156.23	0.481628	TRUE	-1.91	1.22	0.47	0.53	0	0.52	TRUE	-1.91	2.8	0.1	0.15	-0.03	GSE72094
GSM1855204	Cluster 3	3.18209	High	Tumor	2.7589	1	5.14619	4.64313	5.64241	4.30063	6.56818	5.27106	5.35073	6.53273	10.1788	1365.46	908.825	2274.28	0.590736	FALSE	4.21	0.63	0.51	0.2	0	0.08	FALSE	-2.22	4.21	0.12	0.23	0	GSE72094
GSM1855205	Cluster 2	2.60283	Low	Tumor		0	7.58245	5.27797	8.74366	4.68692	7.79835	8.35568	6.28724	6.20936	7.86709	623.406	3081.32	3704.73	0.409584	TRUE	-1.64	0.9	0.6	0.41	0	0.38	TRUE	-1.64	1.53	0.04	0.09	-0.01	GSE72094
GSM1855206	Cluster 2	3.25179	High	Tumor	1.86575	1	5.42521	5.44912	5.68827	4.36045	5.77549	4.53982	5.93538	5.26187	7.93419	-606.835	1079.51	472.672	0.781101	TRUE	-2.09	0.77	0.55	0.29	0	0.5	TRUE	-2.09	2.92	0.15	0.12	-0.03	GSE72094
GSM1855207	Cluster 2	3.28164	High	Tumor	3.54247	0	5.62574	5.92345	4.43562	4.39052	7.91903	4.96664	5.16326	5.03873	7.03141	-142.247	2326.92	2184.67	0.601298	TRUE	-2.41	1.6	0.65	0.62	0	0.66	TRUE	-2.41	2.29	0.14	0.09	-0.05	GSE72094
GSM1855208	Cluster 2	2.31692	Low	Tumor	3.54247	1	7.39313	6.69425	6.37673	4.93331	8.57342	7.64829	5.71521	5.8591	9.52689	1170.9	3110.99	4281.89	0.330919	TRUE	-1.54	1.92	0.61	1.01	0	0.68	TRUE	-1.54	1.6	0.03	0.14	-0.05	GSE72094
GSM1855209	Cluster 1	3.3455	High	Tumor	2.65205	1	3.7616	5.10209	3.59816	3.72629	5.97409	3.90262	5.20478	6.63292	7.24647	-548.115	-380.136	-928.251	0.892142	FALSE	3.46	-0.6	0.54	-0.66	0	-0.57	FALSE	-2.58	3.46	0.14	0.12	0.03	GSE72094
GSM1855210	Cluster 3	2.3198	Low	Tumor	5.04932	0	6.93094	6.63725	6.79229	5.0115	8.21164	6.46792	6.10834	6.94744	8.68768	614.251	2534.74	3148.99	0.482559	TRUE	-1.83	1.43	0.5	0.74	0	0.71	TRUE	-1.83	1.9	0.06	0.12	-0.02	GSE72094
GSM1855211	Cluster 3	3.4006	High	Tumor	4.4274	0	6.33444	6.11822	5.86319	4.42329	7.1146	5.08856	6.12681	5.76578	9.08511	416.491	1799.23	2215.72	0.597651	TRUE	-1.68	1.01	0.45	0.5	0	0.47	TRUE	-1.68	2.52	0.12	0.12	-0.03	GSE72094
GSM1855212	Cluster 2	2.71506	High	Tumor	4.27123	0	8.08503	5.93623	7.56189	4.80717	7.80657	6.71113	5.79386	7.12749	8.67723	1034.8	2959.97	3994.77	0.370384	TRUE	-0.84	1.46	0.49	0.83	0	0.65	TRUE	-0.84	1.93	0.04	0.14	-0.03	GSE72094
GSM1855213	Cluster 1	2.8445	High	Tumor	4.66575	0	6.0431	4.61334	4.87404	3.97808	7.2629	5.9864	5.97709	6.52835	8.45831	229.647	1429.2	1658.85	0.661119	FALSE	2.53	0.77	0.43	0.18	0	-0.11	FALSE	-1.99	2.53	0.09	0.14	-0.02	GSE72094
GSM1855214	Cluster 3	2.43904	Low	Tumor	5.02466	0	6.56111	5.49314	7.45804	4.5391	6.98076	6.19293	6.25448	7.28038	9.51693	1507.04	2151.95	3658.99	0.415699	TRUE	-1.4	0.41	0.47	0.28	0	0.3	TRUE	-1.4	2.97	0.06	0.19	-0.01	GSE72094
GSM1855215	Cluster 1	2.26405	Low	Tumor	4.24932	0	6.96923	5.97422	7.48589	4.65913	7.73904	7.94362	6.42135	6.03391	8.31191	557.999	2529.8	3087.8	0.490406	TRUE	-1.93	1.09	0.62	0.37	0	0.65	TRUE	-1.93	1.55	0.03	0.11	-0.02	GSE72094
GSM1855216	Cluster 1	2.29251	Low	Tumor		0	6.84598	5.10632	7.5217	4.53624	7.26492	7.86502	6.24672	6.66225	9.16406	1225.53	2223.91	3449.43	0.443475	FALSE	2.63	0.64	0.41	0.42	0	0.45	FALSE	-1.64	2.63	0.04	0.17	0	GSE72094
GSM1855217	Cluster 1	2.51392	Low	Tumor	4.25753	0	6.3448	5.15111	6.30177	4.42676	6.59111	6.48835	6.63349	7.16051	9.25367	1344.86	1726.9	3071.76	0.492457	FALSE	3.18	0.45	0.47	0.1	0	0.36	FALSE	-1.74	3.18	0.07	0.2	-0.01	GSE72094
GSM1855218	Cluster 1	2.41341	Low	Tumor	1.33973	1	6.52983	5.09289	6.86065	4.41422	7.29643	7.08856	6.39047	6.44491	9.47571	1222.55	2217.04	3439.59	0.44477	TRUE	-1.47	0.24	0.5	0.24	0	0.29	TRUE	-1.47	2.72	0.05	0.19	-0.01	GSE72094
GSM1855219	Cluster 1	2.99082	High	Tumor	0.591781	1	5.69441	5.401	4.72251	4.43351	7.25549	5.39198	6.16213	6.67384	9.71552	1205.7	1444.58	2650.28	0.545326	FALSE	3.32	0.61	0.41	0.17	0	0.34	FALSE	-2.02	3.32	0.1	0.2	-0.03	GSE72094
GSM1855220	Cluster 2	3.33143	High	Tumor	4.13699	0	5.32675	6.18207	4.47929	4.46453	6.96218	4.52862	6.39935	5.52638	8.25163	-126.597	991.431	864.833	0.743883	TRUE	-2.79	0.88	0.62	0.21	0	0.23	TRUE	-2.79	2.53	0.14	0.1	-0.04	GSE72094
GSM1855221	Cluster 1	2.28513	Low	Tumor	1.92055	0	7.08957	5.95001	7.39508	5.19205	8.13882	7.3337	6.91042	6.55555	8.34185	973.376	2878.39	3851.76	0.3898	TRUE	-1.6	1.18	0.58	0.51	0	0.54	TRUE	-1.6	1.51	0.02	0.12	-0.02	GSE72094
GSM1855222	Cluster 1	2.22839	Low	Tumor	3.73425	0	7.37269	6.92229	8.29887	5.68042	7.66021	5.87965	6.80343	7.01843	9.37357	1492.93	3141.9	4634.83	0.281608	TRUE	-1.35	1.83	0.56	0.75	0	0.84	TRUE	-1.35	2.02	0.05	0.16	-0.05	GSE72094
GSM1855223	Cluster 1	2.75685	High	Tumor	3.10959	1	6.79228	5.23469	7.29805	4.50263	7.57651	6.40649	6.23234	6.44768	8.95563	789.223	2241.43	3030.65	0.4977	TRUE	-1.84	0.77	0.46	0.43	0	0.47	TRUE	-1.84	2.62	0.07	0.15	-0.01	GSE72094
GSM1855224	Cluster 2	2.88162	High	Tumor	1.69315	1	6.6405	5.74788	5.8946	4.36913	7.86328	5.33129	5.82314	5.89908	9.67186	1341.28	2345.41	3686.69	0.411998	TRUE	-1.6	0.98	0.53	0.46	0	0.41	TRUE	-1.6	2.89	0.09	0.19	-0.05	GSE72094
GSM1855225	Cluster 1	2.62872	Low	Tumor	2.8411	1	6.76462	5.75584	5.10823	4.2278	7.06834	5.79895	5.45268	5.61068	8.11505	-172.277	1876.89	1704.61	0.656064	TRUE	-2.05	1.02	0.54	0.38	0	0.59	TRUE	-2.05	2.28	0.1	0.09	-0.01	GSE72094
GSM1855226	Cluster 1	2.78374	High	Tumor	4.38082	0	6.12338	5.31812	6.48125	4.33017	7.01928	6.3349	7.15464	6.86932	9.19097	710.997	1569.06	2280.06	0.590051	FALSE	3.1	0.3	0.53	-0.03	0	0.32	FALSE	-2.02	3.1	0.09	0.16	0	GSE72094
GSM1855227	Cluster 1	2.44261	Low	Tumor			6.54397	5.69152	5.53828	3.98978	7.84627	5.10942	6.1256	6.92768	10.1243	1993.06	2394.9	4387.95	0.316188	TRUE	-1.52	0.96	0.34	0.3	0	0.57	TRUE	-1.52	2.8	0.05	0.21	-0.05	GSE72094
GSM1855228	Cluster 1	2.77506	High	Tumor	0.468493	1	5.9149	5.84102	4.4414	4.69595	8.49311	6.21434	6.7471	6.87656	10.1577	1590.73	2250.78	3841.52	0.391185	TRUE	-1.8	1.18	0.44	0.48	0	0.33	TRUE	-1.8	3.03	0.08	0.2	-0.04	GSE72094
GSM1855229	Cluster 1	2.34752	Low	Tumor	5.69041	0	7.69324	5.47157	8.40084	4.73394	7.30304	6.33076	6.00783	6.70136	9.49761	1517.89	3038.56	4556.45	0.29263	TRUE	-0.79	0.49	0.5	0.49	0	0.51	TRUE	-0.79	2.25	0.02	0.16	-0.01	GSE72094
GSM1855230	Cluster 3	2.92189	High	Tumor	4.52603	0	6.71268	5.89371	5.68007	4.44181	7.76393	6.02711	5.93873	6.00331	9.14558	1221.65	2353.5	3575.15	0.42686	TRUE	-1.46	1.64	0.47	0.56	0	0.56	TRUE	-1.46	2.13	0.06	0.15	-0.04	GSE72094
GSM1855231	Cluster 3	3.06629	High	Tumor	1.33973	1	5.73601	5.07055	6.02786	4.36604	7.21747	4.58051	6.92116	6.48697	10.1471	1174.14	1592.11	2766.26	0.530979	TRUE	-1.95	0.74	0.38	0.31	0	0.28	TRUE	-1.95	3.3	0.11	0.19	-0.04	GSE72094
GSM1855232	Cluster 2	2.80996	High	Tumor	2.08767	1	6.62666	6.60219	5.06042	4.45901	8.27728	6.36834	5.77557	5.47111	9.40282	1114.01	2624.03	3738.05	0.405117	TRUE	-1.41	1.59	0.46	0.78	0	0.7	TRUE	-1.41	2.61	0.1	0.17	-0.06	GSE72094
GSM1855233	Cluster 2	3.35544	High	Tumor		1	5.83765	4.44246	4.54355	4.18509	7.04927	5.08737	5.761	6.19431	9.80768	926.954	1248.6	2175.56	0.602367	FALSE	3.76	0.19	0.48	-0.05	0	0.02	FALSE	-1.92	3.76	0.14	0.19	-0.03	GSE72094
GSM1855234	Cluster 3	3.16195	High	Tumor	4.63836	0	6.02495	6.35657	6.62166	4.45007	7.68979	5.66975	6.36916	6.66664	9.96459	1696.36	2305.83	4002.19	0.369373	TRUE	-1.63	1.24	0.45	0.57	0	0.54	TRUE	-1.63	3.14	0.1	0.2	-0.05	GSE72094
GSM1855235	Cluster 3	2.90072	High	Tumor	1.95342	1	5.6563	4.89232	5.94247	4.18913	6.57311	6.55358	5.82139	5.94042	9.34024	551.616	1302.78	1854.4	0.639313	FALSE	3.27	1.32	0.4	0.45	0	0.17	FALSE	-1.92	3.27	0.1	0.19	-0.02	GSE72094
GSM1855236	Cluster 2	2.62643	Low	Tumor	4.52603	0	7.22574	6.26312	7.46271	4.67334	8.00387	7.51331	5.58186	6.80885	9.30281	1307.32	3055.68	4363.01	0.31966	TRUE	-1.24	1.46	0.5	0.65	0	0.74	TRUE	-1.24	1.97	0.03	0.15	-0.02	GSE72094
GSM1855237	Cluster 2	3.16686	High	Tumor	0.49589	1	5.30528	6.21544	5.49829	3.88921	7.57994	4.39134	6.35461	6.15447	9.89355	888.361	1420.13	2308.49	0.586677	TRUE	-2.04	0.62	0.55	0.33	0	0.32	TRUE	-2.04	3.37	0.13	0.19	-0.05	GSE72094
GSM1855238	Cluster 3	2.91197	High	Tumor	4.46301	1	5.47795	5.08335	5.79253	4.39975	6.5312	4.99763	6.88197	6.04373	8.96959	107.439	1087.88	1195.32	0.7106	TRUE	-2.2	0.84	0.49	0.16	0	0.16	TRUE	-2.2	2.94	0.12	0.13	-0.01	GSE72094
