# Supplementary material for: Positive regulators of T cell proliferation as biomarkers for predicting prognosis and characterizing the immune landscape in lung adenocarcinoma
Source: Front Genet. 2022 Nov 25;13:1003754. doi: 10.3389/fgene.2022.1003754 (PMC9732442; doi:10.3389/fgene.2022.1003754)
Supplement: Supplementary file 2 [file Table3.xlsx]

## Sheet: Supplementary 2
Supplementary 3. The comprehensive information of TCGA-LUAD patients in this study
Patient	TPC	RiskScore	Risk_group	OS_Time (years)	OS_Status	MCPcounter_results										ESTIMATE results			IC50 results								TIDE results
						T_cells_MCPcounter	CD8_T_cells_MCPcounter	Cytotoxic_lymphocytes_MCPcounter	B_lineage_MCPcounter	NK_cells_MCPcounter	Monocytic_lineage_MCPcounter	Myeloid_dendritic_cells_MCPcounter	Neutrophils_MCPcounter	Endothelial_cells_MCPcounter	Fibroblasts_MCPcounter	StromalScore	ImmuneScore	ESTIMATEScore	Bortezomib	Cisplatin	Doxorubicin	Elesclomol	Nilotinib	Paclitaxel	Rapamycin	Tipifarnib	Responder	TIDE	IFNG	MSI Expr Sig	Merck18	CD274	CD8	CTL.flag	Dysfunction	Exclusion	MDSC	CAF	TAM M2
TCGA-05-4249-01A	Cluster 1	0.808739	low	4.1726	0	1.15047	0.992324	0.500248	1.66589	0.132086	2.8801	3.41373	1.82387	2.05645	4.67327	179.382	1530.01	1709.39	-5.03587	2.74034	-1.96545	-2.69334	4.13119	-2.37234	0.459681	2.12466	FALSE	2.41	1.77	0.56	1.3	0.2	0.01	FALSE	-1.69	2.41	0.05	0.15	-0.01
TCGA-05-4250-01A	Cluster 1	1.33389	high	0.331507	1	1.35164	2.31378	1.2617	0.703639	0.197761	2.67132	1.22653	1.39222	1.79936	6.07232	443.04	1764.43	2207.47	-5.88185	2.91314	-2.14889	-2.08445	4.67056	-3.76297	-0.213715	2.11108	TRUE	-1.69	2.57	0.63	1.81	1.42	1.09	TRUE	-1.69	3.16	0.13	0.17	-0.04
TCGA-05-4384-01A	Cluster 1	0.663046	high	1.66301	0	0.947085	0.541266	0.833743	0.742631	0.0996963	3.0068	1.68987	2.4463	2.83189	4.21596	82.5957	1305.11	1387.71	-5.3519	2.93277	-1.90941	-3.16575	4.0901	-2.54854	-0.335264	2.14281	FALSE	2.15	1.36	0.64	1.02	-0.07	-0.18	FALSE	-1.62	2.15	0.04	0.15	-0.02
TCGA-05-4403-01A	Cluster 1	0.962383	low	1.16712	0	1.04747	0.771522	0.575733	0.992518	0.148391	2.75633	1.57339	1.48662	1.89604	4.72578	260.448	1790.09	2050.54	-4.46241	3.68909	-1.99487	-2.90256	4.21177	-2.02254	0.3436	2.05196	FALSE	1.92	1.93	0.86	1.41	0.08	-0.02	FALSE	-1.02	1.92	0.04	0.14	-0.03
TCGA-05-4405-01A	Cluster 1	0.898469	high	3.75068	0	0.97829	1.06198	0.777022	1.62032	0.12588	2.97588	1.6321	1.61003	2.31675	6.2569	929.753	1289.29	2219.04	-5.13564	3.25333	-1.82209	-2.25612	4.43838	-3.15091	-0.764038	2.17039	FALSE	3.18	1.37	0.45	1.07	0.42	0.21	FALSE	-1.6	3.18	0.07	0.21	-0.02
TCGA-05-4424-01A	Cluster 1	0.78676	high	3.08493	0	1.41905	1.65107	0.692788	0.914497	0.0918313	3.04792	1.28577	1.55456	2.67224	5.10024	631.22	1658.39	2289.61	-3.94115	3.3415	-1.77225	-2.88973	4.75618	-2.5466	-0.60125	2.36795	TRUE	-1.74	2.05	0.41	1.5	0.05	0.48	TRUE	-1.74	2.68	0.08	0.17	-0.03
TCGA-05-4430-01A	Cluster 1	1.01216	high	0.830137	1	1.32232	1.31712	0.859159	1.14522	0.165317	3.03232	2.8816	1.68044	2.70013	6.48904	1204.19	1855.06	3059.25	-4.49654	4.05424	-1.77019	-3.15084	4.54267	-1.86243	0.184515	2.34217	TRUE	-1.46	2	0.57	1.52	0.32	0.33	TRUE	-1.46	3.29	0.08	0.21	-0.02
TCGA-05-4433-01A	Cluster 1	1.12473	high	2.00274	1	1.47139	1.44709	0.935054	1.25864	0.168413	2.90799	1.60753	1.71012	2.04924	3.47363	-197.694	2020.37	1822.67	-6.2245	2.60367	-1.86418	-3.18982	4.529	-2.78143	-0.604801	2.37452	TRUE	-1.12	2.23	0.63	1.67	0.17	0.55	TRUE	-1.12	1.27	0.03	0.1	-0.05
TCGA-05-5423-01A	Cluster 1	0.886551	high	3.92055	0	1.50721	1.63765	0.820759	1.45346	0.124606	3.01784	3.74176	1.76228	1.63423	4.1484	270.384	2250.24	2520.62	-5.66529	3.10571	-1.97613	-1.89139	4.37365	-2.52716	0.225936	1.99285	TRUE	-2.04	2	0.86	1.42	0.14	0.37	TRUE	-2.04	1.99	0.04	0.13	-0.02
TCGA-05-5425-01A	Cluster 1	1.318	high	0.668493	1	1.7371	3.45084	1.33976	1.38328	0.357525	3.65653	2.3216	1.82521	1.97091	4.98841	381.28	2317.12	2698.39	-5.1015	2.81814	-1.90734	-3.2509	4.18047	-2.98729	-0.701405	2.10385	TRUE	-1.78	2.97	0.57	2.05	0.5	1.36	TRUE	-1.78	2.06	0.07	0.13	-0.04
TCGA-05-5715-01A	Cluster 1	0.9214	low	1.58356	0	0.709496	0.740655	0.359037	1.27359	0.176612	2.65072	1.4856	1.29432	2.12918	5.2487	585.579	1380.32	1965.9	-5.9093	3.26951	-1.60253	-2.33994	4.68092	-3.94144	0.0964701	2.11248	FALSE	2.53	1.41	0.58	1	-0.14	-0.05	FALSE	-1.69	2.53	0.06	0.16	-0.02
TCGA-38-4626-01A	Cluster 1	0.676884	low	1.67123	0	0.966283	1.00422	0.751732	0.722202	0.256633	3.77044	1.61063	2.27404	3.41439	5.6658	1142.77	2322.08	3464.86	-5.35515	3.12649	-2.02757	-3.14942	4.34006	-2.4157	0.63151	2.10681	FALSE	2.11	1.79	0.66	1.44	0.75	0.17	FALSE	-1.11	2.11	0.01	0.2	-0.04
TCGA-38-7271-01A	Cluster 1	0.466957	high	0.249315	1	2.53217	2.90668	1.40146	4.81371	0.297189	2.99723	2.76116	1.55812	2.71651	5.59654	1279.09	3052.67	4331.76	-5.33837	1.86788	-2.64089	-4.53854	4.37766	-3.04575	0.142507	2.06966	TRUE	-0.64	2.41	0.52	2.22	0.5	1.43	TRUE	-0.64	2.15	0.03	0.17	-0.04
TCGA-38-A44F-01A	Cluster 1	0.767315	high	1.24658	0	2.06527	1.51922	1.2161	3.04001	0.251197	3.03437	2.831	1.87818	2.45073	5.04193	596.382	2431.44	3027.82	-5.26026	3.30333	-1.94261	-2.86675	4.34589	-2.37144	0.265562	2.27389	TRUE	-0.78	2.37	0.7	1.73	0.3	0.37	TRUE	-0.78	2.15	0.05	0.16	-0.04
TCGA-44-2655-01A	Cluster 1	0.800283	high	0.750685	1	1.24094	0.641534	0.578089	2.04334	0.0873335	2.27912	3.41039	1.91162	2.36712	3.9732	-181.299	1432.36	1251.06	-5.81815	2.86626	-2.13248	-3.68296	4.44132	-3.85022	-1.20426	1.95036	FALSE	2.52	1.51	0.84	1.17	-0.12	-0.08	FALSE	-1.94	2.52	0.06	0.15	-0.01
TCGA-44-2656-01A	Cluster 1	0.458834	high	2.49863	0	1.92615	3.22737	1.79678	1.80741	0.430312	3.72345	2.34846	1.65433	2.22517	5.0997	849.664	2544.26	3393.93	-5.11028	3.76546	-1.94642	-3.27111	4.74348	-3.24674	-0.723077	2.23793	TRUE	-2.08	3.22	0.78	2.26	1.64	1.45	TRUE	-2.08	1.77	0.04	0.14	-0.05
TCGA-44-2657-01A	Cluster 1	0.625872	high	1	0	2.44459	3.26921	1.56855	4.06331	0.452118	3.06003	2.42711	1.51114	2.21232	5.39393	804.924	2833.07	3637.99	-4.79436	3.86376	-1.89589	-2.56451	4.32234	-2.18045	-0.120511	2.0815	TRUE	-0.8	2.84	0.64	2.18	0.26	1.47	TRUE	-0.8	2.11	0.04	0.15	-0.03
TCGA-44-2659-01A	Cluster 1	0.641495	low	2.50137	0	1.64426	2.25947	1.06386	1.75695	0.318699	2.67015	1.86252	1.74971	2.3965	5.31734	752.91	1865.85	2618.76	-4.91029	2.99484	-1.88809	-2.91994	4.32038	-2.5658	-0.137471	2.30426	TRUE	-1.51	2.32	0.56	1.78	0.21	0.95	TRUE	-1.51	2.64	0.06	0.18	-0.03
TCGA-44-2661-01A	Cluster 1	0.695714	high	1.83288	0	2.34837	2.90404	1.20277	2.48634	0.270845	3.46113	4.07895	1.79455	1.9112	5.14906	1111.72	2939.29	4051.01	-5.79988	2.91749	-1.92117	-2.74291	4.41688	-3.35566	0.075231	2.19788	TRUE	-1.25	2.8	0.82	2.1	0.48	1.19	TRUE	-1.25	1.97	0.01	0.16	-0.02
TCGA-44-2666-01A	Cluster 1	1.14431	high	2.16712	0	0.728072	1.07479	0.661226	1.23942	0.102979	1.80102	1.68794	1.80913	2.31706	3.96633	-596.695	497.695	-99.0002	-5.06648	3.16314	-2.04719	-2.77091	4.32957	-3.11192	-0.152991	2.06737	FALSE	2.79	1.24	0.85	1	0.62	0.13	FALSE	-2.38	2.79	0.1	0.14	-0.01
TCGA-44-3398-01A	Cluster 1	0.628111	low	2.16712	0	1.43854	1.49249	2.23638	1.46635	0.180909	2.91581	4.04826	1.72351	2.40418	6.38302	1331.86	2304.14	3636	-4.78844	3.11045	-2.24396	-2.05415	4.42939	-2.07956	0.758195	2.0955	TRUE	-1.89	2.16	0.91	1.55	0.98	0.33	TRUE	-1.89	3.06	0.06	0.21	-0.02
TCGA-44-6146-01A	Cluster 1	0.999445	high	2.08493	0	0.858397	0.408287	0.432986	0.439243	0.0706928	1.32963	0.958855	1.67447	2.07516	3.86812	-935.15	126.729	-808.421	-6.1938	3.05573	-1.99896	-3.84087	4.607	-3.53548	-0.207086	2.16348	FALSE	2.09	1.15	0.75	0.82	-0.23	-0.25	FALSE	-1.98	2.09	0.07	0.12	-0.02
TCGA-44-6147-01A	Cluster 1	0.787699	high	2.08493	0	1.50169	1.26503	0.694331	2.70218	0.171544	2.52684	1.66139	1.76754	2.94915	5.56204	687.703	1450.21	2137.91	-4.56824	3.02328	-1.86223	-3.47243	4.25802	-2.80825	-0.528949	2.29136	FALSE	2.78	1.95	0.46	1.36	-0.21	0.18	FALSE	-1.92	2.78	0.07	0.18	-0.03
TCGA-44-6148-01A	Cluster 1	0.407623	high	2	0	1.09116	3.00446	0.525327	1.7054	0.131338	2.26941	1.81299	1.78652	2.44658	4.52203	546.312	1272.77	1819.08	-5.34288	3.91433	-1.60209	-1.31183	4.39521	-2.92463	0.265161	2.13534	FALSE	2.89	1.14	0.68	1.15	0.02	0.6	FALSE	-1.32	2.89	0.05	0.2	-0.01
TCGA-44-6776-01A	Cluster 1	0.710993	high	1.25205	1	0.760164	0.77453	0.592174	0.802871	0.0809471	1.3802	1.98063	1.78526	2.36732	3.74441	-717.414	172.558	-544.856	-5.65518	2.93851	-2.13293	-2.97735	4.20929	-3.55225	-0.0690147	1.99528	FALSE	2.58	1.19	0.76	0.9	-0.21	-0.09	FALSE	-2.01	2.58	0.07	0.13	0
TCGA-44-6778-01A	Cluster 1	0.441246	high	1.25205	0	2.47047	2.22555	1.64925	2.83118	0.54542	4.01704	2.19835	2.04137	3.29294	4.37496	756.684	2986.35	3743.03	-6.31772	2.6305	-2.09825	-2.65776	4.38326	-3.42678	-0.45657	2.19818	TRUE	-1.09	2.97	0.56	2.3	1.23	1.02	TRUE	-1.09	1.56	0.03	0.13	-0.05
TCGA-44-7659-01A	Cluster 1	0.771668	low	0.413699	0	1.14669	0.680152	0.631515	1.98822	0.0803779	2.03057	2.32383	1.78584	1.7856	4.02182	-502.966	1118.31	615.346	-5.71632	3.11132	-1.90797	-2.81177	4.80054	-2.52901	0.488424	2.22489	FALSE	2.11	1.43	0.76	1.11	0.27	-0.06	FALSE	-1.78	2.11	0.06	0.13	-0.03
TCGA-44-7670-01A	Cluster 1	1.12726	high	2.41644	0	0.95428	2.37774	0.545643	1.38175	0.0793135	2.47232	1.28951	1.47727	2.21307	4.30819	-1067.71	237.068	-830.64	-6.37321	3.09971	-1.96221	-2.45233	4.69983	-3.40487	-0.995378	2.08497	TRUE	-2.24	1.55	0.29	1.03	0.15	0.47	TRUE	-2.24	3.15	0.15	0.13	-0.02
TCGA-44-8117-01A	Cluster 1	0.811501	high	1.83562	0	0.867008	0.585645	0.534233	0.917783	0.154205	2.32759	0.783591	1.40641	2.19511	5.16661	240.719	798.162	1038.88	-5.49624	2.17129	-2.0269	-3.32281	4.93348	-3.40084	-0.23811	2.36905	FALSE	3.08	1.94	0.53	1.14	0.53	0	FALSE	-2.03	3.08	0.1	0.17	-0.02
TCGA-44-8120-01A	Cluster 1	0.815207	high	0.753425	1	1.12445	0.613393	0.493526	1.45489	0.0757621	2.60861	2.34034	1.83183	2.63586	5.97721	537.665	1109.41	1647.08	-6.8469	2.86386	-1.76661	-1.85145	5.09574	-4.38016	-0.218513	2.30399	FALSE	3.51	1.25	0.44	1	0.03	-0.08	FALSE	-1.73	3.51	0.09	0.21	0
TCGA-44-A47G-01A	Cluster 1	0.825481	low	0.169863	0	2.30271	1.97762	1.33534	2.60408	0.26442	3.15786	3.04408	1.4565	1.88846	5.8587	903.293	2642.66	3545.95	-5.39205	2.88558	-1.57969	-1.81601	4.48989	-2.53403	0.152252	2.35068	TRUE	-1.07	2.63	0.65	2.04	1.12	0.95	TRUE	-1.07	2.24	0.05	0.18	-0.05
TCGA-44-A4SS-01A	Cluster 1	0.731223	high	0.0383562	0	1.87467	1.7798	1.49711	0.771277	0.662485	3.37935	1.87317	1.30801	1.56791	6.23056	569.137	2195.64	2764.78	-5.40088	3.57154	-2.10155	-3.88584	4.74555	-3.2731	-0.271585	2.01622	TRUE	-1.39	2.94	0.38	1.99	0.47	0.74	TRUE	-1.39	2.33	0.07	0.17	-0.05
TCGA-49-4487-01A	Cluster 1	0.804924	high	0.616438	0	2.11813	2.15233	1.30579	3.39689	0.253114	2.53004	2.05312	1.3501	2.13612	5.90193	649.475	2293.13	2942.61	-6.61712	2.35391	-2.04424	-2.20637	4.95282	-3.98324	-0.476222	2.24501	TRUE	-1.59	2.44	0.51	1.91	0.33	1.05	TRUE	-1.59	2.85	0.1	0.17	-0.04
TCGA-49-4501-01A	Cluster 1	0.898137	high	0.49863	0	1.43106	1.48778	0.675035	2.22405	0.115773	2.24551	2.47221	1.31903	2.06371	5.54763	539.632	1750.86	2290.5	-5.87056	2.34461	-2.26519	-2.65108	4.74501	-3.65983	-0.0816529	2.10955	TRUE	-1.6	1.99	0.72	1.5	0.2	0.32	TRUE	-1.6	2.84	0.07	0.18	-0.02
TCGA-49-4505-01A	Cluster 1	1.04778	high	0.723288	0	1.41393	2.26172	0.952606	1.72704	0.164643	2.61673	2.71612	1.51876	2.18291	5.06646	586.287	2131.55	2717.83	-5.93174	1.47793	-1.97105	-3.21725	4.97019	-4.5102	-1.09198	2.48882	TRUE	-1.31	2.61	0.69	1.82	0.72	0.85	TRUE	-1.31	2.54	0.07	0.17	-0.04
TCGA-49-6742-01A	Cluster 1	1.35802	high	8.14521	0	0.498551	0.765308	0.568919	0.547721	0.125879	1.4629	1.3979	1.958	2.12315	3.85088	-880.186	235.125	-645.061	-6.89158	1.80232	-2.25449	-2.83841	4.54749	-4.06983	-0.198764	1.96461	FALSE	2.83	1.13	0.7	0.87	-0.21	-0.13	FALSE	-2.07	2.83	0.13	0.12	-0.02
TCGA-49-6744-01A	Cluster 1	0.694068	low	10.0658	0	1.94762	2.14647	1.24879	2.01071	0.277751	2.9366	3.22064	1.70575	2.61123	6.08657	1195.08	2457.97	3653.05	-5.55342	3.17156	-1.84102	-2.68113	4.27017	-2.30391	0.285325	2.13628	TRUE	-1.23	2.36	0.59	1.96	0.35	0.91	TRUE	-1.23	2.66	0.05	0.2	-0.04
TCGA-49-6745-01A	Cluster 1	1.05483	high	3.14247	1	1.44227	1.77534	1.15214	0.983347	0.170572	2.70248	2.15315	1.75427	2.20289	5.56029	760.234	2068.47	2828.7	-6.71335	2.47015	-1.94745	-3.72411	4.45709	-3.72838	0.171013	2.27797	TRUE	-1.53	2.37	0.68	1.76	2.09	0.82	TRUE	-1.53	2.74	0.08	0.18	-0.04
TCGA-49-AAR0-01A	Cluster 1	0.714782	high	4.08767	1	1.77013	1.26078	0.72643	2.25446	0.100698	2.58958	1.97746	1.77201	2.4313	4.72661	-8.64138	1809.52	1800.88	-6.07651	2.86129	-1.95064	-3.56871	4.8639	-3.25364	-0.3444	2.18895	FALSE	2.4	1.9	0.53	1.51	0.05	0.24	FALSE	-1.03	2.4	0.07	0.13	-0.02
TCGA-49-AARO-01A	Cluster 1	1.06822	high	2.36712	1	1.82168	1.58462	1.26876	2.502	0.176674	2.89193	3.07849	1.51055	2.34402	5.98496	721.229	2303.55	3024.78	-6.15996	2.32668	-2.04746	-3.54047	4.60866	-3.41966	0.22206	2.13389	TRUE	-0.89	1.99	0.42	1.61	0.8	0.37	TRUE	-0.89	2.93	0.09	0.19	-0.04
TCGA-49-AARR-01A	Cluster 1	0.635297	high	2.93973	1	1.54269	1.96031	1.14685	2.61241	0.213074	2.38589	1.88253	1.90842	3.18508	5.62314	541.026	1908.89	2449.92	-5.35277	2.15339	-2.38667	-3.64957	4.12505	-3.612	-1.35514	2.1851	TRUE	-0.75	1.5	0.6	1.45	0.51	0.56	TRUE	-0.75	2.41	0.04	0.18	-0.03
TCGA-50-5045-01A	Cluster 1	0.931474	high	0.969863	1	2.20733	2.44474	1.15813	2.92352	0.210206	3.35633	3.69262	1.35246	2.48417	6.15747	1509.85	2726.83	4236.67	-6.25404	2.34256	-1.95828	-3.01057	4.6743	-3.70363	-0.969081	2.32621	TRUE	-1.19	2.52	0.75	1.9	0.88	0.95	TRUE	-1.19	2.81	0.06	0.2	-0.03
TCGA-50-5049-01A	Cluster 1	0.788852	high	3.71781	1	2.56081	3.82485	1.49699	2.76995	0.277536	3.79843	2.42159	1.1044	2.42443	6.31876	1721.28	3133.86	4855.14	-6.08808	2.64711	-1.9451	-3.18219	4.7812	-3.63296	-0.616817	2.22151	TRUE	-1.14	3.25	0.64	2.4	0.66	1.79	TRUE	-1.14	2.46	0.04	0.19	-0.04
TCGA-50-5055-01A	Cluster 1	1.05462	high	1.2274	0	2.54848	2.88928	1.21978	4.65685	0.23997	2.80384	3.94826	1.31184	2.50953	5.95964	1377.26	2977.12	4354.38	-5.3149	2.92565	-2.01201	-3.28063	4.08047	-2.85235	0.0990584	2.00227	TRUE	-0.84	2.38	0.66	1.99	0.07	1.26	TRUE	-0.84	2.58	0.05	0.18	-0.03
TCGA-50-5068-01A	Cluster 1	0.896145	low	2.19178	1	1.90463	2.81369	1.18486	2.20901	0.22353	2.75078	4.28842	1.42785	1.54494	4.35655	723.845	2501.63	3225.48	-5.50949	2.75765	-1.99245	-3.11549	4.10809	-2.67937	0.223861	2.10825	TRUE	-2.22	2.96	0.94	1.77	0.1	1.12	TRUE	-2.22	2.37	0.07	0.14	-0.02
TCGA-50-5930-01A	Cluster 1	0.871275	low	0.364384	0	1.30221	1.69923	0.963812	2.22839	0.230807	2.7122	1.32682	1.52599	2.30277	6.24897	608.627	1718.89	2327.52	-5.85324	3.17327	-1.92968	-2.30221	4.16425	-3.67892	-0.451319	1.99955	TRUE	-1.61	1.98	0.58	1.62	-0.14	0.7	TRUE	-1.61	3.02	0.09	0.2	-0.04
TCGA-50-5932-01A	Cluster 1	1.25155	low	3.6274	0	0.465127	0.310543	0.428565	0.633415	0.0603476	1.90356	1.01302	1.71349	2.02313	3.67847	-571.361	444.069	-127.292	-5.43756	3.09391	-2.05989	-3.02827	4.73782	-2.86419	0.0189801	2.06374	FALSE	2.54	1.22	0.57	0.89	-0.17	-0.34	FALSE	-2.27	2.54	0.08	0.12	-0.01
TCGA-50-5935-01A	Cluster 1	0.72717	low	3.91507	0	1.6469	1.08074	0.78261	1.09096	0.0991268	2.39043	3.01663	1.73944	2.38206	4.55711	155.307	1501.64	1656.95	-4.64192	2.76526	-2.15703	-2.42639	3.97677	-2.02777	0.585054	2.16876	FALSE	2.62	2.26	0.51	1.61	0.12	0.23	FALSE	-1.7	2.62	0.07	0.17	-0.03
TCGA-50-5939-01A	Cluster 1	1.34831	low	3.70137	0	1.10478	0.60492	0.531911	2.07309	0.175566	3.17954	1.15213	2.01086	2.33424	5.91177	563.315	1832.9	2396.22	-5.6869	3.01093	-1.91427	-2.99319	3.83415	-2.97424	-0.626754	2.03182	FALSE	2.88	1.73	0.72	1.46	0.65	-0.21	FALSE	-1.5	2.88	0.09	0.19	-0.05
TCGA-50-5941-01A	Cluster 1	0.798305	low	3.74521	0	2.13708	2.37257	1.28658	2.61908	0.372684	3.38698	2.28152	1.5507	2.2766	5.50298	696.704	2629.1	3325.81	-5.45165	3.03515	-1.88592	-3.1137	3.99534	-2.16996	-0.178373	2.05499	TRUE	-1.15	3.16	0.54	2.29	1.08	1.13	TRUE	-1.15	2.1	0.06	0.15	-0.05
TCGA-50-5942-01A	Cluster 1	0.653292	low	3.17534	0	1.16447	1.05687	0.576683	1.31016	0.078946	1.62002	1.76004	1.85002	2.35798	4.28421	95.3726	1047.85	1143.22	-5.43327	2.86575	-1.97678	-2.59953	4.26818	-2.59016	0.0579803	2.15995	FALSE	2.79	1.47	0.64	1.2	-0.08	0.25	FALSE	-1.59	2.79	0.07	0.17	-0.01
TCGA-50-5944-01A	Cluster 1	0.568124	high	3.50685	0	0.711224	0.612334	0.345614	0.838541	0.0475824	2.19485	1.31554	1.45214	2.09133	5.42594	786.011	996.901	1782.91	-5.68638	3.11045	-1.81976	-1.59173	4.06232	-2.59139	0.427083	2.20531	FALSE	3.24	1.62	0.5	1.09	-0.09	-0.17	FALSE	-1.78	3.24	0.06	0.22	-0.01
TCGA-50-6593-01A	Cluster 1	1.12701	low	3.56438	0	1.00944	0.601599	0.35983	1.17284	0.0468966	3.05009	2.58632	1.64177	2.10077	6.11553	890.631	1570.21	2460.84	-6.49741	2.68075	-2.09764	-3.53674	4.23389	-3.17833	0.572012	2.18683	FALSE	3.24	1.41	0.51	1.09	0.66	-0.24	FALSE	-1.52	3.24	0.08	0.21	-0.01
TCGA-50-6673-01A	Cluster 1	1.23675	high	0.265753	1	1.0407	0.362691	0.270137	1.41662	0.0286036	2.32248	1.85375	1.66554	2.32054	5.23663	367.039	1090.93	1457.97	-5.08649	3.05894	-2.12672	-2.17503	4.34043	-3.21556	0.299205	2.10262	FALSE	3.12	1.4	0.4	0.96	-0.18	-0.35	FALSE	-1.82	3.12	0.1	0.19	-0.03
TCGA-50-8457-01A	Cluster 1	0.477275	high	2.08493	1	1.86598	2.01702	0.967447	2.96694	0.215399	2.54861	2.13485	1.47205	2.49014	5.12459	770.765	2252.44	3023.21	-5.83349	2.56029	-2.16491	-2.9775	4.21828	-3.63168	0.379495	2.14727	TRUE	-0.99	1.99	0.58	1.68	0.02	0.71	TRUE	-0.99	2.44	0.04	0.17	-0.02
TCGA-50-8460-01A	Cluster 1	0.861176	low	3.09589	0	1.63975	1.35427	0.75456	2.05405	0.084981	2.10727	3.15088	1.60563	2.45905	4.78297	291.612	1997.65	2289.26	-6.28297	3.2263	-1.96168	-2.61407	4.21811	-2.92521	-0.116631	2.09501	TRUE	-1.12	1.56	0.69	1.46	0.11	0.3	TRUE	-1.12	2.56	0.06	0.16	-0.01
TCGA-53-7626-01A	Cluster 1	0.389495	low	3.1863	0	2.01112	2.03413	1.36875	2.52598	0.406607	3.0053	2.65864	2.05336	2.81984	5.07937	782.273	2556.21	3338.48	-6.055	2.60079	-2.01179	-2.83693	4.46727	-3.06067	0.414665	2.30149	TRUE	-1.11	2.36	0.52	1.9	0.38	0.91	TRUE	-1.11	2.2	0.04	0.17	-0.04
TCGA-55-1592-01A	Cluster 1	0.848362	high	3.2411	0	1.02039	0.711384	0.482916	1.12489	0.0946497	2.81565	1.58807	1.5061	2.07159	4.50463	31.5556	1204.52	1236.08	-3.93172	1.6845	-2.23982	-2.99489	4.22746	-2.38469	0.628946	2.48274	FALSE	2.48	1.76	0.53	1.18	0.18	-0.12	FALSE	-2.07	2.48	0.06	0.15	-0.02
TCGA-55-6543-01A	Cluster 1	0.727283	low	2.83836	0	0.800488	0.665062	0.500973	0.879462	0.0904836	2.60976	1.03715	2.2421	1.99038	4.31779	142.387	1467.87	1610.26	-4.90693	2.57652	-2.2726	-2.35229	4.20622	-2.56732	0.540612	2.31501	FALSE	2.34	1.95	0.72	1.33	0.61	-0.13	FALSE	-1.48	2.34	0.05	0.17	-0.04
TCGA-55-6970-01A	Cluster 1	1.02224	low	2.81096	1	1.3732	1.21142	0.85278	1.60867	0.189447	3.37545	1.71317	2.02604	2.44038	4.20639	54.8871	1720.76	1775.65	-5.6967	3.23536	-1.98411	-2.36589	4.2638	-2.85373	-0.247634	2.17118	FALSE	2.15	2.45	0.76	1.63	0.56	0.42	FALSE	-2.2	2.15	0.07	0.13	-0.04
TCGA-55-6971-01A	Cluster 1	0.992006	high	2.2137	1	2.357	2.44875	1.91301	3.0196	0.590233	3.58566	1.59873	2.21279	2.55052	5.52436	664.762	2726.79	3391.56	-5.861	3.1275	-2.11066	-3.41012	4.53089	-2.76403	0.025301	2.1421	TRUE	-1.1	2.75	0.58	2.14	0.62	1.21	TRUE	-1.1	2.14	0.05	0.17	-0.05
TCGA-55-6972-01A	Cluster 1	0.792725	high	2.77534	0	0.425427	0.450843	0.555896	0.488685	0.0629438	0.845883	1.21501	1.70474	1.38595	2.01285	-1819.16	-460.226	-2279.39	-5.7306	2.17681	-2.45611	-3.36571	4.47013	-4.31346	-0.00186295	1.99643	FALSE	2.39	0.84	0.83	0.5	-0.51	-0.33	FALSE	-2.91	2.39	0.1	0.07	0.02
TCGA-55-6980-01A	Cluster 1	0.629145	high	2.36438	0	1.73845	1.06919	0.752296	0.717059	0.0750238	2.43714	3.15388	1.33757	2.07658	6.10665	845.714	2084.4	2930.11	-3.19472	4.44549	-1.41854	-1.79337	4.12125	-2.59917	0.462071	2.55202	FALSE	2.95	2.2	0.48	1.67	0.49	0.15	FALSE	-1.06	2.95	0.06	0.22	-0.04
TCGA-55-6983-01A	Cluster 1	0.756087	low	2.33425	0	1.83608	1.69486	0.964281	3.53264	0.15943	2.27776	2.76867	1.66427	2.1969	5.67029	489.404	1913.17	2402.57	-4.69226	2.83417	-2.07806	-2.74379	3.94228	-1.88779	0.743077	2.10661	TRUE	-1.33	1.62	0.6	1.42	-0.03	0.61	TRUE	-1.33	2.83	0.07	0.18	-0.02
TCGA-55-6985-01A	Cluster 1	0.896222	low	1.63014	0	1.72028	1.48155	1.27623	1.85689	0.630464	2.77648	1.80791	1.82875	2.11667	5.93907	630.21	1957.23	2587.44	-6.21871	3.05607	-1.84074	-2.25038	4.54814	-3.25335	-0.427338	2.14401	TRUE	-1.23	2.61	0.52	1.83	0.67	0.51	TRUE	-1.23	2.86	0.09	0.2	-0.05
TCGA-55-6986-01A	Cluster 1	0.916142	high	1.99452	0	1.031	0.683931	0.570162	1.58371	0.079677	2.22208	2.04061	1.59287	2.03182	4.16697	-260.404	1332.78	1072.38	-5.32915	3.75023	-1.57822	-1.45091	4.60658	-2.72461	0.694176	2.22532	FALSE	2.7	1.41	0.79	1.16	0.21	-0.02	FALSE	-1.8	2.7	0.08	0.14	-0.01
TCGA-55-6987-01A	Cluster 1	0.644763	low	2.31507	0	2.21866	2.83509	2.28351	3.29134	0.970652	3.75209	1.76955	1.7714	2.19016	5.22894	656.228	3006.58	3662.81	-4.74745	3.01943	-1.96974	-2.56586	4.17834	-2.70511	0.400834	2.2145	TRUE	-1.3	3.18	0.72	2.35	1.2	1.45	TRUE	-1.3	1.76	0.05	0.14	-0.06
TCGA-55-7281-01A	Cluster 1	0.682093	low	1.92877	0	1.3545	1.03966	0.735329	1.1849	0.120338	2.83067	3.51335	1.29709	1.88143	5.34353	760.731	2095.6	2856.33	-4.92876	2.83707	-2.01823	-3.18385	4.21771	-2.12517	0.490104	2.17786	FALSE	2.59	2.5	0.52	1.54	0	0.32	FALSE	-1.11	2.59	0.06	0.18	-0.03
TCGA-55-7283-01A	Cluster 1	0.722129	high	1.80274	0	1.12399	1.17468	0.955594	0.726663	0.131349	2.4238	2.00703	1.75053	2.34826	3.89516	-179.239	1352.34	1173.1	-5.6887	2.58166	-1.93036	-3.94877	4.18413	-2.98074	0.120433	2.32293	FALSE	2.57	2.02	0.66	1.47	0.09	0.38	FALSE	-1.79	2.57	0.09	0.13	-0.01
TCGA-55-7284-01B	Cluster 1	0.599528	low	1.93151	0	1.21102	1.45528	0.931083	0.900423	0.223612	2.95719	1.6903	1.76885	2.74309	4.47239	405.176	1716.57	2121.75	-5.57204	2.86744	-1.91138	-2.87022	3.8121	-2.50701	0.454192	2.32354	TRUE	-1.11	1.74	0.58	1.39	0.33	0.35	TRUE	-1.11	1.86	0.03	0.15	-0.04
TCGA-55-7573-01A	Cluster 1	0.601955	low	7.16712	0	1.75667	1.03959	0.775748	2.91952	0.158465	2.5651	3.00888	1.76073	2.17794	4.71193	241.29	1842.92	2084.21	-5.13022	3.60469	-1.70083	-3.07262	4.77867	-2.84348	-0.428738	2.15612	FALSE	2.42	2.13	0.54	1.5	0.08	0.21	FALSE	-1.29	2.42	0.04	0.17	-0.02
TCGA-55-7574-01A	Cluster 1	0.832041	low	2.70411	1	2.5591	2.23593	1.45563	3.84461	0.429738	2.83579	1.67212	1.6691	3.01319	6.33583	1119.65	2500.87	3620.52	-5.32592	2.74262	-1.7522	-3.29986	3.84841	-1.92724	0.657701	2.29656	TRUE	-0.99	2.04	0.48	1.74	0.25	0.95	TRUE	-0.99	2.8	0.07	0.2	-0.04
TCGA-55-7724-01A	Cluster 1	0.432078	low	5.10685	0	1.37192	1.59127	1.2753	1.92955	0.373947	3.02805	1.97231	2.0682	2.90705	4.30149	769.775	2041.74	2811.52	-3.86601	2.88385	-1.82881	-2.37011	3.77099	-1.49562	0.76906	2.52224	TRUE	-2.15	2.61	0.64	1.6	0.5	0.53	TRUE	-2.15	2.44	0.05	0.17	-0.03
TCGA-55-7725-01A	Cluster 1	0.182486	high	1.36986	1	1.84145	1.46844	0.943381	2.05047	0.249221	2.34751	2.00752	1.70458	1.94454	2.38784	-196.804	2094.72	1897.92	-5.80211	2.75541	-1.85568	-3.19093	4.33989	-3.76515	-0.0406336	2.0807	TRUE	-2.52	2.67	0.77	1.7	0.7	0.53	TRUE	-2.52	1.59	0.05	0.09	-0.03
TCGA-55-7727-01A	Cluster 1	0.617434	low	1.89315	0	1.63386	1.34536	0.924264	2.61826	0.168912	2.62531	1.72682	1.64886	1.77684	3.19413	-294.244	1574.11	1279.87	-5.0378	3.43466	-2.07761	-2.82053	4.25702	-2.36642	-0.0881219	1.99538	TRUE	-2.65	2.29	0.75	1.43	0.51	0.4	TRUE	-2.65	2.21	0.08	0.11	-0.03
TCGA-55-7728-01A	Cluster 1	0.358561	high	1.62192	0	1.83192	1.3168	0.951333	2.2248	0.278185	3.71959	2.81506	1.55448	1.29832	3.76546	-142.631	2780.11	2637.48	-5.01339	2.13144	-1.83308	-2.20202	4.25606	-3.64669	-1.01605	2.37621	TRUE	-0.29	1.94	0.56	1.59	0.5	0.31	TRUE	-0.29	0.78	0	0.09	-0.05
TCGA-55-7914-01A	Cluster 1	1.18898	high	1.52603	1	1.56383	1.75807	0.850738	1.98105	0.14557	2.22158	1.22769	1.60459	2.00381	5.31285	-64.9301	1308.23	1243.3	-5.85807	2.71513	-2.14846	-2.50937	4.16254	-3.06735	0.265201	2.10962	TRUE	-2.11	2.1	0.63	1.5	0.58	0.66	TRUE	-2.11	2.77	0.09	0.14	-0.02
TCGA-55-8087-01A	Cluster 1	0.472009	high	0.59726	0	1.2608	0.447399	0.1938	0.479086	0.071644	2.22676	2.86409	1.88416	1.57173	4.77701	-235.3	809.787	574.487	-6.31209	2.74809	-2.03686	-3.58261	4.37733	-3.60938	-0.243328	2.12872	FALSE	2.59	1.01	0.67	0.83	-0.34	-0.39	FALSE	-1.92	2.59	0.05	0.15	0
TCGA-55-8090-01A	Cluster 1	1.24775	high	3.00548	0	1.11383	0.500483	0.363781	1.21171	0.0774734	2.31052	1.98388	1.67963	2.01612	5.02868	79.4772	1276.53	1356.01	-4.31027	2.40338	-2.0454	-3.23156	4.57691	-3.48327	0.124834	2.38502	FALSE	2.97	1.62	0.65	1.21	1.17	-0.21	FALSE	-1.19	2.97	0.1	0.18	-0.04
TCGA-55-8097-01A	Cluster 1	0.60986	low	1.5726	1	1.57507	1.02084	0.467713	1.70791	0.111806	2.14849	2.31757	1.79643	2.15969	4.98685	69.2379	1227.55	1296.79	-3.80528	2.76487	-1.78907	-2.03371	3.91204	-1.94551	0.0377654	2.57658	FALSE	2.77	1.4	0.5	1.16	-0.18	-0.03	FALSE	-1.47	2.77	0.06	0.16	0
TCGA-55-8206-01A	Cluster 1	0.416499	high	2.41644	0	1.56343	0.591485	0.376166	1.40731	0.100663	3.0716	3.42251	2.2478	2.162	4.70762	442.944	2340.44	2783.38	-5.34258	2.9573	-1.92647	-2.2604	4.47658	-3.21419	-0.774786	2.28428	FALSE	1.79	1.42	0.51	1.25	0.18	-0.25	FALSE	-1.27	1.79	0	0.15	-0.02
TCGA-55-8207-01A	Cluster 1	0.243186	low	2.43562	0	1.25933	1.11284	0.693719	0.90114	0.0640978	2.74845	2.07675	1.82843	2.46907	5.82292	1053.55	1716.11	2769.65	-5.55086	3.48445	-1.76186	-3.65157	4.63331	-3.07432	-0.322457	2.14492	FALSE	2.92	1.44	0.45	1.09	0.16	0.21	FALSE	-1.49	2.92	0.05	0.22	-0.03
TCGA-55-8299-01A	Cluster 1	0.964807	high	1.96986	0	2.03178	2.95927	2.00149	1.92514	0.642966	3.48604	1.95985	1.92551	3.1486	6.5448	1373.64	2587.26	3960.9	-6.35659	2.93122	-1.94076	-3.26642	4.15657	-3.74396	-0.71683	2.097	TRUE	-1.1	2.95	0.65	2.26	1	1.4	TRUE	-1.1	2.89	0.08	0.22	-0.06
TCGA-55-8510-01A	Cluster 1	0.631167	low	1.05479	0	1.80228	1.93781	1.08956	1.63143	0.222405	3.40511	2.74446	1.77175	2.40707	5.71689	702.303	2338.76	3041.07	-4.50162	3.50028	-1.80525	-3.84231	4.34916	-2.62285	0.123026	2.18592	TRUE	-0.95	2.47	0.39	1.84	0.89	0.76	TRUE	-0.95	2.44	0.05	0.17	-0.03
TCGA-55-8512-01A	Cluster 1	0.565429	low	0.780822	0	0.879169	2.29402	0.954424	0.790157	0.212687	1.74627	1.47745	2.417	2.30326	4.23906	-506.84	792.255	285.415	-4.8373	3.00866	-1.82797	-3.40179	4.1133	-2.73769	0.208599	2.48522	TRUE	-1.25	0.98	0.7	0.9	0.02	0.37	TRUE	-1.25	2.32	0.06	0.15	-0.02
TCGA-55-8513-01A	Cluster 1	0.312579	low	0.712329	0	1.38472	0.655277	0.683475	2.39903	0.199864	3.72135	3.02058	2.00285	2.68706	4.63275	586.94	2266.79	2853.73	-5.13453	3.71158	-1.89895	-4.08338	4.29469	-2.45394	-0.239136	2.09167	FALSE	1.49	1.85	0.65	1.43	0.56	-0.18	FALSE	-0.74	1.49	0	0.15	-0.04
TCGA-55-8514-01A	Cluster 1	0.908788	low	1.33151	0	1.2541	0.315022	0.413365	0.938674	0.0776803	2.65828	1.23054	1.5737	1.77547	3.9425	-365.967	1104.4	738.437	-4.54783	2.87387	-2.00538	-2.35485	3.91583	-2.31952	-0.468876	2.27234	FALSE	2.28	1.51	0.55	1.06	0.22	-0.39	FALSE	-1.32	2.28	0.08	0.13	-0.03
TCGA-55-8616-01A	Cluster 1	1.055	high	1.27671	0	1.21776	1.12764	0.44316	2.28991	0.077979	1.71631	1.35261	1.32369	1.84182	4.8416	-252.259	842.867	590.609	-5.25618	3.29635	-1.87114	-2.34181	3.98428	-2.73585	-0.0589959	2.05458	FALSE	2.96	1.36	0.55	1.05	0.51	0.17	FALSE	-1.8	2.96	0.1	0.15	0
TCGA-55-8619-01A	Cluster 1	0.42642	low	0.786301	0	1.90737	2.13136	1.36439	2.79673	0.312171	2.97822	1.997	2.24472	2.83077	4.77557	694.634	2655.21	3349.85	-4.607	3.65028	-1.99478	-2.76147	4.44187	-2.57258	-0.00161458	2.2454	TRUE	-0.37	1.91	0.6	1.8	0.34	0.79	TRUE	-0.37	1.67	0.01	0.15	-0.04
TCGA-55-8621-01A	Cluster 1	0.537338	low	0.961644	0	1.75767	1.18754	1.531	1.71481	0.550424	3.21518	2.26757	1.98202	3.25869	5.44803	1089.37	2622.83	3712.2	-5.48296	3.33017	-2.00932	-2.35394	4.09755	-2.71712	-0.0956443	2.04465	FALSE	2.04	2.51	0.63	1.96	1.03	0.35	FALSE	-0.69	2.04	0.03	0.18	-0.04
TCGA-55-A48X-01A	Cluster 1	0.838544	low	1.13699	0	1.93396	1.65356	1.08506	4.05317	0.291621	2.38177	2.27695	1.91449	2.34817	5.34999	194.534	2069.49	2264.02	-5.77783	3.61553	-1.80174	-2.14421	4.22371	-3.1101	-0.584999	2.06338	TRUE	-1.14	1.98	0.47	1.59	0.36	0.51	TRUE	-1.14	2.46	0.07	0.15	-0.02
TCGA-55-A4DG-01A	Cluster 1	0.669805	high	1.12055	1	1.63614	1.63307	0.975978	2.89011	0.276681	2.34055	1.55288	1.47253	1.89228	4.74778	-438.09	1420.43	982.341	-4.52647	3.69512	-1.91141	-2.62496	4.31003	-2.6846	-0.533963	2.02779	TRUE	-1.89	1.86	0.55	1.4	0.04	0.53	TRUE	-1.89	2.41	0.07	0.14	-0.01
TCGA-55-A57B-01A	Cluster 1	0.950131	low	6.35068	1	1.25066	0.708188	0.642569	0.70544	0.147956	2.57494	3.56697	1.48964	2.95113	5.14118	355.163	1488.93	1844.09	-4.7937	3.39732	-1.83961	-3.57606	5.15862	-3.42042	-0.206514	2.20394	FALSE	2.84	1.48	0.53	1.14	0.28	-0.2	FALSE	-1.39	2.84	0.07	0.18	-0.02
TCGA-62-8394-01A	Cluster 1	1.18629	low	2.34247	1	1.19914	2.32005	0.498801	0.843111	0.115864	2.08872	1.58572	1.23422	2.08793	4.93069	-344.971	947.013	602.042	-5.94286	2.62957	-2.11041	-3.58034	4.50717	-3.56271	-0.82002	2.13962	TRUE	-1.86	2.18	0.47	1.39	0.02	0.31	TRUE	-1.86	2.95	0.12	0.15	-0.03
TCGA-62-8395-01A	Cluster 1	0.809204	high	2.38082	1	0.949999	0.772246	0.526042	1.39054	0.0866512	2.26425	2.05998	2.058	2.50648	5.01191	375.055	711.81	1086.86	-5.31588	3.02975	-2.01091	-3.82006	4.84018	-3.85143	-0.717133	2.06592	FALSE	2.92	1.34	0.6	1.04	-0.42	-0.07	FALSE	-1.51	2.92	0.06	0.18	-0.01
TCGA-62-8399-01A	Cluster 1	1.29882	high	1.05479	1	0.900177	0.947827	0.772082	0.869558	0.0818818	2.35233	1.5355	2.07962	2.77663	5.32098	40.7272	682.738	723.465	-5.72152	3.19276	-1.72943	-2.96226	4.44236	-3.51095	-0.173143	2.00802	FALSE	3.26	1.58	0.38	1.07	0.35	0.16	FALSE	-1.84	3.26	0.12	0.17	-0.02
TCGA-62-A46V-01A	Cluster 1	0.852435	high	2.96164	1	0.767464	0.180379	0.143827	0.367965	0.054555	2.50818	2.43517	1.69657	1.93005	5.51792	208.021	723.067	931.088	-6.48204	2.91724	-1.82754	-2.71399	5.13298	-3.94475	-1.0294	2.17681	FALSE	3.33	1.19	0.72	0.75	-0.07	-0.6	FALSE	-2.14	3.33	0.1	0.19	-0.01
TCGA-62-A46Y-01A	Cluster 1	0.968579	low	3.89315	1	1.38915	1.30494	1.03325	1.31428	0.11984	2.8538	2.6704	1.82498	2.05004	3.78013	-194.89	2034.38	1839.49	-5.70449	3.24655	-1.86877	-3.00473	4.49943	-2.94614	-0.0173756	2.12726	TRUE	-1.64	2.15	0.73	1.59	1.08	0.45	TRUE	-1.64	2.01	0.06	0.12	-0.03
TCGA-62-A470-01A	Cluster 1	0.916584	high	1.1726	1	0.874761	0.66958	0.43161	0.684506	0.0684245	2.47193	1.79458	1.81379	2.13069	3.46774	-596.604	599.783	3.17957	-5.47141	3.15682	-1.82164	-3.07813	4.43871	-3.17295	-0.236917	2.10529	FALSE	2.32	1.39	0.64	0.85	0.06	-0.27	FALSE	-2.36	2.32	0.07	0.11	-0.01
TCGA-64-1681-01A	Cluster 1	0.414748	high	2.73699	1	1.1202	0.406135	0.323516	1.49921	0.0576877	2.36426	3.33433	1.49034	2.40757	4.82873	271.59	1484.6	1756.2	-5.52248	3.15256	-1.97254	-3.36156	4.82829	-3.76177	0.166711	2.12811	FALSE	2.59	2.38	0.4	1.54	0.01	-0.35	FALSE	-1.49	2.59	0.07	0.17	-0.04
TCGA-64-5815-01A	Cluster 1	1.18922	high	0.734247	1	1.21534	0.610479	0.705809	1.0406	0.0426341	2.95608	2.65715	1.31473	2.07186	7.07768	1559.54	1934.93	3494.47	-6.82859	3.20702	-1.98289	-3.32847	4.91016	-4.7593	-0.860712	2.0045	FALSE	3.35	1.78	0.58	1.36	0.42	-0.05	FALSE	-1.17	3.35	0.07	0.25	-0.05
TCGA-67-3773-01A	Cluster 1	0.689728	low	2.45479	1	1.50104	1.81178	0.939923	0.912527	0.20412	2.53748	2.97492	1.74818	2.00589	4.25777	618.23	2085.14	2703.37	-5.19714	3.97302	-1.81998	-3.77875	4.62043	-3.13551	-0.773509	2.10326	TRUE	-1.69	2.59	0.9	1.76	0.57	0.62	TRUE	-1.69	2.04	0.04	0.15	-0.03
TCGA-67-3774-01A	Cluster 1	0.692336	low	2.47945	1	1.64848	1.00644	0.878734	1.53703	0.19941	2.47332	2.09861	1.91365	2.3045	4.60013	181.137	1731.43	1912.57	-5.35139	3.70766	-1.72193	-3.29907	4.45628	-2.96083	0.235629	2.16828	FALSE	2.36	2.21	0.71	1.58	0.12	0.21	FALSE	-1.41	2.36	0.05	0.16	-0.03
TCGA-67-4679-01B	Cluster 1	0.530992	high	4.65753	0	1.08931	1.25633	0.608505	1.15056	0.120839	2.46521	2.92155	2.10305	2.70562	4.62249	545.57	1682.78	2228.35	-6.66573	3.11702	-1.63536	-3.17224	4.57788	-4.37518	-0.995111	2.2263	TRUE	-1.62	1.58	0.62	1.23	0.23	0.28	TRUE	-1.62	2.34	0.04	0.16	-0.01
TCGA-67-6215-01A	Cluster 1	0.882979	high	1.33699	1	0.577874	0.239307	0.309342	0.550807	0.136662	2.47315	1.95488	1.62733	1.79646	3.14064	-712.522	1127.06	414.533	-5.52496	2.99076	-1.88247	-3.27652	4.5472	-4.14944	-0.949102	2.17417	FALSE	2.08	1.4	0.79	0.95	-0.1	-0.37	FALSE	-1.97	2.08	0.07	0.11	-0.02
TCGA-67-6217-01A	Cluster 1	0.620549	low	4.4411	0	1.77555	1.86298	0.922905	2.19824	0.18336	2.38046	2.82184	1.59135	2.10445	4.65609	162.151	1830.09	1992.24	-5.88229	3.11892	-1.8667	-3.07981	4.46541	-3.27435	-0.682832	2.29357	TRUE	-1.42	2.27	0.6	1.66	0.12	0.73	TRUE	-1.42	2.26	0.05	0.15	-0.02
TCGA-69-7763-01A	Cluster 1	0.757901	low	4.61096	0	1.14024	0.763317	0.578918	1.19833	0.159309	2.1888	1.17487	1.80801	2.828	5.68738	765.31	1094.84	1860.15	-5.78987	2.95123	-1.93781	-2.78219	4.21241	-2.58712	0.209344	2.08619	FALSE	3.03	1.36	0.57	1.18	0.11	-0.02	FALSE	-1.46	3.03	0.07	0.2	-0.03
TCGA-69-7764-01A	Cluster 1	0.688893	high	1.43014	0	1.29093	1.34285	0.794791	1.5729	0.110196	2.11727	1.52449	1.86685	2.29772	4.10297	-323.26	869.114	545.853	-5.54481	2.92294	-2.16215	-2.29789	4.33106	-3.10901	0.552407	2.07543	TRUE	-2.02	1.91	0.39	1.33	-0.12	0.45	TRUE	-2.02	2.55	0.08	0.14	-0.02
TCGA-69-7765-01A	Cluster 1	0.607739	low	0.969863	0	1.28936	1.01458	1.09497	1.93936	0.12303	2.73621	2.3242	1.70762	2.44189	6.63621	1177.33	1655.11	2832.44	-5.08265	2.99003	-2.09394	-3.45292	4.46354	-3.38263	0.320483	2.04655	FALSE	3.24	2.07	0.53	1.48	0.34	0.24	FALSE	-1.96	3.24	0.08	0.23	-0.04
TCGA-69-7974-01A	Cluster 1	1.21337	high	1.85479	0	1.26942	1.21118	0.986047	1.57418	0.410893	3.39516	2.07644	1.82949	2.4422	5.0106	538.092	2084.14	2622.24	-4.94551	2.07136	-2.33571	-3.1199	4.56953	-3.41261	0.292962	1.95146	FALSE	2.28	2.49	0.59	1.75	1.44	0.3	FALSE	-1.31	2.28	0.07	0.15	-0.04
TCGA-69-7980-01A	Cluster 1	0.676277	high	1.85479	1	1.60777	1.73063	1.02646	1.17874	0.257929	2.68106	1.79704	1.28736	1.98261	5.03299	252.05	1649.44	1901.49	-4.5153	3.46395	-1.78598	-2.56208	4.20069	-3.09374	-0.268882	2.1043	TRUE	-1.35	2.5	0.34	1.65	0.64	0.59	TRUE	-1.35	2.72	0.09	0.17	-0.04
TCGA-69-8253-01A	Cluster 1	0.955171	low	13.0548	0	0.947277	0.645136	0.916163	1.75591	0.127495	1.62796	2.28092	1.96867	2.10201	3.94758	-553.641	904.977	351.335	-5.06903	3.87755	-1.53103	-2.56142	4.36591	-3.19935	-0.859901	2.26528	FALSE	2.52	1.13	0.74	0.97	-0.2	-0.18	FALSE	-1.78	2.52	0.08	0.13	-0.02
TCGA-69-8254-01A	Cluster 1	0.816722	low	6.09315	0	1.31877	0.87992	0.644465	1.93831	0.215783	2.30082	1.99204	1.81495	2.16851	4.06774	-398.122	1662.57	1264.45	-4.83153	3.38616	-1.508	-2.68624	4.16657	-3.63264	-1.65447	2.12325	FALSE	1.91	2.15	0.64	1.59	0.34	0.15	FALSE	-1.29	1.91	0.05	0.13	-0.04
TCGA-69-8453-01A	Cluster 1	0.391273	high	5.1863	0	1.68086	1.50791	1.02447	1.7234	0.187621	3.34326	2.39451	1.78248	2.26508	4.55135	558.849	2628.2	3187.04	-6.30254	2.38104	-2.09268	-3.22855	4.13614	-4.21098	-0.719217	1.95627	TRUE	-0.65	2.35	0.66	1.82	0.39	0.48	TRUE	-0.65	1.54	0.02	0.14	-0.05
TCGA-73-4658-01A	Cluster 1	0.837828	low	2.40822	1	1.56744	1.17748	0.83277	1.06572	0.123124	3.21062	3.06698	1.70922	2.64034	6.21769	1449.25	2344.67	3793.92	-5.28591	3.47387	-1.93848	-2.56425	4.26869	-3.85178	-1.3324	2.02578	FALSE	3.04	2.06	0.62	1.62	1.52	0.39	FALSE	-1.34	3.04	0.06	0.22	-0.03
TCGA-73-4659-01A	Cluster 1	1.03269	high	0.712329	1	0.803293	0.524259	0.435666	0.790962	0.142902	3.04861	1.30167	2.24059	2.52768	5.59673	534.447	1172.73	1707.18	-5.33855	3.16911	-1.96532	-3.57709	4.77806	-4.50096	-1.52277	2.21357	FALSE	2.94	1.21	0.64	1.01	0.13	-0.25	FALSE	-1.72	2.94	0.08	0.18	-0.02
TCGA-73-4662-01A	Cluster 1	0.761818	high	3.36712	1	1.79806	1.55976	0.710283	2.28456	0.128283	2.49126	2.60035	1.50183	1.9642	4.93618	171.38	1905.41	2076.79	-6.02595	3.67131	-1.76321	-3.24549	4.67152	-3.87075	-0.94073	2.22944	TRUE	-1.66	1.88	0.66	1.54	0.75	0.49	TRUE	-1.66	2.28	0.05	0.15	-0.03
TCGA-73-4676-01A	Cluster 1	1.29442	high	3.10959	1	0.548801	0.993523	0.601959	0.525467	0.0987244	2.55811	1.58386	1.60822	2.09995	4.58214	-62.9942	1012.86	949.865	-5.64227	3.55027	-1.91988	-2.49914	4.46409	-3.39462	-0.394321	2.07345	FALSE	3.06	1.39	0.74	1	0.89	0.22	FALSE	-2.54	3.06	0.11	0.15	-0.02
TCGA-73-4677-01A	Cluster 1	0.941044	high	10.2986	0	0.971739	1.08794	0.625109	1.15887	0.0965823	2.09259	2.19636	2.04201	2.28587	3.87422	-265.623	1150.19	884.564	-5.76226	3.43876	-1.9888	-3.05938	4.13691	-3.52044	-0.76156	2.0002	FALSE	2.22	1.47	0.84	1.21	0.01	0.3	FALSE	-2.04	2.22	0.05	0.14	-0.01
TCGA-73-7498-01A	Cluster 1	0.618481	low	18.4438	0	1.4141	0.779326	0.557829	1.42387	0.0972561	2.25156	1.76358	2.01223	3.02748	4.83024	365.132	1257.72	1622.85	-5.30523	2.54599	-1.75239	-2.7316	4.17647	-3.15122	-0.939339	2.30677	FALSE	2.63	1.37	0.5	1.13	-0.25	-0.07	FALSE	-1.42	2.63	0.05	0.16	0
TCGA-75-5146-01A	Cluster 1	0.734239	low	13.6767	0	1.59986	1.6163	0.6744	2.07684	0.146348	2.2156	2.06609	1.68743	2.09951	3.72665	7.53375	1612.61	1620.14	-5.41658	3.45605	-1.89452	-3.10871	4.22315	-3.16871	-0.36797	2.13768	TRUE	-2.09	1.78	0.86	1.28	-0.24	0.4	TRUE	-2.09	2.49	0.06	0.14	0
TCGA-75-6206-01A	Cluster 1	0.573856	low	0.821918	1	0.833451	0.600615	0.448283	0.670648	0.0892984	2.7577	1.58739	1.62075	2.37162	4.69204	263.678	1085.63	1349.31	-5.04591	3.47519	-1.71811	-3.70861	4.67821	-2.67729	0.349738	2.16649	FALSE	2.42	1.5	0.55	1.11	-0.16	-0.15	FALSE	-1.75	2.42	0.04	0.18	-0.02
TCGA-75-7025-01A	Cluster 1	0.712558	high	1.70959	1	1.64342	1.30938	0.833656	2.37433	0.0940481	2.26624	3.23814	1.73603	2.18919	5.26791	484.849	1806.42	2291.26	-6.46036	2.3908	-1.98315	-4.18448	4.46591	-3.87168	-0.185943	2.12218	FALSE	2.71	1.79	0.51	1.47	0.02	0.35	FALSE	-1.12	2.71	0.05	0.19	-0.02
TCGA-78-7145-01A	Cluster 1	0.869122	low	5.95616	1	0.725385	0.14181	0.251187	0.769628	0.0209104	2.29052	1.9589	1.40652	2.03461	4.99775	129.226	913.86	1043.09	-6.55181	2.56537	-2.04373	-3.41196	4.42881	-3.67649	-0.341377	2.0533	FALSE	2.96	1.33	0.64	0.84	0.4	-0.47	FALSE	-2.38	2.96	0.1	0.17	-0.04
TCGA-78-7154-01A	Cluster 1	1.39047	low	8.47671	0	0.792188	0.767965	0.676857	0.760217	0.161204	2.07982	1.28882	1.53703	2.128	4.54992	-413.768	426.183	12.4152	-6.09403	2.32684	-2.05879	-3.49175	4.19543	-3.26073	-0.291089	2.13595	FALSE	3.19	1.78	0.48	1.05	-0.16	-0.02	FALSE	-2.5	3.19	0.14	0.14	-0.01
TCGA-78-7156-01A	Cluster 1	0.642055	high	1.30959	1	0.666394	0.651025	0.565077	0.580137	0.116036	1.40001	1.51583	1.82916	2.61107	3.05972	-737.95	241.46	-496.49	-5.05564	4.12532	-1.85099	-3.25115	4.78968	-3.06425	-0.326513	2.2423	FALSE	2.32	1.58	0.8	0.95	-0.36	-0.16	FALSE	-2.51	2.32	0.07	0.12	0
TCGA-78-7160-01A	Cluster 1	0.787945	high	5.0137	1	1.75177	2.21616	1.24529	1.56164	0.73894	3.58697	2.20589	2.20968	2.59348	5.40279	695.85	2132.88	2828.73	-6.25866	2.50303	-2.11888	-3.61374	4.06399	-3.509	-0.500546	2.01076	TRUE	-1.76	2.5	0.63	1.84	0.44	1.04	TRUE	-1.76	2.33	0.05	0.17	-0.04
TCGA-78-7162-01A	Cluster 1	0.535061	low	3.95068	0	1.43956	1.66601	1.27288	1.95319	0.267834	2.36866	2.19283	1.80759	3.44985	4.50458	378.213	1647.62	2025.83	-6.48375	1.69334	-2.20995	-3.21007	4.72475	-3.93844	-0.186681	2.32839	TRUE	-1.54	2.13	0.64	1.67	0.06	0.58	TRUE	-1.54	2.52	0.05	0.16	-0.01
TCGA-78-7539-01A	Cluster 1	0.546142	low	4.10685	1	1.83426	2.29784	1.00901	1.15169	0.156912	2.55405	2.52312	1.70571	1.42964	4.22788	-152.557	2094.56	1942	-6.17994	2.0554	-2.15239	-3.256	4.70449	-3.78989	0.0846446	2.31934	TRUE	-1.49	2.58	0.63	1.87	0.42	0.95	TRUE	-1.49	1.68	0.04	0.11	-0.03
TCGA-78-7540-01A	Cluster 1	0.89388	high	0.684932	1	0.717455	0.455482	0.542544	0.935994	0.133104	2.02305	1.39737	1.31258	1.96255	3.08953	-761.004	927.982	166.978	-5.28739	2.62486	-2.01959	-3.39889	4.46051	-3.68021	-0.840595	2.20669	FALSE	1.74	1.07	0.68	1.01	0.01	-0.24	FALSE	-1.25	1.74	0.05	0.1	-0.03
TCGA-78-7633-01A	Cluster 1	0.705003	low	0.772603	1	0.503476	0.196855	0.310435	0.283626	0.0606547	1.53824	1.19941	1.69841	3.07211	3.54837	-502.048	86.2543	-415.793	-5.42422	3.32172	-1.81809	-3.86144	4.60182	-3.05966	-0.471045	2.18923	FALSE	2.73	1.06	0.64	0.66	-0.3	-0.46	FALSE	-2.28	2.73	0.08	0.14	0
TCGA-78-8640-01A	Cluster 1	1.18397	high	1.18904	1	0.980792	1.03673	0.748272	1.21339	0.131604	2.17013	1.01719	1.55164	1.59565	4.13498	-764.402	1124.42	360.014	-5.14595	2.28948	-2.18906	-3.9125	4.12549	-3.23374	0.00314653	2.32824	FALSE	2.44	1.88	0.53	1.32	-0.01	0.22	FALSE	-2.06	2.44	0.11	0.1	-0.03
TCGA-78-8648-01A	Cluster 1	0.643789	high	3.38356	1	1.85017	2.68004	1.51998	2.06738	0.462253	3.79894	1.64781	1.40622	3.00296	7.75121	2017.96	2930.58	4948.53	-3.95171	3.42268	-1.9137	-2.88624	4.49531	-2.63791	-0.274285	2.16158	TRUE	-0.55	2.26	0.51	2.08	0.48	1.27	TRUE	-0.55	2.89	0.03	0.26	-0.05
TCGA-78-8655-01A	Cluster 1	0.989889	high	6.55616	1	1.28831	1.8784	0.952717	1.15585	0.148034	2.65586	2.10204	1.70164	2.33766	4.91093	175.818	1807.59	1983.41	-5.33135	2.64376	-2.11197	-3.10586	4.11573	-2.56833	0.776071	2.07962	TRUE	-1.38	2.17	0.6	1.58	0.23	0.64	TRUE	-1.38	2.43	0.07	0.15	-0.03
TCGA-78-8660-01A	Cluster 1	1.2288	low	1.78904	1	1.83575	1.84087	1.35511	1.69966	0.304082	3.36336	1.92291	1.53682	2.18275	4.86055	-0.531527	2199.19	2198.66	-4.8879	3.40379	-1.85223	-2.77182	4.58091	-2.14399	0.428141	2.2482	TRUE	-1.22	2.48	0.58	1.88	0.75	0.74	TRUE	-1.22	2.3	0.09	0.12	-0.03
TCGA-78-8662-01A	Cluster 1	1.057	high	0.70411	1	0.715849	0.639206	0.333267	0.494275	0.0410623	1.32928	0.850025	1.02127	1.85968	4.01323	-874.024	-51.3477	-925.371	-5.23506	3.26549	-2.08047	-3.26623	4.45934	-3.26647	-0.555271	2.09782	FALSE	3.19	1.17	0.67	0.66	-0.34	-0.15	FALSE	-2.54	3.19	0.13	0.12	0.01
TCGA-86-6562-01A	Cluster 1	1.0322	high	1.26027	1	1.06755	0.451741	0.689002	0.862714	0.108677	2.53913	1.02696	1.87185	2.35879	6.01612	825.454	1086.96	1912.41	-5.18137	3.02398	-2.06503	-3.337	4.2665	-3.39747	-0.00463265	2.02424	FALSE	3.28	1.41	0.53	1.09	0.35	-0.28	FALSE	-1.83	3.28	0.09	0.21	-0.03
TCGA-86-8055-01A	Cluster 1	1.05233	low	4.03836	0	1.14164	0.880977	0.527933	1.45025	0.0779746	2.73482	1.57802	1.38614	2.17852	6.7763	1320.04	1470.52	2790.56	-5.46878	2.75476	-1.99533	-2.82666	4.19154	-3.28308	-0.638277	2.02099	FALSE	3.78	2.07	0.41	1.36	0.35	-0.03	FALSE	-1.7	3.78	0.1	0.26	-0.04
TCGA-86-8056-01A	Cluster 1	0.734451	low	5.06027	0	1.32423	0.956138	0.719986	1.48793	0.183288	2.67912	2.22823	2.1259	2.38534	4.05557	34.9184	1370.39	1405.31	-4.61644	3.18629	-1.95962	-2.68063	4.25069	-2.61941	0.508054	2.1433	FALSE	2.06	1.63	0.6	1.11	0.19	0.02	FALSE	-1.87	2.06	0.04	0.14	-0.03
TCGA-86-8073-01A	Cluster 1	0.751376	low	4.79452	0	1.05176	0.901989	0.553512	0.986572	0.114145	2.82033	1.58791	1.92126	2.26879	5.58245	410.705	1081.39	1492.1	-4.57297	3.39275	-1.6913	-2.92404	4.40226	-2.06018	0.0845836	2.28594	FALSE	2.83	1.55	0.6	1.09	-0.15	0.04	FALSE	-2.18	2.83	0.06	0.18	-0.01
TCGA-86-8075-01A	Cluster 1	1.14845	high	4.43014	0	1.05873	0.591693	0.4484	1.39556	0.0968383	2.86717	1.49133	1.3256	2.21186	6.55075	1225.11	1380.23	2605.34	-4.9729	2.96181	-2.08157	-3.31496	4.53834	-3.45647	-1.04727	2.16967	FALSE	3.48	2	0.35	1.27	0.55	-0.32	FALSE	-1.75	3.48	0.1	0.24	-0.05
TCGA-86-8076-01A	Cluster 1	0.749521	high	3.52877	1	1.97014	2.82617	1.08369	2.49494	0.219661	3.00386	2.86075	1.88985	2.23656	5.09621	256.532	2430.41	2686.94	-5.66223	2.05128	-2.43068	-4.07423	4.31505	-3.71089	-0.389321	1.87938	TRUE	-1.41	2.52	0.75	1.96	0.27	1.26	TRUE	-1.41	2.13	0.05	0.15	-0.03
TCGA-86-8280-01A	Cluster 1	0.787165	high	0.326027	1	2.0862	1.47782	0.844782	2.17541	0.141353	2.90921	2.84773	1.68615	2.58302	5.62029	772.864	2184.48	2957.34	-5.11006	1.35161	-2.43887	-5.53786	4.19568	-2.766	0.266048	2.52569	TRUE	-1.12	2.55	0.54	1.83	0.44	0.37	TRUE	-1.12	2.63	0.05	0.18	-0.02
TCGA-86-8671-01A	Cluster 1	0.613789	high	2.12877	1	2.96971	2.9285	1.79946	3.65695	0.398191	3.51241	3.17807	1.68982	2.74097	6.09858	1467.38	3274.29	4741.68	-5.97149	2.68234	-2.00927	-3.2018	4.20011	-3.8556	-0.820702	2.19213	TRUE	-0.05	3.24	0.53	2.5	0.78	1.33	TRUE	-0.05	1.87	0.01	0.17	-0.05
TCGA-86-A456-01A	Cluster 1	0.605428	high	0.920548	1	1.39082	0.719738	0.834516	0.982251	0.0690029	3.03461	1.53294	1.80013	2.18375	4.38844	286.39	1763.93	2050.32	-5.66029	3.13338	-1.85411	-3.36188	4.11186	-3.45332	-0.211736	2.09493	FALSE	1.94	2.03	0.67	1.52	0.96	0.09	FALSE	-1.47	1.94	0.05	0.16	-0.06
TCGA-86-A4JF-01A	Cluster 1	0.930285	high	1.0137	1	1.17212	1.2367	1.68277	1.13298	0.210264	2.66065	1.38667	1.4097	2.11335	4.4109	-244.228	1654.89	1410.66	-4.97638	3.75858	-1.86772	-2.39542	4.5205	-2.08758	0.239502	2.20238	TRUE	-1.84	2.4	0.7	1.67	1.19	0.34	TRUE	-1.84	2.23	0.1	0.12	-0.05
TCGA-86-A4P7-01A	Cluster 1	0.645613	high	0.517808	1	1.77302	1.88716	1.42394	2.56617	0.297711	3.04124	1.59224	1.70182	3.2681	5.20034	609.843	2087.86	2697.71	-6.82808	2.23174	-2.26734	-3.8599	4.65209	-4.35935	-0.210055	2.05319	TRUE	-1.05	1.63	0.53	1.53	0.25	0.67	TRUE	-1.05	2.36	0.05	0.16	-0.03
TCGA-86-A4P8-01A	Cluster 1	0.11258	low	3.47397	1	2.43828	2.14017	1.95425	1.4391	0.63547	3.53254	2.53828	1.95978	3.65695	4.42798	1047.37	3016.61	4063.98	-5.67789	3.81712	-1.60354	-3.38663	4.90764	-3.28046	-0.168889	2.24067	TRUE	-0.55	2.17	0.64	1.83	0.65	0.92	TRUE	-0.55	1.35	-0.02	0.15	-0.04
TCGA-91-6828-01A	Cluster 1	0.555098	high	0.060274	1	1.65081	1.61857	1.0003	1.57184	0.245756	3.25778	2.12663	2.25385	2.59647	4.99027	592.488	2122.36	2714.85	-5.42959	2.94427	-1.85749	-2.4215	4.11608	-3.04417	-0.203969	2.16008	TRUE	-1.72	2.64	0.5	1.75	0.47	0.64	TRUE	-1.72	1.94	0.04	0.14	-0.04
TCGA-91-6830-01A	Cluster 1	1.07698	high	0.843836	1	1.5128	1.64536	1.16282	1.45959	0.433072	3.17247	1.6226	2.37471	3.13296	5.47585	793.353	1723.52	2516.87	-4.37948	3.16202	-2.00522	-3.32539	4.52091	-2.64487	-0.0336805	2.24999	TRUE	-1.69	2.33	0.49	1.63	0.4	0.57	TRUE	-1.69	2.89	0.08	0.2	-0.04
TCGA-91-6835-01A	Cluster 1	0.544273	low	3.08219	0	2.51385	3.1541	1.5144	3.50985	0.394112	3.75665	2.63701	1.96981	2.39763	5.30678	954.211	2911.77	3865.98	-4.94286	3.22584	-1.97564	-2.70842	3.94901	-2.1682	0.356022	2.02454	TRUE	-0.97	2.69	0.34	2.14	0.78	1.44	TRUE	-0.97	2.02	0.03	0.16	-0.04
TCGA-91-6840-01A	Cluster 1	1.06168	low	3.06575	0	1.54455	1.79813	0.99565	1.63284	0.136539	2.34336	1.0599	1.39558	2.67787	4.62592	-245.82	1238.29	992.473	-6.04042	2.86823	-1.8305	-3.57689	3.92076	-3.41671	0.277653	2.14138	TRUE	-1.7	2.29	0.18	1.61	-0.08	0.66	TRUE	-1.7	2.69	0.1	0.14	-0.03
TCGA-91-8496-01A	Cluster 1	0.376786	low	2.27123	0	1.13788	1.22382	0.866163	0.448944	0.157333	2.47016	2.89485	2.022	2.01509	4.00005	180.266	2194.41	2374.68	-5.38831	2.94981	-1.77124	-3.09763	4.14001	-2.79439	-0.261703	2.10575	TRUE	-1.78	1.65	0.9	1.35	0.41	0.22	TRUE	-1.78	1.74	0.02	0.12	-0.01
TCGA-91-8497-01A	Cluster 1	0.56244	high	2.85753	1	2.11393	1.1025	0.774627	3.28764	0.22947	2.60792	2.83288	1.83456	2.72845	4.88043	564.306	2144.75	2709.05	-5.00662	2.26263	-2.14026	-4.49645	4.62064	-3.80895	-1.23309	2.23974	FALSE	2.17	1.52	0.59	1.5	0.19	0.12	FALSE	-0.61	2.17	0.03	0.16	-0.01
TCGA-91-A4BD-01A	Cluster 1	0.604471	low	2.54521	1	1.324	0.48638	0.809691	0.981303	0.103608	2.53181	2.33497	1.70169	1.73505	2.78703	-545.662	1972.58	1426.92	-5.57846	2.98635	-1.98416	-2.73222	4.1649	-2.58004	0.298932	2.15391	FALSE	1.55	1.66	0.85	1.22	0	-0.21	FALSE	-1.55	1.55	0.04	0.09	-0.02
TCGA-93-7348-01A	Cluster 1	0.79327	low	1.16164	0	1.58798	0.838032	0.599095	2.44331	0.121649	2.1945	2.31188	1.74419	2.17419	6.09169	558.73	1308.98	1867.71	-4.28283	3.30967	-2.07765	-2.79154	4.54398	-2.39257	-0.326397	2.49308	FALSE	3.24	1.78	0.54	1.34	0.01	0.09	FALSE	-1.56	3.24	0.08	0.21	-0.03
TCGA-93-8067-01A	Cluster 1	1.57513	high	2.93425	0	0.765282	0.428095	0.784197	0.764405	0.192994	2.25708	1.71047	1.59797	1.85388	4.67054	-574.043	595.545	21.5019	-3.80145	3.28915	-1.77493	-1.73199	4.57882	-2.93745	-0.973883	2.23595	FALSE	2.8	1.75	0.48	1.04	-0.11	-0.27	FALSE	-2.1	2.8	0.12	0.14	-0.03
TCGA-93-A4JN-01A	Cluster 1	1.04199	low	1.92055	1	1.67586	0.62909	0.592615	2.82562	0.172217	2.21911	1.94018	1.67721	2.38513	6.22546	248.736	1292.28	1541.01	-4.51823	3.10921	-1.76236	-2.86498	3.97682	-1.96025	-0.263382	2.24262	FALSE	3.46	1.62	0.35	1.29	0.23	-0.23	FALSE	-1.4	3.46	0.12	0.2	-0.03
TCGA-93-A4JO-01A	Cluster 1	0.854706	high	3.2274	0	2.10396	2.20295	1.38073	2.54989	0.348091	3.15899	2.65156	1.70082	2.35852	5.08921	431.779	2454.89	2886.67	-4.71741	3.00869	-2.00116	-2.17055	4.3667	-2.81928	-0.718128	2.2812	TRUE	-1.03	2.29	0.51	1.79	0.54	0.8	TRUE	-1.03	2.28	0.06	0.14	-0.03
TCGA-93-A4JP-01A	Cluster 1	0.559104	high	5.65753	0	1.11099	0.526689	0.679285	0.80027	0.162937	2.96467	1.63758	1.72352	3.44871	4.41243	463.323	1656.21	2119.54	-5.29501	3.50446	-1.87783	-2.22072	4.64401	-3.4191	-1.29685	2.19714	FALSE	2.28	2.36	0.51	1.55	0.52	-0.17	FALSE	-1.48	2.28	0.05	0.16	-0.04
TCGA-93-A4JQ-01A	Cluster 1	0.993132	high	2.54795	0	2.38339	1.30248	1.24985	3.824	0.274025	2.68981	2.0942	1.40068	2.18557	6.63235	932.74	2344.94	3277.68	-4.14262	3.3661	-1.42519	-2.24392	4.43534	-1.96041	-0.0984358	2.62925	FALSE	3.14	2.55	0.43	1.84	0.92	0.32	FALSE	-1.03	3.14	0.1	0.2	-0.04
TCGA-95-7039-01A	Cluster 1	0.9006	low	1.19178	0	1.06533	1.24946	0.64217	1.07164	0.106624	1.99903	1.24881	1.56128	2.47668	5.41911	115.723	859.271	974.993	-5.15829	3.77329	-1.81968	-3.09174	4.47283	-2.95183	0.0565505	2.0821	TRUE	-1.73	1.89	0.54	1.35	0.62	0.3	TRUE	-1.73	3.16	0.12	0.17	-0.02
TCGA-95-8039-01A	Cluster 1	0.938868	high	6.70959	0	1.73137	0.709107	0.887946	1.28828	0.151516	2.73946	3.53789	1.74486	2.16285	4.62757	86.4008	1960.79	2047.19	-4.76863	3.16974	-2.0072	-3.51204	4.00016	-2.51421	-0.122648	2.25496	FALSE	2.49	1.97	0.52	1.48	0.54	-0.04	FALSE	-1.29	2.49	0.07	0.15	-0.02
TCGA-95-A4VK-01A	Cluster 1	0.874209	high	0.468493	1	1.58812	1.43763	1.02859	2.67048	0.183525	2.17194	1.61404	1.82374	2.10098	4.62719	-445.761	1329.58	883.821	-4.99171	3.12599	-1.86951	-2.34427	4.15052	-3.24848	0.0568077	2.08051	TRUE	-1.53	1.81	0.51	1.31	-0.03	0.41	TRUE	-1.53	2.53	0.09	0.14	-0.02
TCGA-95-A4VP-01A	Cluster 1	0.869641	high	3.54247	1	1.67486	1.88034	1.00981	2.68708	0.143322	2.19999	1.61555	1.93213	3.137	5.09593	250.022	1623.92	1873.94	-3.57147	2.66762	-1.70261	-2.02368	3.9667	-2.16242	0.293786	2.86876	TRUE	-1.03	1.63	0.43	1.43	0.2	0.59	TRUE	-1.03	2.77	0.09	0.16	-0.03
TCGA-97-7546-01A	Cluster 1	0.432615	high	1.27123	1	1.66226	1.51283	0.996038	2.03226	0.190459	2.32913	2.0117	1.80667	2.42231	4.827	793.778	1819.13	2612.9	-4.71704	2.96037	-2.10024	-3.07061	4.41656	-3.02758	-0.0561717	2.16374	TRUE	-1.67	1.8	0.57	1.45	0.82	0.54	TRUE	-1.67	2.68	0.05	0.19	-0.03
TCGA-97-7552-01A	Cluster 1	0.48716	high	3.83562	0	2.17373	2.72828	2.17214	3.42644	0.531627	3.10352	2.205	1.98648	2.44954	4.54472	463.764	2820.91	3284.68	-5.02276	3.44562	-2.03484	-2.40174	4.16082	-2.65056	-0.169018	2.17458	TRUE	-0.77	2.87	0.73	2.22	0.58	1.49	TRUE	-0.77	1.34	0.02	0.12	-0.05
TCGA-97-7553-01A	Cluster 1	0.51653	low	4.47123	1	1.70276	2.18491	1.50411	2.17545	0.431702	3.78373	2.81549	2.47938	3.00406	5.02027	920.108	2891.43	3811.53	-4.91473	3.63828	-2.06316	-3.84418	4.89956	-2.77528	-0.0704524	2.07966	TRUE	-1.07	2.31	0.6	1.85	0.82	0.9	TRUE	-1.07	1.74	0.01	0.16	-0.05
TCGA-97-7554-01A	Cluster 1	1.01056	high	0.323288	1	1.10009	1.15762	0.758186	1.84264	0.0995475	2.67614	1.2692	1.40596	2.64709	6.33387	1118.47	1386.76	2505.22	-5.64815	2.42931	-2.08532	-4.08549	4.57688	-3.9323	-0.564389	2.22635	FALSE	3.09	1.92	0.6	1.5	1.58	0.29	FALSE	-1.6	3.09	0.08	0.21	-0.04
TCGA-97-7938-01A	Cluster 1	0.0767316	high	0.482192	1	1.12207	1.41409	0.644325	1.56659	0.119913	2.14373	1.95985	1.89948	2.36691	4.74092	57.2733	889.691	946.964	-5.89823	2.45393	-2.30454	-2.91053	4.25188	-3.66608	-0.190079	2.06917	TRUE	-2.21	1.64	0.56	1.17	0.66	0.36	TRUE	-2.21	2.76	0.06	0.18	-0.02
TCGA-97-7941-01A	Cluster 1	0.802342	high	0.649315	1	1.29733	0.98774	0.846429	1.51884	0.162223	2.28206	1.84108	1.8915	2.6124	4.74776	145.421	1282.96	1428.38	-5.91551	3.21934	-2.00715	-2.01851	4.19807	-3.26362	-0.128217	2.12984	FALSE	2.55	1.54	0.63	1.29	-0.14	0.12	FALSE	-1.04	2.55	0.07	0.15	-0.02
TCGA-97-8174-01A	Cluster 1	0.565356	low	5.77808	0	1.55273	0.967694	0.736929	1.41562	0.204322	2.59368	2.01947	1.49031	3.0275	5.36436	823.692	1637.02	2460.71	-5.39497	3.60365	-1.73573	-2.93644	4.29057	-2.80703	0.116276	2.09725	FALSE	2.79	2.13	0.59	1.53	-0.01	0.13	FALSE	-1.25	2.79	0.04	0.2	-0.01
TCGA-97-8177-01A	Cluster 1	0.836148	high	3.77808	1	1.54863	1.29131	0.75761	2.08396	0.108736	2.98116	2.79735	1.6829	2.31148	5.82601	1052.1	2157.54	3209.64	-5.22314	3.61625	-1.64137	-2.37414	4.51196	-2.39654	-0.340397	2.22783	TRUE	-1.43	1.81	0.7	1.5	-0.01	0.33	TRUE	-1.43	2.57	0.05	0.19	-0.03
TCGA-97-8179-01A	Cluster 1	0.807288	high	2.72603	1	0.683696	0.769897	0.374067	0.555091	0.0624869	2.398	2.33653	1.90972	2.79964	4.6918	-26.1366	723.008	696.872	-5.3766	3.21934	-1.69433	-2.60816	4.16264	-2.78171	-0.0493014	2.32099	FALSE	2.84	1.63	0.34	0.98	0.04	-0.11	FALSE	-2.16	2.84	0.08	0.16	-0.01
TCGA-97-8552-01A	Cluster 1	0.424542	low	7.73425	0	1.42436	0.751839	0.785922	2.1945	0.145587	2.64497	3.17175	2.12055	2.08091	4.56864	93.3837	1937.51	2030.89	-5.07721	3.36436	-1.90077	-3.23248	4.38521	-3.00288	-0.0863794	2.25148	FALSE	2.07	1.63	0.61	1.39	0.09	-0.04	FALSE	-0.92	2.07	0.03	0.15	-0.01
TCGA-97-A4LX-01A	Cluster 1	0.724701	high	2.08219	1	2.49497	2.06902	1.42533	3.20563	0.352135	3.64476	2.678	1.59437	2.11816	6.20869	1162.75	2797.43	3960.17	-5.65868	3.69633	-1.7168	-2.32266	4.6773	-3.77422	0.0863639	2.12626	TRUE	-0.88	3.05	0.6	2.29	1.23	0.92	TRUE	-0.88	1.99	0.03	0.17	-0.05
TCGA-97-A4M1-01A	Cluster 1	0.540847	low	3.37808	0	1.24379	1.17165	0.740467	0.641819	0.158367	2.18283	2.34841	1.85667	2.84318	4.39797	68.101	1666.57	1734.68	-5.52836	2.92675	-1.91925	-2.86406	4.40274	-3.54415	-0.425738	2.22233	FALSE	2.2	1.67	0.63	1.33	0.3	0.1	FALSE	-1.26	2.2	0.04	0.14	-0.01
TCGA-97-A4M2-01A	Cluster 1	0.337679	low	8.93425	0	1.90718	1.78101	1.56866	2.14471	0.44091	3.34391	2.96133	2.12271	2.75838	4.45669	428.804	2584.42	3013.22	-5.09254	3.32712	-2.0966	-2.89711	4.31132	-2.93799	0.349118	1.92517	TRUE	-0.76	2.25	0.68	1.81	0.68	0.67	TRUE	-0.76	1.39	-0.01	0.13	-0.03
TCGA-97-A4M3-01A	Cluster 1	1.10145	low	5.85479	0	0.829004	0.374225	0.329248	0.830651	0.0393449	1.37513	1.58591	1.75865	2.60532	4.86854	16.8774	389.848	406.726	-5.55638	2.87045	-2.06171	-2.93654	4.16218	-2.75731	0.00472945	2.06628	FALSE	2.99	1.13	0.56	0.82	-0.19	-0.27	FALSE	-1.89	2.99	0.09	0.18	-0.02
TCGA-97-A4M5-01A	Cluster 1	0.868107	low	2.60822	1	1.28675	0.849968	1.15941	1.85933	0.383505	2.93034	1.76358	1.72429	2.96889	5.42005	589.829	1716.97	2306.8	-5.21737	3.1762	-2.00232	-2.85645	4.2114	-2.82654	0.090201	2.10074	FALSE	2.49	1.8	0.58	1.39	0.33	-0.05	FALSE	-1.17	2.49	0.05	0.17	-0.02
TCGA-97-A4M6-01A	Cluster 1	0.738	low	2.38904	0	2.19893	1.53005	0.975358	2.55625	0.171052	2.94944	3.25976	2.09015	2.02977	5.05962	419.076	2259.9	2678.98	-5.68635	2.99269	-1.74642	-2.72362	4.35353	-2.97412	0.353217	2.1457	TRUE	-1.06	2.6	0.54	1.87	0.51	0.3	TRUE	-1.06	2.18	0.05	0.17	-0.04
TCGA-97-A4M7-01A	Cluster 1	0.776091	low	1.66849	0	2.03893	1.3568	0.834268	2.15401	0.178477	2.96845	3.92407	1.90344	2.43693	5.10157	465.306	2256.58	2721.88	-5.0439	2.93127	-2.05874	-2.70747	4.55379	-2.77886	0.449078	2.04345	TRUE	-1.06	2.22	0.41	1.74	0.54	0.31	TRUE	-1.06	2.42	0.05	0.17	-0.03
TCGA-99-7458-01A	Cluster 1	0.590055	low	0.665753	1	2.12234	2.19503	1.27631	1.73658	0.149728	2.70615	3.03497	1.67293	2.79439	5.47174	853.488	2149.38	3002.87	-5.16999	3.70554	-1.62779	-1.6182	4.42231	-2.68931	0.69504	2.14672	TRUE	-1.53	2.43	0.7	1.89	1.28	0.94	TRUE	-1.53	2.53	0.05	0.18	-0.03
TCGA-99-8028-01A	Cluster 1	0.31702	high	2.25753	0	2.68342	2.83745	1.68561	2.30708	0.356903	3.70924	2.11007	1.36577	2.48763	6.39892	1397.19	3103.02	4500.21	-4.37204	2.58772	-2.11716	-2.93989	4.59968	-3.20584	-0.905721	2.24524	TRUE	-0.71	3.18	0.57	2.54	1.48	1.4	TRUE	-0.71	2.35	0.05	0.2	-0.06
TCGA-99-AA5R-01A	Cluster 1	0.379169	low	1.33425	0	2.31005	2.44418	1.9091	3.42542	0.520667	2.81633	3.022	1.85889	3.82025	5.24499	1012.13	2820.54	3832.67	-4.45119	2.87196	-1.86885	-2.62499	4.00255	-2.27327	-0.05297	2.11526	TRUE	-0.51	2.22	0.56	1.92	0.84	1.01	TRUE	-0.51	2.02	0.03	0.17	-0.04
TCGA-J2-A4AD-01A	Cluster 1	1.60366	low	2.72603	1	0.938688	0.591418	0.353137	0.576305	0.0898405	1.99864	1.33786	1.49952	1.78867	5.2048	-392.373	110.113	-282.26	-5.45558	3.28599	-2.11374	-3.3294	4.06514	-2.85862	-0.194531	2.06055	FALSE	3.7	0.85	0.6	0.69	-0.09	-0.24	FALSE	-2.6	3.7	0.13	0.19	-0.01
TCGA-J2-A4AE-01A	Cluster 1	0.352957	high	1.83562	0	1.9004	1.26791	0.825517	2.20351	0.150244	2.14658	2.2134	1.88876	1.99	3.34162	-489.976	1637.85	1147.88	-4.63605	3.40817	-1.99929	-2.96337	4.47442	-2.7071	0.110739	2.11537	FALSE	1.78	2.03	0.79	1.54	0.49	0.32	FALSE	-1.74	1.78	0.06	0.11	-0.04
TCGA-J2-A4AG-01A	Cluster 1	0.803275	low	1.93151	0	2.02314	1.16281	0.978828	2.9094	0.240047	2.64261	3.00154	1.50642	2.31263	5.30911	474.605	1976.42	2451.02	-4.53238	2.24647	-2.16944	-2.33056	4.49186	-2.70488	0.767568	2.46002	FALSE	2.6	1.92	0.61	1.49	0.42	0.33	FALSE	-1.29	2.6	0.07	0.17	-0.03
TCGA-L4-A4E6-01A	Cluster 1	0.219247	low	1.21096	0	1.46698	0.998753	1.09523	1.55591	0.318048	4.23157	2.29101	1.89146	3.20301	4.62639	1047.7	2764.76	3812.47	-4.23068	2.64311	-2.3165	-1.97656	4.23937	-2.09526	1.1411	2.25377	FALSE	1.36	2.12	0.58	1.69	0.53	0.13	FALSE	-0.65	1.36	-0.04	0.17	-0.04
TCGA-L9-A443-01A	Cluster 1	0.727381	high	1.7863	0	1.39892	1.27042	1.12391	1.12873	0.131066	2.20256	2.19322	1.75477	2.29946	5.56194	251.194	1086.5	1337.69	-6.26726	2.16453	-2.16211	-3.58008	4.53835	-3.59037	1.11699	2.29152	FALSE	3.22	1.96	0.42	1.19	0.23	0.39	FALSE	-1.92	3.22	0.1	0.19	-0.03
TCGA-L9-A743-01A	Cluster 1	0.735116	low	0.326027	0	2.31637	2.10177	1.1528	2.53787	0.236178	3.26122	2.75493	1.87652	2.52096	6.13904	737.696	2511.72	3249.41	-3.89314	2.89423	-2.23265	-2.05754	4.30301	-1.42032	0.738056	2.42964	TRUE	-0.91	2.44	0.56	1.88	0.74	0.8	TRUE	-0.91	2.47	0.07	0.18	-0.05
TCGA-L9-A7SV-01A	Cluster 1	0.96812	low	1.92877	0	0.928599	0.689416	0.575851	1.12759	0.197917	1.86127	0.875048	1.13336	1.8931	3.57431	-1000.49	173.813	-826.679	-5.38277	3.61045	-1.5599	-1.52714	3.82318	-3.17878	0.0998981	2.01159	FALSE	2.7	1.55	0.4	0.92	-0.25	-0.1	FALSE	-2.51	2.7	0.12	0.09	0
TCGA-MN-A4N5-01A	Cluster 1	0.768429	low	2.11781	0	1.80997	1.83134	1.91958	1.37639	0.277588	2.57453	1.08681	1.5331	1.94476	5.08241	-569.046	1471.04	901.99	-3.42457	2.55007	-2.10836	-1.9635	4.40105	-1.1741	1.46175	2.76214	TRUE	-1.48	2.36	0.55	1.76	1.3	0.74	TRUE	-1.48	2.39	0.1	0.13	-0.04
TCGA-MP-A4T6-01A	Cluster 1	0.821254	low	1.28219	1	1.67734	1.12871	0.825947	1.82569	0.0722815	2.25086	1.71276	1.8799	1.65073	3.57294	-1072.88	1398.02	325.144	-4.95578	2.35575	-2.1721	-3.50966	3.77359	-1.7185	1.0554	2.18615	FALSE	1.77	1.77	0.44	1.42	0	0.13	FALSE	-1.08	1.77	0.07	0.09	-0.02
TCGA-MP-A4T7-01A	Cluster 1	1.16907	high	1.55342	0	1.20077	0.761403	0.774051	0.987849	0.215616	2.68703	1.47153	2.02504	2.13098	4.04216	-571.526	1289.3	717.778	-4.70262	3.45282	-2.10631	-2.70684	4.44354	-2.72264	-0.129996	2.04872	FALSE	2.34	1.62	0.74	1.22	-0.01	-0.04	FALSE	-1.61	2.34	0.09	0.13	-0.03
TCGA-MP-A4T9-01A	Cluster 1	0.84478	low	0.939726	1	1.49055	1.16405	0.92982	1.38075	0.176537	2.66019	1.86664	1.69236	3.03317	5.55945	439.244	1628.65	2067.89	-4.66169	2.98593	-1.92362	-2.40595	4.44629	-3.00332	-0.375207	2.22846	FALSE	2.93	1.66	0.42	1.33	0.85	0.18	FALSE	-1.29	2.93	0.08	0.19	-0.03
TCGA-MP-A4TD-01A	Cluster 1	0.88595	high	2.84932	0	1.47187	0.811063	0.543612	2.59016	0.231089	2.51043	2.00357	1.78894	2.3499	6.5665	811.318	1371.08	2182.4	-4.20521	3.47374	-1.92788	-2.2836	4.42604	-1.68971	0.400342	2.40665	FALSE	3.47	1.14	0.49	1.1	-0.26	-0.07	FALSE	-1.27	3.47	0.09	0.21	-0.01
TCGA-MP-A4TH-01A	Cluster 1	0.538859	high	1.47123	0	2.16982	1.91046	1.20944	3.79347	0.262144	2.52785	2.85929	1.81419	2.03414	4.71371	172.459	2285.98	2458.44	-5.17282	3.4336	-2.15877	-2.3236	4.3547	-2.66407	-0.209414	2.09235	TRUE	-0.79	2.01	0.55	1.73	0.23	0.67	TRUE	-0.79	1.94	0.03	0.13	-0.02
TCGA-MP-A4TJ-01A	Cluster 1	0.511946	high	1.53699	1	2.88626	2.69885	1.8605	3.33947	0.534757	3.31843	2.13716	2.13101	2.43412	6.15794	965.498	3016.94	3982.44	-4.48638	4.06916	-1.98851	-2.32528	4.90588	-2.71327	-0.0692677	2.21968	TRUE	-0.78	2.9	0.57	2.24	1.29	1.2	TRUE	-0.78	2.05	0.05	0.17	-0.06
TCGA-MP-A4TK-01A	Cluster 1	1.13543	high	0.512329	1	1.70729	1.46443	0.856376	2.35744	0.266383	2.75126	2.72916	1.50922	2.3479	6.77825	1327.19	2002.19	3329.38	-4.46526	2.77197	-2.07838	-2.45063	4.05261	-2.51136	-0.358966	2.08713	TRUE	-1.23	1.99	0.49	1.46	0.15	0.28	TRUE	-1.23	3.73	0.1	0.24	-0.03
TCGA-NJ-A4YG-01A	Cluster 1	0.668693	low	1.65205	0	1.33923	0.86324	0.60365	1.12668	0.102624	2.38648	2.84437	1.51677	1.75794	5.13749	246.178	1567.32	1813.5	-4.35933	3.25099	-1.9488	-1.48526	4.06994	-2.44016	-0.263892	2.06166	FALSE	2.57	1.81	0.7	1.33	0.28	-0.01	FALSE	-1.57	2.57	0.07	0.16	-0.02
TCGA-NJ-A4YI-01A	Cluster 1	0.570697	low	2.43562	0	0.967166	0.319487	0.44245	0.452778	0.0678734	2.23697	2.26514	1.56287	1.90688	4.99415	125.543	1321.04	1446.59	-5.34695	3.21256	-1.74027	-1.10338	4.28784	-2.84885	-0.739579	2.24041	FALSE	2.53	1.05	0.52	0.89	1.03	-0.48	FALSE	-1.4	2.53	0.06	0.16	-0.03
TCGA-NJ-A4YQ-01A	Cluster 1	0.939622	high	2.47671	0	2.25594	2.94303	1.64691	3.34848	0.457441	3.20969	1.46	1.77826	1.63175	4.61835	7.95755	2519.25	2527.21	-4.83162	3.03175	-2.02931	-3.19122	4.48468	-2.7256	-0.83837	2.07768	TRUE	-1.28	2.64	0.62	2.11	0.53	1.31	TRUE	-1.28	1.8	0.06	0.11	-0.04
TCGA-NJ-A55A-01A	Cluster 1	0.624544	low	1.26575	0	2.10492	1.61199	1.06518	3.33022	0.227106	2.44817	3.05177	1.94155	2.52457	5.41839	346.437	2020.99	2367.43	-3.88324	3.21736	-1.97478	-3.15675	4.41432	-1.78695	0.676228	2.07519	TRUE	-1.22	1.98	0.58	1.55	0.38	0.46	TRUE	-1.22	2.51	0.06	0.16	-0.02
TCGA-NJ-A55O-01A	Cluster 1	0.845899	high	1.92329	1	1.06979	0.610097	0.444512	1.18335	0.206195	2.66897	1.80469	1.71561	2.37226	3.99418	-182.013	1418.82	1236.8	-5.51547	2.70053	-2.08214	-2.93749	4.09375	-3.73483	-0.526038	2.02543	FALSE	2	1.72	0.68	1.25	0.63	-0.14	FALSE	-1.34	2	0.05	0.12	-0.02
TCGA-O1-A52J-01A	Cluster 1	0.558847	high	1.63836	1	1.07439	0.559403	0.427437	0.523359	0.0959215	2.68725	2.76573	1.61222	1.65489	4.29543	-195.608	1758.13	1562.52	-5.17264	3.42043	-1.87035	-2.33753	4.34371	-3.52632	-0.133475	2.14256	FALSE	1.92	1.53	0.44	1.34	0.1	-0.22	FALSE	-1.06	1.92	0.03	0.14	-0.03
TCGA-S2-AA1A-01A	Cluster 1	0.681494	high	1.64384	0	2.39921	1.67229	1.00067	3.39354	0.272161	2.59643	3.01745	1.49134	2.47449	5.41176	814.825	2485.81	3300.64	-5.6465	3.23072	-1.96297	-2.84316	4.24221	-2.61621	-0.0535292	2.22347	TRUE	-0.73	2.22	0.47	1.82	0.19	0.55	TRUE	-0.73	2.53	0.05	0.18	-0.03
TCGA-05-4382-01A	Cluster 2	1.08524	high	0.421918	1	1.46612	0.931692	0.608165	1.70695	0.184464	3.44405	1.4284	1.39006	2.12236	6.36421	1292.08	2094.69	3386.77	-6.09846	3.31341	-2.00034	-3.07784	4.15641	-2.79754	-0.908468	1.9644	FALSE	2.77	2.34	0.46	1.73	0.62	0.03	FALSE	-1.42	2.77	0.06	0.21	-0.05
TCGA-05-4389-01A	Cluster 2	1.25581	high	1.48219	0	1.82885	2.97965	1.36857	1.06555	0.202972	3.07502	3.11798	1.72828	1.51141	4.08442	-210.419	2020.6	1810.18	-4.16377	4.11915	-1.3646	-2.55813	4.78714	-2.3518	0.545573	2.5175	TRUE	-1.71	2.58	0.51	1.81	0.52	1.33	TRUE	-1.71	2.07	0.06	0.11	-0.01
TCGA-05-4398-01A	Cluster 2	1.54924	high	1.96986	1	1.41085	1.19597	0.805446	1.43088	0.144649	3.24553	2.38635	1.43384	1.75158	5.38545	478.216	1991.85	2470.06	-5.30504	3.03388	-1.72575	-2.88189	3.68673	-2.27452	0.546647	2.2077	FALSE	2.5	2.36	0.59	1.61	1.74	0.31	FALSE	-1.64	2.5	0.09	0.16	-0.05
TCGA-05-4415-01A	Cluster 2	1.66322	low	1.30411	0	0.793558	1.29187	1.53462	0.434473	0.344521	1.94265	0.58431	1.62952	1.49478	3.13957	-998.712	575.695	-423.017	-4.99993	3.69791	-1.90374	-3.05118	4.21709	-2.34305	0.000374659	1.99557	TRUE	-2.74	1.97	0.78	1.31	0.19	0.53	TRUE	-2.74	3.21	0.17	0.13	-0.03
TCGA-05-4417-01A	Cluster 2	1.08389	high	1.49863	0	1.90217	1.83396	1.04323	1.98355	0.17582	3.03922	2.23833	1.87499	2.70996	6.65492	1416.17	2145.26	3561.43	-4.79478	3.3703	-1.94298	-2.61059	4.38634	-2.58371	-0.186267	2.22405	TRUE	-1.45	2.33	0.57	1.73	0.36	0.68	TRUE	-1.45	3	0.06	0.22	-0.03
TCGA-05-4418-01A	Cluster 2	1.38269	high	1.41096	0	1.49656	1.89786	0.984801	1.70746	0.3147	2.98272	1.05382	1.64074	1.42399	4.95139	61.1696	1803.43	1864.6	-6.12155	1.68243	-2.18103	-3.51449	4.39217	-4.87711	-0.259655	2.06373	TRUE	-1.77	2.37	0.93	1.76	0.58	0.68	TRUE	-1.77	2.39	0.1	0.14	-0.05
TCGA-05-4425-01A	Cluster 2	0.993065	high	1.6411	0	1.49647	1.12142	0.94295	0.535002	0.0730215	3.43361	3.39728	1.48014	1.92404	5.12557	564.819	2082.44	2647.26	-5.94148	2.45726	-2.23407	-2.00932	4.17869	-3.29711	0.00207427	1.90252	FALSE	2.67	2.54	0.81	1.66	0.63	0.17	FALSE	-1.39	2.67	0.07	0.17	-0.03
TCGA-05-4426-01A	Cluster 2	1.36602	low	2.43288	0	0.948294	0.658446	0.525076	0.625149	0.0654578	2.08404	1.50715	1.59093	1.60478	4.36157	-391.045	1214.77	823.723	-3.87299	3.31269	-1.81618	-2.12697	3.77586	-1.40064	0.726371	2.08332	FALSE	2.74	1.35	0.79	1.08	1.17	-0.16	FALSE	-1.65	2.74	0.09	0.16	-0.04
TCGA-05-4427-01A	Cluster 2	0.887322	low	2.67671	0	1.11586	1.38121	0.996273	0.737003	0.165422	2.75504	1.42479	1.39556	1.82631	4.85867	163.869	1337.84	1501.71	-5.07551	3.37329	-1.92935	-3.11081	4.23469	-2.28619	0.468843	2.20422	TRUE	-2.12	2.11	0.62	1.43	1.36	0.41	TRUE	-2.12	2.6	0.1	0.16	-0.05
TCGA-05-4434-01A	Cluster 2	1.23596	low	1.84658	0	1.79506	1.64696	0.937897	2.01237	0.18367	3.63803	2.40421	1.78924	2.00293	5.45013	708.863	2379.82	3088.69	-5.9624	2.78576	-2.01128	-2.82241	4.01693	-3.12907	-0.693005	2.08173	TRUE	-1.32	2.8	0.69	2.08	1.12	0.46	TRUE	-1.32	2.48	0.08	0.17	-0.05
TCGA-05-5420-01A	Cluster 2	1.12294	low	1.28493	1	2.28436	2.74166	1.52298	2.17746	0.366149	3.98886	2.93255	1.82757	1.48138	4.84651	732.377	2940.2	3672.57	-5.93523	2.86991	-2.08838	-3.32771	4.23243	-3.24466	-0.326363	2.05978	TRUE	-1.96	3.53	0.92	2.23	0.91	1.13	TRUE	-1.96	1.26	0.02	0.11	-0.05
TCGA-05-5428-01A	Cluster 2	1.08815	low	1.46301	0	0.807944	1.20981	0.497983	0.380434	0.0408018	2.32859	1.71274	1.33999	1.43429	4.37612	308.938	1305.61	1614.55	-5.60552	2.71851	-2.02055	-3.18627	4.08826	-3.10724	-0.841137	2.01649	TRUE	-3	1.83	0.92	0.86	0.16	0.19	TRUE	-3	2.81	0.1	0.12	0
TCGA-35-4122-01A	Cluster 2	1.40808	high	1.30959	0	1.59738	2.69867	1.18446	1.37088	0.330397	3.52539	2.31174	1.15811	1.57546	5.47324	873.053	2572.31	3445.36	-5.03452	3.68649	-1.88144	-2.30101	4.60841	-3.83869	-0.579817	1.95126	TRUE	-1.88	2.92	0.85	2.05	0.98	1.12	TRUE	-1.88	2.33	0.08	0.15	-0.04
TCGA-35-4123-01A	Cluster 2	1.26014	high	1.20548	0	2.1568	4.44398	1.87819	1.30659	0.295309	2.98227	2.21792	1.08706	1.31083	5.94696	806.196	2513.35	3319.55	-5.66855	3.45614	-1.76346	-3.14353	4.50343	-3.63025	-1.11086	2.13767	TRUE	-1.7	2.91	0.86	2.19	1.65	2.15	TRUE	-1.7	2.65	0.09	0.16	-0.05
TCGA-38-4625-01A	Cluster 2	1.4482	high	0.030137	0	1.11478	1.1339	0.86931	1.40825	0.340523	2.89105	2.0396	1.1906	1.64473	4.91587	26.4574	1569.12	1595.58	-5.44863	3.76862	-1.6463	-2.74741	4.7683	-2.83967	-0.256767	2.25169	FALSE	3.01	2.41	0.8	1.66	2.11	0.41	FALSE	-2.28	3.01	0.14	0.15	-0.04
TCGA-38-4627-01A	Cluster 2	0.984295	low	1.14521	0	1.02881	1.01693	0.479184	0.913655	0.0809453	2.91286	2.19991	1.39538	2.75325	7.61128	2121.4	1967.37	4088.77	-4.69615	2.86248	-1.95976	-3.12221	4.27744	-3.4438	-0.632591	2.16221	FALSE	4.12	1.96	0.58	1.42	0.03	0.06	FALSE	-1.32	4.12	0.08	0.3	-0.02
TCGA-38-4629-01A	Cluster 2	1.70591	high	1.69041	0	1.27023	2.03501	1.10935	1.09479	0.425035	3.21172	1.42597	1.12708	1.67486	6.41692	1026.74	2309.51	3336.25	-5.08993	3.55901	-1.75072	-3.21449	4.26616	-3.12764	-0.674954	2.19331	TRUE	-1.56	2.88	0.79	2.1	1.19	0.88	TRUE	-1.56	3.15	0.1	0.2	-0.04
TCGA-38-4632-01A	Cluster 2	1.53797	low	1.47671	0	1.52198	1.7874	0.831789	1.03427	0.0954798	2.93829	3.30694	1.5356	1.52111	5.17383	282.863	2011.73	2294.59	-5.4684	3.43642	-1.79776	-2.65755	4.22161	-3.08553	-0.610036	2.04145	TRUE	-2.11	2.18	0.81	1.49	0.79	0.57	TRUE	-2.11	2.79	0.1	0.15	-0.02
TCGA-44-2662-01A	Cluster 2	1.40849	high	1.51233	0	0.90428	0.579021	0.508178	1.17789	0.125997	3.52837	1.4153	1.71148	1.66913	5.7831	802.555	2011.98	2814.53	-5.44046	3.51522	-1.90778	-3.29181	4.28395	-2.9212	-0.0604305	1.96954	FALSE	2.51	1.86	0.63	1.29	1.41	-0.28	FALSE	-2.07	2.51	0.08	0.17	-0.05
TCGA-44-2665-01A	Cluster 2	0.944201	low	1.66301	1	1.25815	0.581746	0.492994	0.678307	0.0762156	2.89248	3.65733	1.40411	1.8708	6.97418	1551.02	1785.26	3336.29	-4.74598	3.74713	-1.78512	-2.66405	4.40992	-3.16493	-0.377892	2.11096	FALSE	3.89	1.86	0.73	1.38	0.78	-0.2	FALSE	-1.78	3.89	0.09	0.27	-0.03
TCGA-44-2668-01A	Cluster 2	1.21881	low	2.16712	0	1.50346	1.76644	1.25875	0.978712	0.36838	3.07983	1.89243	1.70213	1.81937	6.59868	1042.79	2236.44	3279.23	-4.93864	3.59285	-1.8008	-2.33324	3.99517	-2.3263	0.373801	2.06325	TRUE	-1.69	2.66	0.63	1.92	1.17	0.75	TRUE	-1.69	2.75	0.1	0.2	-0.08
TCGA-44-3396-01A	Cluster 2	0.966621	low	1.42466	0	1.92497	2.12165	1.12389	1.83	0.20254	3.37531	2.10039	2.07593	2.16509	6.48253	1255.16	2387.51	3642.67	-5.11254	3.80402	-1.55905	-2.2707	4.22823	-2.82243	-0.00767495	2.07625	TRUE	-1.28	2.55	0.7	1.87	1.2	0.87	TRUE	-1.28	2.94	0.09	0.2	-0.05
TCGA-44-3918-01A	Cluster 2	0.956594	high	1.46849	0	2.1793	2.76486	1.78609	1.82578	0.588271	3.74582	1.90523	1.48767	2.0736	5.59627	1251.44	2545.15	3796.59	-6.02888	2.39994	-2.12429	-3.60668	4.52628	-4.46751	-1.26154	2.06881	TRUE	-2.31	3.37	0.77	2.19	2.01	1.12	TRUE	-2.31	2.21	0.05	0.17	-0.06
TCGA-44-4112-01A	Cluster 2	1.36424	high	1.22192	0	1.19844	1.42437	0.954767	1.02987	0.14367	2.20348	1.6285	1.48893	2.05403	5.73665	707.905	1201.8	1909.71	-4.33806	3.84481	-1.80263	-3.2966	4.52797	-3.00437	-0.381552	2.25176	TRUE	-2.29	1.93	0.87	1.27	0.25	0.35	TRUE	-2.29	3.43	0.11	0.2	-0.02
TCGA-44-6145-01A	Cluster 2	0.960448	high	0.131507	0	1.90922	2.61891	1.69122	2.53733	0.641963	3.41863	1.77618	2.12641	2.05403	6.12303	811.418	2413.18	3224.6	-4.72829	3.22608	-1.87797	-3.27444	4.32853	-3.45662	-0.332979	2.05183	TRUE	-1.36	2.87	0.62	2.19	1.05	1.32	TRUE	-1.36	2.34	0.06	0.18	-0.06
TCGA-44-6774-01A	Cluster 2	1.08095	low	1.13973	0	1.11968	0.461151	0.432024	1.0804	0.138571	2.69129	1.18169	1.51117	2.5809	7.49364	1969.89	1539.29	3509.18	-5.52973	3.54479	-1.63432	-2.40986	3.97311	-2.73386	0.27459	2.0809	FALSE	4.22	1.79	0.37	1.3	0.19	-0.18	FALSE	-1.46	4.22	0.1	0.31	-0.04
TCGA-44-6775-01A	Cluster 2	0.916769	high	1.0274	1	1.42328	0.75673	0.461712	1.28115	0.143755	3.22904	2.83331	1.70779	1.9002	6.49595	1439.44	1848.46	3287.9	-3.96885	3.45978	-1.20262	-1.1877	4.0712	-1.60888	0.394094	2.78635	FALSE	3.09	2.01	0.47	1.39	0.42	-0.13	FALSE	-1.77	3.09	0.06	0.23	-0.03
TCGA-44-6777-01A	Cluster 2	0.751278	low	1.41096	0	1.46875	0.855754	0.722266	1.89901	0.128789	3.68082	3.06207	1.46874	2.61035	6.79622	2008.46	2682.87	4691.33	-5.06924	3.15967	-1.87981	-2.90731	3.98152	-2.54409	0.024066	2.0988	FALSE	2.75	2.29	0.55	1.84	0.85	0.13	FALSE	-1.01	2.75	0.02	0.24	-0.04
TCGA-44-6779-01A	Cluster 2	1.4162	low	1.88767	0	1.47456	2.47542	1.92856	0.617266	0.81014	3.73713	1.7637	1.62368	1.78564	5.28596	710.943	2381.06	3092.01	-5.11813	3.63685	-1.95002	-2.6208	4.1664	-2.64689	-0.661459	2.03323	TRUE	-1.28	3.05	0.73	2.22	0.82	1.21	TRUE	-1.28	2.34	0.08	0.17	-0.06
TCGA-44-7661-01A	Cluster 2	1.51112	high	1.72603	0	1.74981	1.06051	0.767482	0.981211	0.136279	3.17137	2.36079	1.50487	2.98136	6.16962	956.568	2177.52	3134.09	-6.0477	3.39823	-2.07904	-3.66797	4.66542	-3.2106	-0.226932	2.21782	FALSE	3.24	2.39	0.59	1.76	2.12	0.24	FALSE	-1.34	3.24	0.11	0.2	-0.04
TCGA-44-7662-01A	Cluster 2	1.31397	high	1.78356	0	1.20275	1.16129	1.00892	1.09463	0.41542	2.71627	1.16886	1.53716	2.13833	7.13395	1263.11	1624.59	2887.71	-5.43831	3.45461	-1.79178	-2.48171	4.19181	-2.92542	-0.456085	2.27193	FALSE	3.71	2.21	0.38	1.56	0.76	0.25	FALSE	-1.55	3.71	0.13	0.23	-0.05
TCGA-44-7672-01A	Cluster 2	0.990537	high	0.271233	1	1.98018	1.56531	1.11282	2.91008	0.294045	2.98129	2.20397	1.32723	2.07495	6.4354	1143.8	2547.47	3691.26	-4.75318	3.60665	-1.70473	-3.52679	4.30602	-2.99513	0.218541	2.1835	TRUE	-0.91	2.48	0.54	1.97	0.76	0.58	TRUE	-0.91	2.77	0.07	0.2	-0.05
TCGA-44-A47A-01A	Cluster 2	1.17583	high	1.71507	0	1.8686	0.954737	0.482766	0.984935	0.0987244	3.07886	4.3105	1.47456	1.61075	4.18429	-102.072	1885.81	1783.74	-5.96401	3.57618	-1.70575	-2.33754	4.37785	-3.79446	-0.840238	2.23126	FALSE	2.27	1.97	0.67	1.42	0.4	0	FALSE	-1.5	2.27	0.07	0.12	-0.02
TCGA-49-4506-01A	Cluster 2	1.49498	low	1.63288	0	1.22681	3.13057	1.14364	1.21181	0.198646	2.33187	1.55602	1.06141	1.32411	4.33343	-175.308	1828.26	1652.95	-5.1956	3.63301	-1.59245	-3.02156	4.95121	-3.00199	-0.81387	2.15272	TRUE	-2.18	2.3	0.95	1.73	-0.1	1.46	TRUE	-2.18	2.39	0.11	0.1	-0.03
TCGA-49-4507-01A	Cluster 2	1.64682	high	0.0767123	0	1.50617	2.79823	1.84456	0.95073	0.863785	2.65201	1.49816	1.49278	1.40026	4.48005	-214.561	1981.01	1766.45	-5.26147	3.44362	-1.86182	-1.8638	4.01879	-2.67471	-0.294079	2.10197	TRUE	-1.61	2.57	0.74	2.1	-0.02	1.39	TRUE	-1.61	2.61	0.13	0.13	-0.05
TCGA-49-6743-01A	Cluster 2	0.962467	high	1.31781	0	1.21452	1.09466	0.85969	1.55357	0.394089	2.82121	1.43833	1.64386	2.04324	5.97071	476.863	1242.23	1719.09	-3.59033	4.1209	-1.66015	-2.30617	4.63395	-2.04985	-0.172301	2.34509	FALSE	3.19	1.94	0.49	1.41	0.64	0.21	FALSE	-2.07	3.19	0.11	0.19	-0.04
TCGA-49-6767-01A	Cluster 2	1.17254	low	1.20548	1	1.51911	1.6358	1.28961	0.283048	0.122018	2.51374	1.40357	0.992775	0.907172	4.88283	-299.336	1609.54	1310.2	-4.89716	2.45613	-1.95233	-1.86324	3.99806	-3.19843	-0.981766	2.43126	TRUE	-1.92	3.13	0.52	1.99	1.15	0.76	TRUE	-1.92	2.78	0.13	0.14	-0.04
TCGA-49-AAR3-01A	Cluster 2	1.45139	low	1.66575	0	2.03062	2.94084	1.67785	2.08468	0.349661	3.48277	1.64238	1.2296	1.83744	5.98029	728.346	2520.36	3248.7	-3.93769	3.37007	-1.91571	-2.57976	3.89373	-2.05045	0.222233	2.10215	TRUE	-0.97	3.35	0.47	2.4	1.71	1.44	TRUE	-0.97	2.74	0.1	0.17	-0.05
TCGA-49-AAR9-01A	Cluster 2	1.70757	low	1.49589	0	0.503574	0.77128	0.586405	0.317979	0.0871937	1.71197	0.19513	1.20504	1.23112	4.83582	-898.334	2.58884	-895.745	-4.69462	3.53081	-1.85014	-2.66436	4.02642	-2.21375	-0.0907299	2.07071	FALSE	3.47	1.9	0.47	1.21	-0.18	0.02	FALSE	-2.29	3.47	0.17	0.14	-0.03
TCGA-49-AARN-01A	Cluster 2	1.11257	high	0.380822	1	1.21577	1.29393	0.773364	2.61314	0.10486	2.01632	2.30423	1.633	2.17423	5.26417	-208.85	1173.78	964.93	-5.68108	3.05637	-1.82977	-2.24327	4.48797	-3.602	-0.708879	2.20091	FALSE	2.87	1.86	0.54	1.38	0.45	0.21	FALSE	-1.36	2.87	0.11	0.16	-0.03
TCGA-50-5044-01A	Cluster 2	1.64561	low	3.33151	0	1.08876	1.4497	1.05978	0.657114	0.210344	2.23875	2.39371	1.1982	2.36807	5.51834	279.836	1560.01	1839.84	-4.65793	3.95673	-1.8844	-3.28268	4.48177	-2.42698	-0.0407066	2.06465	TRUE	-1.33	2.02	0.62	1.71	1.43	0.58	TRUE	-1.33	3.81	0.14	0.2	-0.02
TCGA-50-5066-01A	Cluster 2	0.944413	low	3.53151	0	1.84388	3.89254	1.3484	2.05072	0.28812	3.18405	2.38883	1.14538	1.69277	5.70285	1055.65	2529.89	3585.54	-4.39314	3.66036	-1.62414	-2.77384	4.47389	-2.24675	0.280264	2.12028	TRUE	-2.32	2.94	0.9	1.93	0.47	1.6	TRUE	-2.32	2.89	0.09	0.17	-0.03
TCGA-50-5933-01A	Cluster 2	1.28532	high	1.21644	1	1.13502	0.823364	0.673034	0.644136	0.0986569	3.27561	1.39282	1.18816	2.06843	6.61021	1481.41	1890.11	3371.52	-5.87804	3.77874	-1.79429	-2.17841	4.53466	-3.48683	-1.03787	2.08308	FALSE	3.15	2.44	0.65	1.57	1.71	0.11	FALSE	-1.88	3.15	0.09	0.23	-0.05
TCGA-50-5936-01A	Cluster 2	1.38229	high	7.3863	0	1.01661	0.488414	0.417164	1.22033	0.118819	3.00669	1.16901	2.05786	2.18926	5.88173	294.558	1096.65	1391.21	-5.10569	3.14261	-2.11525	-4.03596	4.3134	-2.99142	-0.410011	2.04767	FALSE	3.16	1.41	0.64	1.11	-0.05	-0.19	FALSE	-2.02	3.16	0.1	0.19	-0.03
TCGA-50-6590-01A	Cluster 2	1.39525	high	4.10411	1	1.66618	1.95238	1.22804	2.14027	0.26283	3.62378	1.29577	1.02605	1.59568	5.59843	431.161	2268	2699.16	-5.28591	2.91793	-2.14777	-2.42583	4.18589	-3.62421	-1.18974	2.06505	TRUE	-1.47	2.99	0.63	2.14	1.68	0.8	TRUE	-1.47	2.86	0.11	0.17	-0.05
TCGA-50-6592-01A	Cluster 2	1.26288	high	3.98356	1	1.60972	1.99814	1.65475	1.27522	0.465769	3.14271	0.943649	1.68681	1.74138	5.80848	403.932	1977.17	2381.1	-3.78852	3.2955	-2.02881	-3.02577	4.67489	-2.84965	-0.314941	2.33931	TRUE	-1.87	2.72	0.52	1.9	0.44	0.95	TRUE	-1.87	2.64	0.1	0.17	-0.06
TCGA-50-6594-01A	Cluster 2	1.65649	low	1.6274	1	0.940536	0.171049	0.576039	0.713724	0.312011	2.04552	1.62564	1.36258	1.23668	5.21688	-188.806	870.867	682.062	-4.96025	3.82661	-1.72067	-3.627	4.59284	-3.07371	-0.620811	2.17523	FALSE	3.07	1.35	0.7	1.19	2.68	-0.35	FALSE	-2.24	3.07	0.12	0.15	-0.02
TCGA-50-6595-01A	Cluster 2	1.69083	low	4.72603	1	1.08158	1.11448	1.07223	0.471456	0.321597	2.86307	1.09511	1.21969	2.88227	6.89977	1181.18	1679.92	2861.11	-4.39454	3.37372	-1.99327	-2.27149	4.36687	-1.74767	0.653179	2.15648	FALSE	3.84	3	0.5	1.99	1.73	0.3	FALSE	-1.49	3.84	0.15	0.24	-0.06
TCGA-50-6597-01A	Cluster 2	0.828007	low	4.52877	1	1.60739	1.47859	0.592975	1.77524	0.0421522	1.67511	2.73828	1.34019	1.29853	3.80452	-303.262	1695.09	1391.83	-4.52665	4.58864	-1.72381	-2.20169	4.52318	-1.82719	0.0859425	2.22722	TRUE	-1.25	2.15	0.5	1.66	0.06	0.3	TRUE	-1.25	2.26	0.08	0.13	-0.03
TCGA-50-8459-01A	Cluster 2	0.606561	low	6.02466	0	1.49107	1.16687	0.676816	2.23084	0.162784	2.99755	2.74885	1.3089	2.03203	7.55961	1849.94	2433.45	4283.38	-4.66006	2.98094	-2.00069	-3.01925	4.4294	-2.95961	-0.26266	2.1724	FALSE	3.49	1.64	0.45	1.49	-0.08	0.23	FALSE	-0.44	3.49	0.05	0.28	-0.03
TCGA-53-7624-01A	Cluster 2	1.83493	high	1.13425	1	1.13805	1.45631	0.795615	0.79091	0.350542	2.35805	0.628555	1.30662	1.05456	4.26949	-917.856	624.607	-293.249	-5.0492	3.18255	-1.94193	-2.16635	4.30334	-2.72537	0.12307	2.06345	TRUE	-2.31	2.69	0.65	1.64	0.85	0.23	TRUE	-2.31	2.65	0.14	0.13	-0.06
TCGA-55-1596-01A	Cluster 2	1.88964	low	3.27123	1	1.10439	1.01326	0.65399	0.793074	0.118059	2.23038	1.16481	1.29417	1.67715	4.253	-627.229	704.008	76.7781	-4.56683	3.34046	-1.82718	-2.12574	4.41297	-2.29397	-0.144667	2.23587	FALSE	2.57	1.96	0.59	1.23	-0.09	0.14	FALSE	-2.34	2.57	0.12	0.11	-0.03
TCGA-55-6642-01A	Cluster 2	1.00644	high	3.4137	0	1.50564	1.89973	1.1688	1.87107	0.699168	2.44755	0.592887	1.72354	2.40724	7.0223	1387.3	1591.61	2978.91	-6.17725	3.26237	-2.03901	-3.33508	4.64536	-4.62822	-1.51052	2.01466	TRUE	-1.6	2	0.56	1.65	0.21	0.72	TRUE	-1.6	3.41	0.09	0.23	-0.03
TCGA-55-6712-01A	Cluster 2	1.11965	high	2.49315	0	1.75647	2.97267	1.13909	2.03101	0.264797	2.5062	2.44781	1.50881	1.87347	5.35365	427.842	2271.47	2699.31	-4.52685	3.70901	-2.16688	-2.07181	4.27927	-2.57055	0.271972	2.09963	TRUE	-1.24	2.94	0.71	2.23	1.05	1.4	TRUE	-1.24	2.42	0.08	0.16	-0.05
TCGA-55-6978-01A	Cluster 2	1.05173	high	4.73425	0	2.08533	3.11762	2.19401	0.799213	0.667368	3.63428	1.7402	1.32558	2.14926	6.76346	1500.01	2642.19	4142.19	-5.55529	2.36953	-1.85339	-3.06383	4.66543	-3.25487	0.753271	2.35318	TRUE	-1.31	3.5	0.56	2.45	1.92	1.52	TRUE	-1.31	2.99	0.09	0.22	-0.06
TCGA-55-6979-01A	Cluster 2	1.09598	high	1.72055	1	2.15254	2.46	1.27775	2.00221	0.340024	3.88344	2.41752	1.42871	2.31354	5.62469	1069.59	2836.51	3906.09	-5.83929	2.44206	-2.29606	-3.15135	4.78855	-4.26783	-0.703126	2.09222	TRUE	-1.14	3.38	0.49	2.29	1.54	1.08	TRUE	-1.14	2.29	0.06	0.17	-0.06
TCGA-55-7227-01A	Cluster 2	0.834514	high	3.25753	0	1.80552	1.08448	0.940682	1.1192	0.189803	2.86569	2.65604	1.70789	2.08854	5.34204	832.694	2069.58	2902.27	-4.69596	2.41735	-1.97631	-3.19251	4.99804	-3.91819	-0.153653	2.63635	FALSE	2.68	2.31	0.68	1.68	0.98	0.24	FALSE	-1.28	2.68	0.06	0.19	-0.03
TCGA-55-7576-01A	Cluster 2	1.0737	high	6.81644	0	1.24953	1.31324	0.658332	1.45139	0.078546	2.65075	2.24371	1.65961	2.05906	5.01828	305.384	1380.38	1685.76	-5.52862	2.92154	-1.73211	-3.12922	4.40806	-3.22328	0.189566	2.26283	TRUE	-1.85	1.83	0.49	1.38	0.3	0.42	TRUE	-1.85	2.86	0.09	0.17	-0.02
TCGA-55-7726-01A	Cluster 2	1.45424	low	3.08493	0	0.723936	0.317032	0.392102	0.817586	0.0980577	2.29544	2.55502	1.39528	1.79716	6.62463	1097.19	1116.06	2213.25	-5.36286	3.38934	-1.94688	-2.27517	4.6484	-2.99679	0.00233368	2.19293	FALSE	4.19	1.9	0.41	1.08	0.1	-0.23	FALSE	-2.16	4.19	0.14	0.26	-0.04
TCGA-55-7815-01A	Cluster 2	0.469212	low	3.19726	1	1.52341	0.758178	0.698963	1.45887	0.124762	3.10937	2.05411	1.67073	1.80067	4.66133	981.213	1743.88	2725.09	-5.31554	2.868	-1.7231	-2.69667	4.47895	-2.59434	0.0647059	2.21069	FALSE	2.57	2.18	0.7	1.23	0.55	0.12	FALSE	-2.83	2.57	0.05	0.19	-0.03
TCGA-55-7816-01A	Cluster 2	0.295556	high	7.33151	0	1.16812	1.89589	0.989225	0.710834	0.251905	3.32223	2.10839	1.28877	2.80166	6.03536	1612.57	2196.68	3809.25	-4.04776	3.43141	-1.92625	-2.82797	4.66733	-2.41558	-0.290268	2.4842	TRUE	-1.39	2.82	0.72	1.94	0.61	0.75	TRUE	-1.39	2.96	0.03	0.25	-0.04
TCGA-55-7903-01A	Cluster 2	1.09817	high	0.169863	1	1.30316	1.31011	1.29559	1.05898	0.434992	2.4121	1.60145	1.48377	1.8099	4.04699	-513.019	1430.18	917.16	-5.9721	1.11099	-2.58743	-4.91927	3.98364	-3.60601	0.726444	1.99284	TRUE	-2.04	2.45	0.74	1.62	1.22	0.46	TRUE	-2.04	2.34	0.11	0.11	-0.04
TCGA-55-7907-01A	Cluster 2	0.900982	low	3.57534	0	1.75702	1.88551	1.00173	1.49847	0.216906	2.77464	1.43796	1.47671	1.81627	5.20763	321.131	1698.37	2019.5	-6.14411	3.25402	-2.0344	-2.56162	4.78176	-3.50741	-0.622772	2.09199	TRUE	-1.74	2.5	0.47	1.7	0.29	0.63	TRUE	-1.74	2.75	0.08	0.17	-0.02
TCGA-55-7911-01A	Cluster 2	0.984541	low	2.36712	0	2.05803	1.97138	1.7145	1.57504	0.355692	3.07167	1.56779	1.69276	2.01369	4.45053	-148.621	2172.47	2023.85	-4.21793	2.98943	-2.00586	-2.72382	3.70371	-2.36675	-0.199473	2.41109	TRUE	-1.65	2.84	0.73	1.95	1.24	0.95	TRUE	-1.65	1.8	0.08	0.1	-0.06
TCGA-55-7994-01A	Cluster 2	0.766546	high	4.27123	0	1.75189	2.52904	1.93535	1.68018	0.338951	3.41148	1.89783	1.53145	1.53637	4.02482	-305.788	2226.62	1920.84	-6.8875	3.08554	-1.96566	-4.12466	4.90509	-4.38502	-1.20955	2.0565	TRUE	-1.46	2.94	0.73	2.18	1.95	1.11	TRUE	-1.46	1.63	0.06	0.1	-0.04
TCGA-55-7995-01A	Cluster 2	0.853654	high	2.3726	0	2.04442	3.16278	1.8144	2.19024	0.408907	3.47065	1.27796	1.56524	1.59154	4.53801	17.6735	2486.75	2504.42	-5.66161	2.97553	-1.82101	-3.11189	4.37184	-3.2979	0.52077	2.22387	TRUE	-1.31	3.04	0.48	2.2	0.76	1.34	TRUE	-1.31	1.64	0.05	0.12	-0.05
TCGA-55-8089-01A	Cluster 2	1.11524	low	1.67123	0	2.07821	2.69142	2.24443	1.94633	1.77413	3.80254	1.77675	1.65758	1.97395	5.37877	619.882	2960.41	3580.29	-5.47379	3.27429	-1.75139	-2.60914	4.57828	-2.62263	-0.293662	2.28265	TRUE	-1	3.66	0.7	2.59	1.12	1.36	TRUE	-1	1.87	0.06	0.15	-0.07
TCGA-55-8091-01A	Cluster 2	1.01905	high	1.67123	0	1.30548	0.550606	0.864061	0.879605	0.322787	3.02967	2.60537	2.1546	2.21635	6.21194	1089.17	1933.07	3022.24	-4.32027	2.80599	-1.81129	-2.62066	4.11721	-3.01943	-0.473473	2.34085	FALSE	2.99	2.87	0.69	1.84	1.2	-0.13	FALSE	-1.34	2.99	0.06	0.23	-0.05
TCGA-55-8092-01A	Cluster 2	1.24477	low	1.56986	0	1.8863	2.85669	1.38856	2.24796	0.378566	2.54649	1.19712	1.34511	1.73577	5.70844	242.074	2049.11	2291.18	-5.94569	2.58832	-1.67559	-2.63477	4.46052	-2.91516	0.268445	2.29904	TRUE	-1.65	2.92	0.65	2.12	0.38	1.24	TRUE	-1.65	2.36	0.09	0.15	-0.05
TCGA-55-8203-01A	Cluster 2	1.2163	low	1.16986	0	1.9428	2.02617	1.01827	2.81721	0.212933	2.60603	1.83617	1.8148	2.02579	5.3157	71.9351	1573.38	1645.31	-5.87867	2.9413	-1.96495	-2.38279	4.67906	-2.97362	-0.207647	2.13998	TRUE	-1.72	2.1	0.61	1.54	0.28	0.67	TRUE	-1.72	2.67	0.09	0.14	-0.02
TCGA-55-8205-01A	Cluster 2	1.48711	low	1.05479	0	1.96531	2.76871	1.41362	1.85768	0.320045	3.9806	2.13587	1.5072	2.13661	5.25437	735.107	2716.58	3451.68	-5.27705	3.61793	-1.95722	-3.35219	4.40229	-2.68868	-0.221689	2.16119	TRUE	-1.26	3.2	0.74	2.23	1.9	1.27	TRUE	-1.26	1.98	0.07	0.14	-0.06
TCGA-55-8208-01A	Cluster 2	0.823	low	1.2274	0	2.14498	2.51606	1.63673	3.07209	0.440038	4.09867	2.46208	1.88188	2.48822	6.1765	1288.31	2947.42	4235.73	-5.10421	3.80544	-1.84019	-2.50795	4.21289	-2.07389	0.551102	2.09517	TRUE	-0.96	3.06	0.48	2.24	1.28	1	TRUE	-0.96	2.11	0.04	0.18	-0.06
TCGA-55-8301-01A	Cluster 2	0.906525	low	0.476712	0	2.15849	2.4138	1.44369	2.68627	0.547095	3.15974	2.3427	1.24247	2.04669	5.62663	782.021	2638.84	3420.86	-4.99837	3.42806	-1.80341	-2.43765	4.35206	-2.33923	0.300364	2.21886	TRUE	-1.21	3.41	0.7	2.39	1.43	0.99	TRUE	-1.21	2.26	0.07	0.16	-0.05
TCGA-55-8302-01A	Cluster 2	1.13244	low	0.386301	0	1.23295	0.995344	0.658599	1.37845	0.187539	2.49987	1.45421	1.75383	1.52818	4.94841	-351.684	1343.54	991.855	-5.4201	3.24704	-2.00142	-2.38456	4.23544	-3.2364	-0.132685	1.99747	FALSE	2.63	2.28	0.61	1.64	1.85	0.25	FALSE	-1.25	2.63	0.11	0.14	-0.04
TCGA-55-8506-01A	Cluster 2	1.29531	low	1.15616	0	1.24583	0.949111	0.736384	0.801438	0.148789	2.66194	1.18568	1.89098	1.56416	5.25418	24.6931	1280.05	1304.75	-4.36552	3.52445	-1.71284	-2.73981	4.31355	-1.85362	0.154121	2.14211	FALSE	2.57	1.98	0.68	1.33	0.4	0.11	FALSE	-1.44	2.57	0.09	0.16	-0.05
TCGA-55-8511-01A	Cluster 2	1.14853	low	0.553425	0	1.74349	1.53997	1.06668	2.49321	0.187054	2.91961	1.56938	1.53446	1.60966	6.50307	671.819	1929.73	2601.55	-4.89906	3.64998	-1.94628	-2.92872	4.61269	-2.37054	0.65178	2.31062	TRUE	-1.36	2.24	0.68	1.77	1.46	0.59	TRUE	-1.36	2.73	0.09	0.18	-0.04
TCGA-55-A48Y-01A	Cluster 2	1.54054	high	0.509589	0	0.958396	0.767865	0.642932	1.14748	0.163147	2.04428	1.56622	1.56764	2.28599	6.16692	627.554	1010.57	1638.12	-5.50668	3.38522	-1.86682	-1.49702	4.07496	-2.77011	-0.279341	2.20314	FALSE	3.37	1.79	0.56	1.26	-0.08	-0.02	FALSE	-2.26	3.37	0.1	0.2	-0.02
TCGA-55-A48Z-01A	Cluster 2	1.04105	low	1.89041	0	1.55024	1.59838	0.847222	1.35917	0.1432	2.51647	1.95986	1.4117	1.85388	6.14428	625.016	1374.54	1999.56	-5.15498	3.37728	-2.07409	-3.47268	4.4966	-3.49043	-0.241581	2.08633	TRUE	-1.61	2.47	0.46	1.77	0.84	0.4	TRUE	-1.61	3.21	0.11	0.2	-0.04
TCGA-55-A490-01A	Cluster 2	1.13254	low	1.13425	0	1.23339	0.660032	0.413617	1.00332	0.0660806	2.56252	1.74685	1.27441	1.89158	5.21387	293.419	1157.49	1450.91	-4.43527	3.79372	-1.84712	-1.99003	4.67273	-2.34102	-0.438389	2.2258	FALSE	3.12	1.47	0.37	0.95	-0.23	-0.05	FALSE	-1.49	3.12	0.11	0.17	-0.02
TCGA-55-A493-01A	Cluster 2	1.13902	low	0.452055	0	1.9534	1.66057	1.48724	1.89487	0.332159	2.72527	2.15675	1.05691	1.2816	5.72388	173.955	2216.87	2390.83	-4.91355	2.67194	-2.00257	-2.77394	4.30874	-1.40001	0.797607	2.33702	TRUE	-1.17	2.52	0.48	1.86	1.67	0.6	TRUE	-1.17	2.77	0.12	0.16	-0.05
TCGA-62-8398-01A	Cluster 2	1.56984	high	0.630137	0	1.14839	0.734337	0.637578	0.968369	0.232485	2.75148	1.98767	2.21793	2.17651	5.24902	-124.364	1262.57	1138.2	-4.51687	3.26499	-1.91444	-2.38915	4.46668	-2.60044	-0.174596	2.41775	FALSE	2.77	2	0.7	1.4	0.42	0.01	FALSE	-1.74	2.77	0.11	0.15	-0.04
TCGA-62-A46O-01A	Cluster 2	1.54885	high	0.50411	0	0.322893	0.445329	0.454236	0.787367	0.136375	1.19148	1.05595	1.72341	1.14409	3.05481	-1643.96	-821.399	-2465.36	-5.31869	3.46444	-1.95351	-2.1886	4.18432	-2.65007	0.192115	2.1542	FALSE	2.89	0.95	0.73	0.46	-0.19	-0.37	FALSE	-3.39	2.89	0.15	0.1	-0.02
TCGA-62-A46R-01A	Cluster 2	0.736959	low	0.367123	0	1.65758	2.1291	0.921087	1.65545	0.097029	2.71195	2.51477	1.81396	1.50285	4.74454	52.4708	1774.92	1827.4	-5.37447	3.09498	-2.04071	-2.32191	4.05512	-2.6639	0.0138848	2.0459	TRUE	-2.08	1.76	0.66	1.25	0.45	0.66	TRUE	-2.08	2.2	0.06	0.13	-0.02
TCGA-62-A472-01A	Cluster 2	1.02348	low	1.11781	0	1.42814	1.75025	1.03924	1.15466	0.132229	2.56211	2.39463	1.60938	1.79552	4.48255	-544.407	1475.35	930.944	-4.87493	3.59377	-1.70052	-3.18877	4.71229	-3.08259	-0.67174	2.24551	TRUE	-2.06	2.18	0.74	1.54	1.06	0.65	TRUE	-2.06	2.3	0.1	0.12	-0.04
TCGA-64-1676-01A	Cluster 2	1.3239	low	1.12603	0	1.17137	2.30994	0.835443	0.855826	0.227577	2.7188	2.57969	0.978134	1.07259	4.84767	695.877	2076.97	2772.84	-5.83155	3.62063	-2.0138	-3.00754	4.31471	-3.23853	-1.07011	2.00635	TRUE	-2.34	2.49	0.88	1.7	1.37	0.77	TRUE	-2.34	2.6	0.08	0.16	-0.03
TCGA-64-5775-01A	Cluster 2	1.8	low	1.16712	0	0.356292	0.446677	0.24317	0.145796	0.0456566	2.26714	1.22353	1.14951	1.86171	5.30262	-42.4023	854.765	812.362	-5.35987	3.67391	-1.9542	-3.39022	4.60777	-3.29539	0.0174042	2.01817	FALSE	4.26	1.15	0.64	0.91	1.86	-0.28	FALSE	-2.23	4.26	0.18	0.21	-0.02
TCGA-64-5778-01A	Cluster 2	0.620603	low	1.12055	0	2.16845	3.41264	1.34557	2.25442	0.21828	2.49567	1.77569	1.38399	1.38381	3.83638	-322.766	2347.37	2024.61	-5.33277	3.64926	-1.71867	-2.07751	4.47283	-2.92011	0.0460317	2.16563	TRUE	-1.76	3.29	0.69	2.27	0.98	1.57	TRUE	-1.76	1.92	0.08	0.1	-0.04
TCGA-64-5781-01A	Cluster 2	1.45961	high	0.353425	0	1.74702	3.23989	1.60326	1.18985	0.722735	2.13546	1.29072	1.32274	1.37372	5.90049	252.894	1819.6	2072.49	-4.87321	3.08442	-1.95	-3.28836	4.17024	-2.96167	-0.862125	2.15475	TRUE	-1.74	2.56	0.79	1.88	0.43	1.49	TRUE	-1.74	3.13	0.12	0.18	-0.05
TCGA-69-7760-01A	Cluster 2	0.964354	low	2.2274	0	0.41833	0.157188	0.202859	0.767615	0.0484265	1.1715	0.876847	1.37611	1.35663	4.33661	-598.316	-9.82843	-608.144	-5.72708	3.29528	-1.75814	-2.02725	4.25949	-3.43469	0.0586842	2.05723	FALSE	3.36	1.26	0.54	0.67	-0.14	-0.47	FALSE	-2.66	3.36	0.14	0.17	-0.03
TCGA-69-7761-01A	Cluster 2	0.9857	low	1.61918	0	2.15107	2.11681	1.35361	2.02167	0.36102	3.19439	2.05356	1.73597	1.69893	5.0467	502.988	2412.12	2915.11	-4.5347	3.98561	-1.91762	-2.26972	4.28419	-1.30122	-0.0785646	2.21742	TRUE	-1.43	3.26	0.58	2.18	0.56	1.02	TRUE	-1.43	1.87	0.05	0.15	-0.06
TCGA-69-7978-01A	Cluster 2	0.935243	high	0.70137	0	2.15143	2.29803	1.51697	1.86078	0.439354	3.76209	2.38444	1.59092	2.18741	6.04413	1000.56	2711.28	3711.85	-4.77647	3.78435	-1.6511	-3.23828	4.71083	-2.77009	0.023196	2.12531	TRUE	-1.04	3	0.46	2.32	1.77	1.03	TRUE	-1.04	2.35	0.06	0.19	-0.06
TCGA-69-7979-01A	Cluster 2	0.939963	high	0.575342	1	0.788005	0.473203	0.496311	0.406395	0.204523	1.98244	0.927577	1.53896	1.54548	5.55294	-107.182	296.325	189.143	-5.90995	2.98791	-1.70641	-2.19746	4.43549	-2.05815	0.254547	2.27929	FALSE	3.41	1.84	0.54	0.92	0.17	-0.28	FALSE	-2.06	3.41	0.12	0.18	-0.02
TCGA-69-A59K-01A	Cluster 2	0.95444	low	4.38356	1	1.40438	1.33401	0.877924	1.81658	0.170307	2.50304	1.67277	1.63259	1.97773	4.71272	-256.3	1338.37	1082.07	-5.84625	3.03561	-1.96597	-3.03817	4.52198	-2.97762	0.467941	2.14276	TRUE	-1.69	2.21	0.66	1.65	2.09	0.49	TRUE	-1.69	2.39	0.08	0.14	-0.04
TCGA-73-4666-01A	Cluster 2	1.27556	high	1.94795	1	1.75713	2.93232	1.76221	0.520301	0.55367	3.54123	1.53917	1.53011	1.53027	4.56238	50.067	2303.18	2353.25	-4.9615	3.4624	-1.7612	-3.09815	4.5357	-2.69756	-0.0358997	2.30796	TRUE	-1.65	3.1	0.81	2.24	1.79	1.34	TRUE	-1.65	2.11	0.09	0.11	-0.05
TCGA-73-7499-01A	Cluster 2	0.960526	low	6.89041	0	2.06983	3.29211	1.15331	1.64734	0.187976	2.73563	2.46779	1.21047	1.66595	4.80493	143.378	2159.75	2303.13	-4.98625	3.33946	-2.01603	-2.91307	4.34224	-2.17163	0.521034	2.09085	TRUE	-2.17	3.23	0.74	2.06	0.37	1.42	TRUE	-2.17	2.33	0.09	0.12	-0.03
TCGA-73-A9RS-01A	Cluster 2	1.71962	high	2.19178	0	0.890994	0.971749	0.621803	0.833713	0.254662	2.03016	0.532579	1.45557	1.25888	4.08474	-1008.91	404.665	-604.241	-5.95826	2.62231	-2.03498	-2.27999	4.51993	-3.33707	-0.379289	1.9868	FALSE	2.52	1.67	0.66	1.15	0.55	0.22	FALSE	-2.6	2.52	0.13	0.1	-0.03
TCGA-75-5125-01A	Cluster 2	1.32726	high	1.27945	0	1.6537	1.37863	1.32816	1.12737	0.31214	3.23805	1.97349	1.44856	1.67485	5.2426	357.796	2043.21	2401	-5.10974	3.09052	-1.84384	-2.85838	4.60281	-2.94721	-0.232238	2.17841	TRUE	-1.65	2.97	0.68	2.05	2.28	0.56	TRUE	-1.65	2.35	0.09	0.14	-0.05
TCGA-75-6214-01A	Cluster 2	1.69875	high	0.358904	0	0.882177	0.848024	0.390082	0.315252	0.0938427	1.59195	1.75533	1.68706	1.26448	4.30166	-1015.44	319.832	-695.607	-5.48582	3.3729	-1.92151	-3.22553	4.85633	-3.43867	-0.0510672	2.12845	FALSE	3.24	1.89	0.57	1.18	0.51	-0.1	FALSE	-2.27	3.24	0.15	0.14	-0.03
TCGA-78-7146-01A	Cluster 2	1.64609	high	2.52603	1	0.846154	0.761433	0.515607	0.345499	0.0875236	2.57662	1.36368	1.27558	1.36133	4.67216	-630.192	733.772	103.581	-5.10853	3.8169	-1.60263	-3.52751	4.43028	-2.77528	-0.330554	2.16009	FALSE	2.95	1.97	0.58	1.2	0.71	0.13	FALSE	-2.65	2.95	0.14	0.14	-0.04
TCGA-78-7536-01A	Cluster 2	1.13115	high	0.769863	1	1.21886	0.996947	0.603534	0.815955	0.132317	2.75578	0.555262	1.28714	1.45399	3.69201	-450.214	1141.8	691.581	-5.12552	2.89035	-1.83918	-2.55718	4.69862	-2.80191	0.178594	2.28991	FALSE	2.17	2.29	0.62	1.31	-0.04	0.21	FALSE	-2.72	2.17	0.1	0.09	-0.03
TCGA-78-7542-01A	Cluster 2	1.91156	low	0.10411	1	1.11953	1.07908	0.860233	0.921749	0.169299	1.74493	1.35189	1.03732	1.41896	3.93352	-1298.54	875.344	-423.195	-4.88657	3.19325	-1.91025	-3.44625	4.78708	-2.63192	-0.0535859	2.13686	FALSE	2.75	2.58	0.8	1.64	1.84	0.21	FALSE	-1.88	2.75	0.16	0.12	-0.06
TCGA-80-5611-01A	Cluster 2	1.13518	low	3.25753	0	1.18783	0.961713	0.830357	0.819773	0.193889	3.23286	1.81996	1.2543	1.09508	4.02051	-249.56	2032.37	1782.81	-4.6538	3.88732	-1.91712	-3.34535	4.20822	-2.41067	-0.084367	2.00814	FALSE	2	2.94	0.69	1.8	0.31	0.01	FALSE	-2.17	2	0.08	0.11	-0.05
TCGA-83-5908-01A	Cluster 2	1.33133	low	4.19452	1	2.26541	3.40867	2.17584	1.04716	0.755451	3.25711	1.61212	1.2541	1.85477	5.68057	326.561	2413.97	2740.53	-5.84995	2.81305	-2.06867	-2.81724	4.77176	-3.76438	-1.05258	2.21338	TRUE	-1.45	3.64	0.49	2.43	2.38	1.61	TRUE	-1.45	2.55	0.12	0.15	-0.07
TCGA-86-6851-01A	Cluster 2	0.716406	high	0.931507	1	2.53634	2.30474	1.98143	2.39447	0.990204	3.41512	1.81655	1.21877	1.88523	5.27624	327.356	2780.42	3107.78	-4.72741	3.62076	-1.90249	-3.02887	4.70982	-2.62512	-0.795525	2.20263	TRUE	-0.9	3.29	0.49	2.36	0.8	1.05	TRUE	-0.9	1.55	0.04	0.12	-0.05
TCGA-86-7711-01A	Cluster 2	1.36921	high	5.55342	1	0.795889	1.0809	0.638182	0.794135	0.265295	3.41678	2.21862	1.93479	1.61621	5.74034	671.043	1689.83	2360.87	-5.23994	3.0342	-2.18051	-2.52118	4.2927	-2.4987	-0.0202265	2.02811	FALSE	2.79	1.82	0.47	1.34	0.23	0.25	FALSE	-2.35	2.79	0.08	0.2	-0.05
TCGA-86-7714-01A	Cluster 2	0.783903	low	6.48767	0	0.864828	0.518352	0.547318	0.419627	0.0335033	2.69427	3.79324	1.89582	1.88935	4.73867	41.0097	1329.1	1370.11	-5.25439	2.6568	-1.90275	-3.10005	4.4935	-2.88674	-0.472083	2.26588	FALSE	2.48	1.51	0.7	1.01	-0.05	-0.21	FALSE	-1.96	2.48	0.05	0.16	-0.01
TCGA-86-7954-01A	Cluster 2	1.13889	high	3.65205	0	1.76607	2.11535	1.00721	1.20365	0.256307	3.52207	1.84321	1.43722	2.07434	4.88709	449.487	2249.96	2699.45	-5.83928	2.87714	-2.09459	-2.77348	4.36648	-3.72302	-0.639487	2.21291	TRUE	-1.51	3.36	0.27	2.03	0.63	0.65	TRUE	-1.51	1.96	0.06	0.14	-0.06
TCGA-86-7955-01A	Cluster 2	1.80586	low	7.09589	0	0.472897	0.367695	0.432912	0.880988	0.12981	0.898403	0.340402	1.29459	1.25075	3.26108	-1745.62	-549.64	-2295.26	-5.04289	3.6157	-1.93694	-3.48782	4.27247	-1.94104	0.185155	2.06487	FALSE	3.06	1.14	0.75	0.64	-0.33	-0.2	FALSE	-2.9	3.06	0.16	0.09	0
TCGA-86-8074-01A	Cluster 2	1.12377	low	4.15342	1	1.20172	0.678877	0.579657	0.908329	0.112225	2.54022	2.49977	1.35181	1.86566	6.15802	729.444	1423.15	2152.59	-4.82084	2.92217	-1.77044	-2.28096	4.33474	-1.69243	0.515986	2.17491	FALSE	3.32	2.29	0.46	1.45	0.36	-0.03	FALSE	-2.12	3.32	0.11	0.21	-0.04
TCGA-86-8278-01A	Cluster 2	0.923186	high	3.05479	1	1.2576	0.70009	0.923251	1.36025	0.104837	2.38562	1.87227	2.0057	1.62678	5.74559	496.616	1318.42	1815.04	-5.88225	2.62372	-2.13634	-4.00689	4.51574	-4.25576	0.20688	2.0628	FALSE	3.04	2.09	0.63	1.4	0.41	-0.14	FALSE	-1.46	3.04	0.08	0.21	-0.04
TCGA-86-8672-01A	Cluster 2	1.33193	low	9.05479	0	1.73451	2.20268	1.29013	1.07839	0.229103	3.0994	1.78614	1.43419	1.55035	6.11724	549.442	1912.75	2462.2	-5.03487	3.1795	-1.88305	-2.47041	3.9497	-2.72224	-0.115689	2.09057	TRUE	-1.55	2.51	0.69	1.87	0.7	0.93	TRUE	-1.55	2.97	0.1	0.18	-0.04
TCGA-91-6836-01A	Cluster 2	1.51361	high	8.38082	0	0.877303	0.925157	0.765246	0.902513	0.209378	1.68332	1.00644	1.41275	1.61977	4.24729	-899.993	523.782	-376.212	-5.43668	3.20868	-1.89925	-2.78131	4.50851	-3.08392	-0.424439	2.33145	FALSE	3.01	1.55	0.63	1.09	1.05	0.18	FALSE	-2.69	3.01	0.15	0.12	-0.03
TCGA-91-6848-01A	Cluster 2	1.44135	low	13.5918	1	1.58259	1.64634	1.27828	1.26243	0.411587	3.30458	1.70652	1.17638	2.94862	6.55269	1056.25	2114.71	3170.95	-4.68816	3.16129	-2.00644	-2.25871	4.23563	-2.60958	-0.156722	2.20821	TRUE	-1.82	2.57	0.48	1.86	1.62	0.69	TRUE	-1.82	3.9	0.15	0.22	-0.05
TCGA-91-A4BC-01A	Cluster 2	0.918689	low	2.26301	1	2.68375	4.27191	2.00247	1.79874	0.485765	3.1589	0.90255	1.48921	2.19001	6.36616	1006.02	2652.35	3658.37	-4.36479	2.90653	-1.91657	-2.59395	4.62824	-2.02826	0.509035	2.23091	TRUE	-0.97	2.63	0.42	2.17	0.24	2.1	TRUE	-0.97	2.9	0.1	0.18	-0.04
TCGA-95-7567-01A	Cluster 2	1.18537	high	0.473973	1	1.50115	1.26764	0.840812	1.40517	0.104553	2.61982	1.16536	1.21528	1.91094	5.00724	166.103	1274.95	1441.05	-5.00786	2.8188	-2.25887	-2.22228	4.3565	-2.93613	0.377628	2.06432	TRUE	-1.79	2.19	0.55	1.47	0.44	0.42	TRUE	-1.79	2.82	0.1	0.15	-0.03
TCGA-95-7944-01A	Cluster 2	1.33215	low	1.60548	1	1.9651	2.88949	2.07001	0.928531	1.15945	3.0802	1.87429	1.21322	1.39443	4.89412	136.565	2306.58	2443.15	-5.29264	3.22543	-1.88181	-2.75846	4.36611	-3.46687	-1.08801	2.11623	TRUE	-1.18	3.1	0.67	2.34	0.96	1.51	TRUE	-1.18	2.44	0.11	0.15	-0.06
TCGA-95-8494-01A	Cluster 2	1.58742	high	1.71507	1	0.78099	0.312766	0.47438	0.417504	0.0601113	2.34388	2.83406	1.2351	1.48299	4.75799	-417.127	1346.49	929.363	-5.01601	3.85904	-1.67171	-2.42042	4.60715	-3.0987	-0.601289	2.31486	FALSE	2.69	1.22	0.74	1	0.84	-0.38	FALSE	-1.78	2.69	0.12	0.13	-0.03
TCGA-95-A4VN-01A	Cluster 2	1.17595	low	10.7945	0	1.72975	2.30174	1.44879	1.47014	0.435113	3.22621	2.57335	1.56488	2.27213	4.80427	265.866	2276.6	2542.47	-5.0679	3.13851	-1.84939	-3.69815	4.50165	-3.25896	-0.614275	2.08324	TRUE	-1.43	2.78	0.62	2.06	2.49	0.99	TRUE	-1.43	2.2	0.09	0.13	-0.05
TCGA-97-7937-01A	Cluster 2	1.03154	high	1.82466	1	0.680336	0.251378	0.270987	0.692464	0.104374	2.14386	0.969865	1.38238	1.56717	4.82883	-232.101	380.157	148.056	-6.07517	2.4708	-2.01112	-4.08705	4.46551	-3.34855	-0.749089	2.28153	FALSE	3.09	1.35	0.39	0.76	-0.26	-0.46	FALSE	-2.45	3.09	0.11	0.16	-0.02
TCGA-97-8172-01A	Cluster 2	0.434284	low	3.32877	1	2.10244	1.79482	1.03175	3.57634	0.233103	2.90679	2.35709	1.84676	2.37351	5.27147	920.582	2224.63	3145.21	-5.33286	3.32709	-2.01821	-3.31807	4.34669	-3.30051	-0.0286709	1.98331	TRUE	-0.94	1.8	0.55	1.51	0.02	0.57	TRUE	-0.94	2.4	0.03	0.17	-0.01
TCGA-97-8175-01A	Cluster 2	1.09109	high	9.9589	0	1.0498	0.396229	0.517114	0.931544	0.0904635	2.81445	3.20513	1.71868	1.80357	4.13007	-180.017	1679.18	1499.16	-4.9141	3.58662	-1.79944	-3.49831	4.65799	-2.76317	0.599264	2.19313	FALSE	2.37	1.66	0.65	1.23	0.96	-0.29	FALSE	-1.77	2.37	0.09	0.13	-0.04
TCGA-97-8547-01A	Cluster 2	0.817681	high	1.62466	1	1.19976	0.2975	0.297732	0.413765	0.0744169	2.49566	2.4776	1.60394	1.78125	6.54379	1003.81	1330.05	2333.86	-5.49447	2.99908	-1.804	-1.59036	4.65289	-3.10334	0.0952434	2.32796	FALSE	3.58	1.77	0.55	1.21	0.42	-0.48	FALSE	-1.3	3.58	0.09	0.24	-0.02
TCGA-97-A4M0-01A	Cluster 2	0.686698	high	3.20822	1	1.94468	1.94608	1.17633	1.43989	0.210818	2.68139	3.04181	1.61435	1.52787	4.21578	-289.282	2083.01	1793.73	-3.97297	1.10138	-2.53231	-5.32875	4.30762	-3.05326	-0.380411	2.29422	TRUE	-1.3	2.11	0.59	1.72	0.43	0.77	TRUE	-1.3	1.7	0.05	0.12	-0.04
TCGA-99-8033-01A	Cluster 2	1.37473	low	2.67397	1	1.52986	1.98518	1.52641	1.00572	0.631353	2.82207	1.90958	1.80521	1.71843	5.23345	-206.872	1654.8	1447.93	-4.33298	3.69531	-2.01027	-3.05337	4.63418	-1.75251	0.153999	2.09689	TRUE	-1.84	2.72	0.72	1.87	0.77	0.8	TRUE	-1.84	2.62	0.12	0.15	-0.06
TCGA-J2-8192-01A	Cluster 2	0.632498	low	0.490411	1	1.45057	1.02904	0.661668	1.52351	0.116376	3.11321	3.2965	1.80805	1.98737	6.95092	1594.41	2078.36	3672.78	-4.33874	2.90291	-2.15794	-2.67919	4.30226	-2.47782	0.30432	1.9911	FALSE	3.2	2	0.53	1.48	0.56	0.11	FALSE	-1.47	3.2	0.05	0.25	-0.04
TCGA-L4-A4E5-01A	Cluster 2	1.2777	high	5.40822	0	1.3075	0.850743	0.700325	0.951218	0.166957	1.98983	1.35152	1.57479	1.68789	4.90229	-632.195	493.223	-138.972	-3.92863	3.03048	-2.02926	-2.74498	4.46009	-2.79764	-0.308905	2.36229	FALSE	3.04	1.63	0.5	1.18	0.7	0.06	FALSE	-2.05	3.04	0.13	0.13	-0.02
TCGA-L9-A444-01A	Cluster 2	0.925846	low	1.90959	1	2.50989	3.35176	2.08286	2.35656	0.563054	3.04524	1.63345	1.32109	2.28707	5.55155	649.726	2748.36	3398.08	-5.21312	3.38479	-2.01463	-2.3807	4.56356	-2.43583	0.281808	2.16978	TRUE	-0.91	3.32	0.54	2.49	1.46	1.66	TRUE	-0.91	1.9	0.05	0.14	-0.05
TCGA-L9-A5IP-01A	Cluster 2	1.5342	high	0.79726	1	1.04512	1.09805	0.832104	0.609593	0.280191	2.71465	0.624399	2.10799	1.94745	4.33546	-653.537	999.514	345.977	-3.73063	3.56245	-2.00894	-3.22208	4.41046	-2.88976	0.295262	2.26364	FALSE	2.74	1.29	0.62	1.12	0.45	0.22	FALSE	-2.01	2.74	0.13	0.14	-0.05
TCGA-L9-A8F4-01A	Cluster 2	0.964736	low	8.68219	1	2.20798	2.31178	1.16403	2.24948	0.227548	2.87911	1.159	1.36196	1.62997	5.37391	116.667	2082.02	2198.69	-5.27552	3.27034	-1.9001	-3.43294	4.50575	-2.66584	-0.33655	2.16434	TRUE	-1.33	2.34	0.45	1.76	0.27	0.91	TRUE	-1.33	2.51	0.09	0.14	-0.03
TCGA-MP-A4SV-01A	Cluster 2	0.991425	high	19.8575	0	2.11396	2.02434	1.3929	1.8673	0.369532	2.72651	1.7016	1.35704	2.07464	5.29133	56.9622	1737.87	1794.83	-5.40155	4.3027	-1.65538	-2.49025	4.50857	-2.3389	-0.122827	2.15641	TRUE	-1.79	2.46	0.6	1.75	0.8	0.79	TRUE	-1.79	2.58	0.11	0.13	-0.04
TCGA-MP-A4SY-01A	Cluster 2	0.863766	high	0.706849	1	0.754346	0.249436	0.391857	0.694953	0.0949644	2.47163	2.0136	1.52089	1.47508	6.18286	578.291	919.919	1498.21	-5.23703	3.50028	-1.72515	-3.77659	4.63422	-3.74199	-0.755795	2.2085	FALSE	3.53	1.55	0.64	1.1	0.92	-0.43	FALSE	-1.99	3.53	0.11	0.22	-0.03
TCGA-MP-A4T4-01A	Cluster 2	0.819147	low	7.34521	1	2.25117	2.49775	1.86477	1.94592	0.472605	3.30456	1.98621	1.36552	1.75345	6.04153	826.897	2472.27	3299.17	-3.91586	3.1327	-1.95341	-3.49294	4.18305	-2.40261	-0.132593	2.0995	TRUE	-0.95	3.16	0.64	2.37	1.8	1.18	TRUE	-0.95	2.49	0.08	0.18	-0.05
TCGA-MP-A4TA-01A	Cluster 2	1.57731	high	2.21096	1	1.4552	1.86241	1.28612	1.13617	0.334195	2.9012	0.847101	1.71951	1.50549	5.33653	-330.025	1186.35	856.322	-5.52647	2.94594	-2.03186	-2.98002	4.61874	-3.64108	-0.621393	2.24316	TRUE	-1.87	2.31	0.65	1.68	0.14	0.62	TRUE	-1.87	2.69	0.13	0.13	-0.05
TCGA-MP-A4TC-01A	Cluster 2	1.13858	low	2.6	1	1.50357	1.1978	0.967598	0.927914	0.20673	2.79963	1.33741	1.42188	1.86225	6.90861	1000.1	1711.06	2711.16	-5.41952	2.95131	-1.50901	-3.63597	4.11887	-3.28098	-0.211136	2.26444	FALSE	3.51	2.61	0.63	1.8	1.55	0.3	FALSE	-1.4	3.51	0.11	0.23	-0.05
TCGA-MP-A4TF-01A	Cluster 2	1.66427	high	0.668493	1	0.836265	0.898586	0.895904	1.14192	0.364047	1.89559	0.772325	1.83407	1.58607	4.72746	-1164.93	734.323	-430.609	-4.18855	2.88783	-2.1331	-2.22408	4.549	-3.0038	0.113192	2.33646	FALSE	2.8	2.2	0.67	1.32	1.2	0.06	FALSE	-2.25	2.8	0.14	0.14	-0.05
TCGA-MP-A4TI-01A	Cluster 2	1.31908	low	4.44384	1	2.49772	2.15143	1.86788	1.47668	0.513587	3.7685	2.46497	1.42639	2.09122	6.2942	1251.13	3029.88	4281.01	-5.18237	3.55229	-1.76013	-3.91304	4.5181	-2.9031	-0.244088	2.14405	TRUE	-0.65	3.14	0.61	2.33	1.69	0.94	TRUE	-0.65	2.44	0.07	0.19	-0.06
TCGA-NJ-A4YP-01A	Cluster 2	1.16828	low	2.16712	0	1.2031	1.27487	1.01081	0.85282	0.316919	2.42702	1.65389	1.36338	2.31912	6.4115	823.951	1206.78	2030.74	-4.67768	3.52088	-1.94276	-2.87452	4.32631	-2.14302	0.300295	2.01195	TRUE	-1.86	2.26	0.75	1.45	0.08	0.28	TRUE	-1.86	3.43	0.11	0.2	-0.03
TCGA-05-4390-01A	Cluster 3	1.46968	low	3.27945	1	1.00779	1.68099	0.263858	1.25813	0.182054	2.15429	0.646116	1.77035	1.79736	5.39605	211.74	658.417	870.157	-5.28373	4.28406	-1.31033	-1.15904	4.93342	-3.28191	0.0407777	2.23	FALSE	3.26	1.27	0.66	0.8	0.04	0.11	FALSE	-2.1	3.26	0.12	0.17	-0.01
TCGA-05-4396-01A	Cluster 3	1.15613	high	0.879452	1	0.851765	0.42224	0.463557	0.7516	0.127561	2.10646	1.06156	1.85084	2.18638	4.09493	-610.128	265.63	-344.498	-6.20532	2.983	-1.98728	-3.04012	4.54943	-4.44665	-0.785586	1.98408	FALSE	2.66	1.59	0.69	0.95	-0.26	-0.3	FALSE	-2.31	2.66	0.09	0.14	-0.02
TCGA-05-4397-01A	Cluster 3	1.60252	low	4.1863	1	0.830321	0.904419	0.525502	0.917567	0.175603	2.60957	2.22879	1.13363	1.45869	3.89542	-576.699	935.496	358.796	-4.41467	3.53521	-1.77626	-3.6734	4.75014	-2.14666	-0.555662	2.24967	FALSE	2.68	2.28	0.75	1.38	-0.08	-0.06	FALSE	-2.54	2.68	0.12	0.13	-0.03
TCGA-05-4402-01A	Cluster 3	0.969191	high	19.3479	0	1.25364	0.717625	0.426704	1.56718	0.0612709	2.77395	2.05844	1.46577	1.83532	5.31625	360.502	1394.39	1754.9	-4.74678	2.77277	-1.83151	-2.55276	4.24612	-3.29683	-0.767096	2.07988	FALSE	2.94	1.96	0.59	1.29	0.06	-0.11	FALSE	-1.72	2.94	0.09	0.18	-0.03
TCGA-05-4420-01A	Cluster 3	1.54543	low	3.31233	1	0.675858	1.3519	0.39927	1.00397	0.0807389	1.84569	1.07759	2.17146	1.86546	5.02665	-246.562	388.188	141.626	-6.10922	2.89423	-1.91599	-3.61784	3.97098	-2.63073	-0.148166	2.1155	TRUE	-2.4	0.9	0.67	0.61	-0.38	0.04	TRUE	-2.4	3.31	0.13	0.15	-0.01
TCGA-05-4422-01A	Cluster 3	0.994511	high	6.46575	0	1.71775	2.78317	1.38856	1.92336	0.300014	2.90853	2.20751	1.62641	1.60628	3.0574	-564.54	1998.98	1434.44	-5.24168	3.39924	-2.00366	-2.93601	4.34697	-3.16642	-0.222348	1.96351	TRUE	-1.78	2.45	0.81	1.81	0.14	1.22	TRUE	-1.78	1.5	0.05	0.08	-0.02
TCGA-05-4432-01A	Cluster 3	1.09748	high	0.879452	1	1.46784	1.9392	0.939731	1.93407	0.188713	2.58909	1.33252	1.8872	2.15406	5.21019	-68.1925	1452.64	1384.45	-5.386	3.17963	-1.86986	-2.57549	4.24614	-3.76098	-1.09882	2.00674	TRUE	-1.64	2.19	0.5	1.58	0.21	0.58	TRUE	-1.64	2.64	0.09	0.15	-0.03
TCGA-05-5429-01A	Cluster 3	1.69806	high	9.20822	1	0.623223	0.928675	0.275266	0.78787	0.0236808	1.33836	1.04524	1.23391	1.47851	5.38167	-249.82	548.748	298.929	-5.20184	3.03657	-2.01134	-5.21451	4.51782	-3.96679	-0.981635	1.97624	FALSE	2.96	1.07	0.93	0.75	-0.46	-0.08	FALSE	-2.3	2.96	0.12	0.14	-0.01
TCGA-35-3615-01A	Cluster 3	1.01003	low	7.7589	0	0.752789	1.06144	0.542178	1.15262	0.100515	2.31666	1.89909	1.72424	1.82429	3.71018	-189.687	954.261	764.574	-4.71743	4.07548	-1.55635	-2.33679	4.80001	-3.16134	-0.521367	2.37752	FALSE	2.51	1.71	0.89	1.14	-0.13	0.12	FALSE	-2.32	2.51	0.07	0.13	0
TCGA-35-5375-01A	Cluster 3	1.2084	high	7.10959	0	1.23252	2.07936	1.00685	1.15773	0.119638	2.31509	2.12269	1.39908	1.29286	4.73391	44.1884	1578.22	1622.4	-5.10544	2.66464	-1.91383	-3.28525	4.24102	-3.23582	-0.39878	2.21082	TRUE	-2.85	2.51	0.82	1.6	0.52	0.87	TRUE	-2.85	3.07	0.12	0.14	-0.02
TCGA-38-4628-01A	Cluster 3	1.4218	high	2.25753	0	0.610289	3.4598	0.192725	0.430657	0.0170535	2.17086	1.98711	1.28241	1.65468	5.55222	455.701	1128.71	1584.41	-5.6569	2.63723	-2.28008	-1.8903	4.38789	-3.94767	-0.472045	2.03095	FALSE	3.07	1.16	0.75	0.78	-0.15	0.48	FALSE	-2.2	3.07	0.08	0.17	0
TCGA-38-4630-01A	Cluster 3	1.50137	high	1.03014	1	1.08727	1.1986	0.592553	1.07499	0.0958498	2.00055	1.30629	0.834182	1.33075	5.68184	-359.152	194.629	-164.523	-5.40938	2.8207	-1.84712	-2.87811	4.59429	-2.3321	0.324691	2.28478	FALSE	3.66	1.97	0.53	1.1	-0.17	0.17	FALSE	-2.64	3.66	0.15	0.15	0
TCGA-38-4631-01A	Cluster 3	1.56279	low	0.490411	0	0.820531	1.6079	0.730684	0.996778	0.110444	1.94474	0.760912	1.76328	0.967233	4.2232	-580.269	887.691	307.422	-4.95551	3.60655	-1.99652	-2.06645	3.83118	-2.27564	-0.520352	1.98842	TRUE	-2.57	1.86	0.7	1.15	-0.29	0.3	TRUE	-2.57	2.98	0.15	0.13	-0.03
TCGA-38-6178-01A	Cluster 3	1.25768	high	2.59452	0	1.11063	0.550429	0.488686	1.56448	0.120043	2.18703	1.28441	1.66124	2.2544	6.07024	418.531	913.531	1332.06	-4.44165	2.94755	-2.00507	-2.61362	4.29276	-2.29349	0.157073	2.36521	FALSE	3.39	1.87	0.43	1.25	-0.11	-0.23	FALSE	-1.76	3.39	0.11	0.21	-0.03
TCGA-44-3917-01A	Cluster 3	1.31389	high	2.86575	1	1.40534	2.11573	1.09547	1.69818	0.214621	3.18489	1.88248	1.51261	1.52424	5.05251	330.628	1350.34	1680.97	-5.08549	2.56646	-1.79593	-3.70726	4.23046	-2.60729	-0.123903	2.38276	TRUE	-3.36	2.35	0.81	1.3	0.16	0.68	TRUE	-3.36	2.76	0.1	0.13	-0.01
TCGA-44-3919-01A	Cluster 3	0.908133	high	3.16986	0	2.012	2.27047	1.11412	2.02223	0.174985	3.17013	2.72759	1.45541	2.0336	5.28792	555.833	2190.19	2746.02	-3.67081	3.41714	-2.04838	-2.56345	4.27467	-2.46242	0.0407222	2.13595	TRUE	-1.33	2.69	0.61	1.9	0.86	0.83	TRUE	-1.33	2.48	0.07	0.16	-0.04
TCGA-44-5643-01A	Cluster 3	1.81856	low	1.71233	1	1.59327	1.2534	1.49698	1.4684	0.181661	2.02562	2.35355	1.25549	1.2367	3.59789	-1047.64	1058.13	10.4884	-4.61482	2.86903	-2.05975	-2.23418	4.16777	-2.34379	0.66331	2.11286	TRUE	-2.13	1.91	0.73	1.43	-0.1	0.37	TRUE	-2.13	2.51	0.13	0.08	-0.02
TCGA-44-5644-01A	Cluster 3	1.15587	high	2.73151	0	0.770235	0.9719	0.629928	1.08576	0.0834314	1.46829	0.410033	1.96649	1.68991	3.95413	-1146.21	-152.99	-1299.2	-5.18507	3.39957	-1.976	-1.8544	4.27016	-2.40559	0.397428	2.14357	FALSE	2.99	0.94	0.32	0.64	-0.46	-0.06	FALSE	-2.29	2.99	0.14	0.12	-0.02
TCGA-44-5645-01A	Cluster 3	0.691706	high	1.65753	0	2.12458	1.0735	0.537351	2.19756	0.159932	2.79009	3.56923	1.9155	1.98978	4.34767	253.238	2086.62	2339.86	-5.60009	3.10237	-1.95164	-2.41765	3.8035	-2.73363	-0.403285	2.11517	FALSE	2.16	1.94	0.6	1.51	0.19	0.08	FALSE	-1.58	2.16	0.03	0.15	-0.01
TCGA-44-7660-01A	Cluster 3	1.45995	high	2.93699	0	1.23639	2.45224	0.702804	1.30738	0.152167	2.42094	1.18757	1.49839	1.30482	4.65788	-681.317	788.278	106.961	-4.51014	4.12631	-1.83674	-3.53918	4.42624	-2.4513	-0.337292	2.17975	TRUE	-2.27	1.83	0.38	1.2	0.37	0.34	TRUE	-2.27	3.04	0.13	0.13	-0.01
TCGA-44-7667-01A	Cluster 3	1.27103	high	3.14521	0	0.942581	0.420672	0.518468	0.787387	1.36381	1.98617	0.56719	1.15615	1.79078	5.01574	-498.251	261.606	-236.645	-3.56257	2.74506	-2.12991	-3.26643	4.41222	-1.90806	0.893778	2.57805	FALSE	3.35	1.68	0.56	0.89	-0.19	-0.24	FALSE	-2.42	3.35	0.16	0.12	0
TCGA-44-7669-01A	Cluster 3	0.793304	high	0.339726	1	1.31224	1.24373	1.17614	1.49197	0.209977	2.96849	1.24213	1.6513	2.53429	4.58759	-104.191	1296.78	1192.59	-5.45082	2.95962	-1.86681	-2.92377	4.09607	-2.58308	0.218377	2.26371	FALSE	2.57	2.11	0.59	1.46	0.34	0.34	FALSE	-2.16	2.57	0.11	0.12	-0.03
TCGA-44-7671-01A	Cluster 3	0.944067	low	0.380822	0	0.496896	0.394021	0.287746	0.641392	0.0380883	2.1006	1.33142	1.61723	2.46937	5.16635	143.086	245.4	388.486	-4.80985	3.65838	-1.86469	-2.11325	4.06865	-1.51142	0.694131	2.1094	FALSE	3.2	0.87	0.67	0.73	-0.33	-0.32	FALSE	-1.98	3.2	0.08	0.19	0
TCGA-44-8119-01A	Cluster 3	0.955896	low	2.0274	0	1.41407	1.07664	1.00763	1.40078	0.22047	2.46383	0.631177	1.85507	2.23163	6.69042	985.782	1317.83	2303.61	-4.29607	3.41006	-1.91932	-2.42021	4.43643	-1.99509	0.0237835	2.21575	FALSE	3.68	2.02	0.52	1.42	0.17	0.19	FALSE	-1.77	3.68	0.13	0.22	-0.04
TCGA-44-A479-01A	Cluster 3	0.841172	high	0.0657534	0	2.44326	2.12058	1.76533	2.73447	0.873469	3.61454	1.80798	1.58111	1.93807	5.81988	977.564	2640.85	3618.41	-5.4337	2.6443	-2.08122	-3.12266	4.40151	-3.18556	0.133725	2.1613	TRUE	-1.39	2.91	0.47	2.08	0.7	1	TRUE	-1.39	2.36	0.06	0.17	-0.04
TCGA-44-A47B-01A	Cluster 3	0.614751	high	1.90137	1	1.51651	1.44469	1.33657	0.892074	0.499701	2.6447	1.30254	1.5312	1.81768	4.75815	-181.777	1340.36	1158.58	-5.63483	3.08256	-1.85961	-2.54167	4.30721	-2.7359	-0.0508448	2.25854	TRUE	-1.78	1.96	0.66	1.33	-0.15	0.59	TRUE	-1.78	2.46	0.08	0.15	-0.03
TCGA-44-A4SU-01A	Cluster 3	1.03059	low	2.72055	0	1.60532	0.813758	0.55174	2.87332	0.104708	2.02119	2.11856	1.54792	1.86281	5.1767	-142.173	1127.8	985.622	-4.90956	2.89204	-2.13064	-3.37915	4.04985	-2.75609	0.224406	2.00492	FALSE	2.94	1.97	0.44	1.3	0.19	-0.09	FALSE	-1.58	2.94	0.1	0.17	-0.02
TCGA-49-4486-01A	Cluster 3	0.828098	low	2.5863	0	0.58415	0.607426	0.436495	0.838299	0.0265539	0.813012	1.80994	1.50754	1.47818	1.96777	-1352.79	161.234	-1191.56	-5.82001	3.52978	-1.94702	-2.87337	4.12793	-3.0008	-0.446014	2.09058	FALSE	2.29	1.2	0.93	0.78	-0.35	-0.1	FALSE	-2.46	2.29	0.08	0.09	0.01
TCGA-49-4488-01A	Cluster 3	1.19543	high	2.6	0	1.29253	2.1503	0.941725	1.28988	0.160732	2.32664	2.91071	1.49733	1.33176	4.86586	-291.979	1552.46	1260.48	-5.46928	3.1947	-1.86928	-4.06242	4.17588	-2.92288	-0.278285	2.13145	TRUE	-2.2	2.22	0.87	1.52	0.57	0.81	TRUE	-2.2	2.55	0.09	0.13	-0.02
TCGA-49-4490-01A	Cluster 3	1.09042	low	1.92055	0	1.23187	0.975996	0.455184	1.07044	0.0475167	1.67765	1.81628	1.34881	2.22405	5.37596	203.29	992.091	1195.38	-4.95093	3.1793	-1.8055	-2.62281	4.33572	-2.34243	-0.501755	2.04655	FALSE	3.33	1.58	0.43	1.12	-0.35	-0.05	FALSE	-1.45	3.33	0.11	0.19	-0.02
TCGA-49-4494-01A	Cluster 3	1.75831	high	1.78904	0	0.916916	1.94168	0.87114	0.629795	0.0607419	2.18199	2.24211	1.07972	1.57142	4.37613	-204.166	1434.47	1230.31	-2.61876	2.92609	-1.41623	-1.37987	3.90199	-1.83269	0.153899	3.05965	TRUE	-1.91	2.31	0.81	1.44	0.36	0.66	TRUE	-1.91	2.77	0.12	0.13	-0.03
TCGA-49-4510-01A	Cluster 3	0.638513	high	1.21644	1	1.053	1.39534	0.617445	0.832079	0.260996	1.70595	1.68175	1.51143	2.39427	4.73895	-232.466	701.484	469.019	-5.6411	3.67434	-1.86304	-2.74871	4.36014	-3.22618	0.163919	2.13854	TRUE	-1.68	1.34	0.62	1.03	-0.11	0.09	TRUE	-1.68	2.83	0.08	0.16	-0.01
TCGA-49-4512-01A	Cluster 3	0.791202	high	0.967123	0	0.877686	0.296822	0.252705	1.63539	0.0702765	2.45512	1.91345	1.54741	1.70647	6.00321	847.193	1417.45	2264.64	-5.36569	3.15255	-1.91851	-3.42464	4.23936	-3.80391	-0.901604	2.04888	FALSE	3.13	1.69	0.47	1.15	-0.07	-0.45	FALSE	-1.27	3.13	0.07	0.21	-0.02
TCGA-49-4514-01A	Cluster 3	1.19482	low	1.1589	0	1.17197	1.39049	0.858294	1.85195	0.199726	2.0316	1.87201	1.24536	1.70997	3.77146	-642.761	1323.55	680.791	-4.77758	3.38807	-1.79205	-2.90918	3.83436	-1.69289	0.261399	2.13689	TRUE	-1.88	2	0.58	1.48	-0.31	0.52	TRUE	-1.88	2.45	0.11	0.09	-0.02
TCGA-49-6761-01A	Cluster 3	0.830663	low	2.56986	0	1.49348	1.26869	1.14969	1.936	0.363719	2.55908	1.34012	1.21924	1.64584	5.2233	-60.2068	1654.63	1594.42	-4.15199	4.08353	-1.68697	-2.00633	4.32044	-1.85157	0.15067	2.14678	TRUE	-1.73	2.44	0.69	1.82	1.39	0.54	TRUE	-1.73	2.81	0.12	0.15	-0.05
TCGA-49-AAQV-01A	Cluster 3	1.27554	low	2.29863	0	1.65175	1.45138	0.712733	2.75834	0.099482	2.25093	2.02372	1.60806	1.61089	4.44228	-550.519	1460.46	909.944	-5.8955	3.13105	-1.95146	-2.62369	3.70761	-2.90968	-0.536273	1.93732	TRUE	-1.65	2.03	0.62	1.42	0.48	0.27	TRUE	-1.65	2.36	0.1	0.12	-0.03
TCGA-49-AAR2-01A	Cluster 3	0.866088	high	0.0520548	1	1.56744	1.16329	0.652926	1.6823	0.156902	2.14688	1.43254	1.55072	1.47574	3.82101	-693.579	1379.22	685.639	-6.46055	2.93217	-1.99324	-3.60259	4.33543	-4.23936	-1.07531	1.90954	FALSE	2.21	1.62	0.53	1.34	-0.35	0.22	FALSE	-1.19	2.21	0.1	0.08	-0.02
TCGA-49-AAR4-01A	Cluster 3	0.890906	high	2.36164	0	2.44523	4.01754	1.99315	1.88634	0.306043	2.53197	1.55086	1.42541	1.77982	5.51842	64.8347	2409.92	2474.75	-5.377	3.7932	-1.79378	-3.08382	4.69418	-2.79877	-0.417672	2.13371	TRUE	-0.78	2.24	0.53	2.04	0.93	2.01	TRUE	-0.78	2.48	0.09	0.15	-0.04
TCGA-49-AARE-01A	Cluster 3	1.50366	high	2.20822	0	1.23675	1.06364	0.767951	1.803	0.219094	1.97694	1.43557	1.51555	1.3946	5.40941	-115.072	1089.5	974.426	-5.30779	3.58887	-1.87643	-4.16903	4.88249	-3.58639	-1.37633	2.04494	FALSE	2.91	1.86	0.48	1.3	-0.18	0.17	FALSE	-1.66	2.91	0.12	0.15	-0.03
TCGA-49-AARQ-01A	Cluster 3	0.758402	low	2.45479	0	1.29272	2.84233	1.01751	0.898239	0.540987	1.81165	1.72033	1.28286	0.844157	3.47215	-999.371	1220.39	221.023	-4.91825	3.71929	-1.90052	-2.68984	4.13178	-2.30539	0.0665103	2.0262	TRUE	-1.88	2.27	0.54	1.57	-0.06	0.7	TRUE	-1.88	2.36	0.12	0.09	-0.03
TCGA-4B-A93V-01A	Cluster 3	0.894532	high	0.317808	1	1.24082	0.966922	1.01785	1.22149	0.300615	2.15686	0.880011	1.64096	1.61546	3.92468	-847.99	964.662	116.672	-4.50598	3.23883	-1.8611	-2.92979	4.27853	-2.88282	0.0188236	2.42042	FALSE	2.51	1.85	0.67	1.41	1.41	0.01	FALSE	-1.91	2.51	0.12	0.11	-0.02
TCGA-50-5051-01A	Cluster 3	0.972213	low	2.01918	1	1.03841	0.760588	0.547826	1.86091	0.0903883	1.66406	2.17471	2.10303	2.11699	4.37947	-650.544	284.155	-366.389	-5.64608	2.95307	-1.88101	-2.35153	4.61398	-3.13999	-0.572869	2.18715	FALSE	3.02	1.04	0.68	0.79	-0.15	-0.07	FALSE	-1.94	3.02	0.12	0.14	-0.01
TCGA-50-5072-01A	Cluster 3	1.31841	low	1.13699	0	1.00634	0.647482	0.471378	0.895698	0.145809	2.1335	1.30379	1.90676	2.00867	5.43964	-22.1606	640.923	618.763	-5.31942	3.55341	-1.8821	-2.41973	4.08228	-2.59586	-0.10334	2.06137	FALSE	3.35	1.53	0.73	1.09	0.06	-0.2	FALSE	-2.28	3.35	0.14	0.17	-0.03
TCGA-50-5931-01A	Cluster 3	1.32484	low	2.20548	0	0.679723	1.97478	1.49121	0.456448	0.0465351	1.43144	1.0261	1.37535	1.71302	5.83316	-534.869	-250.655	-785.524	-4.93756	3.34057	-1.9925	-2.75066	3.83139	-1.89695	0.508455	1.96906	FALSE	4	1.21	0.58	0.62	-0.48	0.09	FALSE	-2.77	4	0.18	0.17	-0.01
TCGA-50-5946-01A	Cluster 3	1.4182	low	0.884932	0	1.12514	1.78094	0.421557	0.610095	0.136995	1.74627	0.684936	1.32715	1.67115	4.20589	-1056.24	-149.233	-1205.47	-3.88788	3.42889	-1.88835	-1.92529	4.16286	-1.46984	0.726177	2.33386	TRUE	-2.53	1.41	0.42	0.79	-0.19	0.18	TRUE	-2.53	3.38	0.17	0.12	-0.01
TCGA-50-6591-01A	Cluster 3	1.32951	high	3.44658	1	0.26845	0.491572	0.0622472	0.286576	0.0350549	0.888651	0.336725	1.0816	1.66529	4.15822	-1003.54	-997.828	-2001.37	-5.48172	2.57295	-2.07399	-3.59982	4.16799	-2.7706	-0.171165	2.29949	FALSE	4.94	0.51	0.26	0.19	-0.54	-0.55	FALSE	-3.03	4.94	0.21	0.2	0.01
TCGA-50-7109-01A	Cluster 3	1.09327	high	0.164384	0	1.44352	1.52518	1.12206	1.50242	0.331848	2.331	0.943197	1.69811	2.26678	5.41007	166.794	1327.61	1494.41	-5.66838	3.23979	-1.9615	-2.85938	4.32254	-3.00177	-0.118139	2.19802	TRUE	-2.15	2.42	0.61	1.56	-0.03	0.57	TRUE	-2.15	2.7	0.09	0.15	-0.03
TCGA-53-7813-01A	Cluster 3	0.791309	high	0.849315	0	1.4124	2.32528	0.821056	1.69206	0.168303	1.77238	0.722296	1.58654	1.26101	4.0732	-903.208	906.351	3.14316	-4.59029	2.59448	-2.07681	-3.46114	4.25238	-2.66589	-0.267553	2.34494	TRUE	-2.78	2.05	0.53	1.3	0.04	0.91	TRUE	-2.78	2.75	0.12	0.13	-0.03
TCGA-53-A4EZ-01A	Cluster 3	1.2055	low	0.216438	0	0.98407	0.935635	0.596754	1.58347	0.137148	1.94947	1.91921	1.6683	1.28344	3.64866	-1012.21	359.817	-652.389	-4.5397	2.97858	-2.01265	-1.92807	3.90913	-1.91724	0.287945	2.20791	FALSE	2.51	1.4	0.53	0.88	0.06	0.06	FALSE	-2.5	2.51	0.11	0.09	0
TCGA-55-1594-01A	Cluster 3	1.19921	high	1.14247	0	1.20138	3.864	0.882244	1.48433	0.137637	2.52574	1.27139	1.6406	1.73507	4.53245	-466.3	981.313	515.012	-4.51814	2.50949	-2.27997	-2.70612	4.53249	-2.1031	0.784014	2.27851	TRUE	-2.32	1.96	0.45	1.3	0.26	0.94	TRUE	-2.32	2.82	0.11	0.13	-0.01
TCGA-55-5899-01A	Cluster 3	1.27094	high	1.01918	0	1.36448	1.39096	1.0409	0.759589	0.172622	2.90957	1.00206	1.34646	1.75495	5.57169	328.511	1177.15	1505.66	-4.87795	2.5027	-2.10811	-3.89915	4.38402	-3.71252	-1.07541	2.17383	TRUE	-1.97	2.29	0.59	1.57	0.2	0.36	TRUE	-1.97	3.09	0.11	0.16	-0.01
TCGA-55-6968-01A	Cluster 3	1.13475	high	2.30685	0	1.84188	1.7683	1.18198	2.04337	0.379388	3.15542	1.03546	1.36196	1.79913	4.89441	-62.0608	1655.18	1593.12	-4.7667	2.05793	-2.19085	-3.27575	4.32874	-3.55156	-0.252229	2.26101	TRUE	-1.89	2.67	0.58	1.84	0.77	0.61	TRUE	-1.89	2.5	0.1	0.12	-0.03
TCGA-55-6975-01A	Cluster 3	1.55479	high	0.613699	0	0.945579	0.844409	0.700923	1.33014	0.0960477	2.4037	0.709594	1.56595	3.03718	6.99087	947.329	846.772	1794.1	-6.40411	1.56983	-2.536	-4.53155	3.39155	-3.49258	0.275931	2.05973	FALSE	4.1	1.35	0.56	1.02	-0.31	0.12	FALSE	-2.02	4.1	0.14	0.23	-0.02
TCGA-55-6981-01A	Cluster 3	1.22615	low	0.0958904	0	0.979696	0.253729	0.271524	1.82425	0.0639896	2.23264	2.42879	1.53386	2.10791	5.01206	-63.258	937.144	873.886	-5.05281	3.63402	-1.81204	-3.01029	4.69159	-2.53792	-0.33478	2.10736	FALSE	3.26	1.3	0.43	0.95	0.37	-0.46	FALSE	-1.81	3.26	0.11	0.18	-0.02
TCGA-55-6982-01A	Cluster 3	1.04601	low	1.34795	0	1.03435	1.10217	0.501403	1.81613	0.064345	2.81081	1.69813	1.41408	1.55499	6.18063	958.54	1581.74	2540.28	-4.68709	3.51579	-1.99835	-2.45671	4.11812	-2.25676	0.380468	2.19662	FALSE	3.14	2.62	0.5	1.66	0.37	0.12	FALSE	-1.65	3.14	0.08	0.22	-0.04
TCGA-55-6984-01A	Cluster 3	1.45364	low	1.38356	0	0.945022	0.485864	0.415889	1.91666	0.148635	1.39346	0.963554	1.62811	2.00526	4.3733	-817.325	905	87.6754	-5.23247	2.76956	-1.80058	-2.52714	4.51139	-2.60286	0.741245	2.17076	FALSE	2.44	0.87	0.78	0.83	-0.07	-0.21	FALSE	-1.69	2.44	0.11	0.12	-0.03
TCGA-55-7570-01A	Cluster 3	1.2521	low	1.18904	1	1.15748	3.36969	0.757077	0.926905	0.0772709	1.73573	0.564249	1.3287	1.4456	4.87751	-782.665	-208.818	-991.483	-4.46714	3.79184	-1.68396	-2.2935	3.82374	-1.93219	0.139455	2.12973	TRUE	-2.79	1.36	0.63	0.92	-0.18	0.94	TRUE	-2.79	3.63	0.16	0.13	0.01
TCGA-55-7910-01A	Cluster 3	1.36604	high	0.0986301	0	1.1233	0.5259	0.428475	1.48528	0.213686	1.55015	0.845455	1.9763	1.83564	4.56375	-461.133	513.913	52.7797	-4.87533	1.93493	-2.18431	-3.16546	4.47141	-3.39873	-0.226459	2.50349	FALSE	2.91	1.41	0.46	0.87	-0.1	-0.36	FALSE	-2.35	2.91	0.13	0.15	-0.04
TCGA-55-7913-01B	Cluster 3	1.63465	low	0.120548	0	0.764307	0.63457	0.445164	0.942148	0.0832451	2.11728	1.22884	1.74117	1.48285	3.60497	-1415.42	233.465	-1181.96	-5.70924	2.96075	-2.13987	-3.78406	3.88327	-3.15333	-0.832562	2.07482	FALSE	2.69	1.4	0.49	0.8	-0.4	-0.14	FALSE	-2.46	2.69	0.13	0.1	-0.02
TCGA-55-8085-01A	Cluster 3	1.21768	low	1.65205	0	1.7472	1.88562	1.21523	2.20054	0.326733	2.88035	1.6049	1.52628	1.75544	4.2446	-117.172	1913.82	1796.65	-5.14792	3.33578	-1.91641	-2.54334	4.57243	-3.26347	-0.0641682	2.06375	TRUE	-1.94	2.6	0.66	1.86	0.12	0.76	TRUE	-1.94	2.22	0.08	0.12	-0.03
TCGA-55-8094-01A	Cluster 3	1.18399	low	1.87123	0	0.521978	0.379871	0.297361	0.544084	0.0819053	2.12726	1.15462	1.52787	1.5879	2.40862	-1846.2	-576.061	-2422.26	-6.00348	3.41755	-1.86108	-2.71136	3.97633	-2.94682	-0.241335	2.06715	FALSE	2.7	1.03	0.45	0.55	-0.36	-0.41	FALSE	-2.67	2.7	0.15	0.09	-0.02
TCGA-55-8096-01A	Cluster 3	1.05034	low	1.45479	0	1.18756	1.1653	0.642084	2.00811	0.124296	2.87248	1.45434	1.37837	2.41288	5.89181	997.804	1692.24	2690.05	-5.83379	3.31172	-1.75758	-2.43179	4.37775	-2.60826	-0.184097	2.25133	FALSE	3.03	1.86	0.31	1.32	-0.07	0.1	FALSE	-1.57	3.03	0.07	0.21	-0.03
TCGA-55-8204-01A	Cluster 3	1.50984	high	0.509589	0	0.963179	1.09802	0.7428	1.40818	0.207408	1.96548	2.21736	1.7403	2.07861	5.7443	24.2377	1409.3	1433.54	-5.76465	3.64138	-1.91439	-3.0851	4.57893	-3.60607	-0.56532	2.18704	FALSE	3.28	2.29	0.59	1.44	0.53	0.21	FALSE	-1.73	3.28	0.12	0.19	-0.04
TCGA-55-8505-01A	Cluster 3	1.58524	high	1.96712	0	0.608957	0.364515	0.273237	0.851014	0.135187	2.12909	0.919666	1.80548	2.04746	6.1982	234.056	222.816	456.872	-5.38398	2.6891	-2.09365	-3.28523	4.05353	-3.49812	-1.23552	2.0967	FALSE	3.59	0.93	0.62	0.75	-0.37	-0.4	FALSE	-1.84	3.59	0.12	0.21	-0.03
TCGA-55-8507-01A	Cluster 3	0.908002	low	0.090411	1	1.06856	0.692851	0.585131	0.787317	0.141194	2.28745	1.07837	1.91333	2.30322	5.02034	-235.553	785.796	550.244	-5.82842	3.66434	-1.862	-3.13245	3.87651	-3.2374	-0.578085	1.9714	FALSE	2.79	1.45	0.42	1.01	-0.09	-0.11	FALSE	-1.75	2.79	0.1	0.15	-0.02
TCGA-55-8508-01A	Cluster 3	1.07244	low	1.58356	0	1.22642	1.09922	0.812324	2.23328	1.05052	2.0236	1.10112	1.89962	2.17424	5.57926	-19.7813	1260.99	1241.21	-5.05458	3.39978	-1.85222	-2.63165	4.19319	-2.63359	-0.120691	2.18337	FALSE	2.97	1.47	0.45	1.26	-0.07	0.08	FALSE	-1.43	2.97	0.11	0.17	-0.03
TCGA-55-8614-01A	Cluster 3	1.01767	high	1.4411	0	1.10545	0.86576	0.602574	1.08444	0.123756	1.95183	1.28113	1.72749	1.95243	6.0359	110.895	823.257	934.152	-5.66069	3.20217	-2.0497	-2.85226	3.83002	-2.76503	-0.365395	2.05605	FALSE	3.92	2.01	0.35	1.27	0.07	0.08	FALSE	-1.59	3.92	0.13	0.23	-0.03
TCGA-55-8615-01A	Cluster 3	1.11618	low	3.48493	0	0.753655	0.157553	0.219356	0.645417	0.0902299	1.88849	0.743709	1.88692	1.89633	4.52139	-688.973	220.167	-468.807	-6.0206	3.03915	-1.87126	-3.22291	4.47311	-3.1907	-0.287986	2.05331	FALSE	3.04	0.92	0.47	0.57	-0.47	-0.56	FALSE	-1.99	3.04	0.11	0.15	-0.01
TCGA-55-8620-01A	Cluster 3	1.09216	high	1.37808	1	1.45996	1.63568	0.945188	2.09921	0.185074	2.32869	0.699666	1.45431	1.31432	3.81219	-959.716	1065.33	105.618	-5.26462	3.05953	-1.59701	-2.39229	4.95088	-2.50921	-0.281844	2.41246	TRUE	-1.69	2.11	0.62	1.44	0.14	0.51	TRUE	-1.69	2.33	0.11	0.08	-0.01
TCGA-55-A491-01A	Cluster 3	1.17861	high	0.238356	1	1.16294	2.29637	0.689013	2.04764	0.147361	3.14786	1.37506	1.50477	1.70614	5.14603	209.389	1653.2	1862.59	-4.73821	2.1366	-1.94356	-3.52225	4.5883	-3.13994	-0.335791	2.29555	TRUE	-1.43	2.18	0.4	1.49	0.61	0.52	TRUE	-1.43	2.73	0.09	0.16	-0.03
TCGA-55-A492-01A	Cluster 3	0.735274	high	1.55616	0	0.860317	0.548565	0.442602	0.629482	0.201025	1.7646	1.43789	1.92265	2.27939	3.39052	-600.823	690.84	90.0177	-5.61639	3.03812	-2.07878	-3.56718	4.55598	-3.40051	-0.213666	2.04946	FALSE	2.32	1.07	0.72	0.9	-0.41	-0.26	FALSE	-1.73	2.32	0.07	0.11	0
TCGA-55-A494-01A	Cluster 3	1.30673	high	1.03288	0	0.843616	2.04357	0.216436	0.38338	0.0361429	1.11822	0.880903	1.49573	1.98278	4.4036	-1286.16	-717.08	-2003.24	-6.27107	2.96036	-2.08799	-3.17723	4.53573	-3.74851	-0.355582	1.878	FALSE	3.15	0.33	0.51	0.35	-0.51	0.02	FALSE	-2.2	3.15	0.14	0.12	0.01
TCGA-55-A4DF-01A	Cluster 3	0.745243	high	1.30685	0	2.01877	2.3513	1.21753	2.01453	0.299011	3.06535	1.61853	1.11173	1.5907	4.53027	-384.288	1806.94	1422.65	-5.00933	3.41866	-1.83554	-2.71627	4.60151	-2.55464	0.0430724	2.2318	TRUE	-2.1	2.79	0.66	1.86	1.11	0.77	TRUE	-2.1	2.12	0.09	0.11	-0.05
TCGA-62-8397-01A	Cluster 3	0.844286	low	1.30411	0	0.834155	0.485485	0.243349	0.935035	0.0273955	1.7804	2.31948	1.54113	1.74823	4.13763	-114.111	1379.29	1265.18	-5.0005	3.38768	-1.96295	-4.15043	4.22911	-2.99665	-0.487439	1.93832	FALSE	2.35	0.98	0.76	1.02	-0.08	-0.28	FALSE	-1.41	2.35	0.05	0.14	0
TCGA-62-8402-01A	Cluster 3	0.995582	low	2.27397	0	1.92319	3.67336	1.12587	0.797126	0.145163	2.79528	1.49157	1.46259	1.53743	3.62623	-688.072	1867.7	1179.63	-5.38941	3.58553	-2.00031	-2.84554	4.34426	-3.20483	-0.274413	2.00638	TRUE	-1.63	3.33	0.58	2.12	0.99	1.26	TRUE	-1.63	1.87	0.1	0.09	-0.05
TCGA-62-A46P-01A	Cluster 3	0.893297	high	0.230137	0	0.811916	0.734683	0.592356	0.871806	0.0783501	1.61126	0.84352	1.85333	2.33007	4.05329	-487.647	535.592	47.9448	-5.56582	3.43032	-1.80808	-2.69652	4.44847	-2.99175	-0.210972	1.99179	FALSE	2.54	1.02	0.71	0.85	-0.32	-0.13	FALSE	-1.86	2.54	0.09	0.12	-0.01
TCGA-62-A46S-01A	Cluster 3	0.861379	low	1.78356	0	1.16329	1.02999	0.78782	1.00626	0.266283	2.30942	1.51664	1.80868	2.32423	3.95488	-326.824	1187.27	860.441	-5.11932	4.10557	-1.94653	-2.46554	4.3284	-2.84724	-0.210302	2.06847	FALSE	2.13	1.84	0.57	1.24	0.07	0.1	FALSE	-1.89	2.13	0.06	0.13	-0.02
TCGA-62-A471-01A	Cluster 3	1.72167	high	1.51507	0	0.839058	0.852111	1.01653	0.852288	0.269155	1.74401	0.686443	1.96364	1.43429	3.85608	-1352.28	336.39	-1015.89	-5.56352	3.45906	-2.09501	-2.64354	4.24092	-2.89047	0.0524606	1.98477	FALSE	2.77	1.39	0.78	1.05	-0.07	0.12	FALSE	-2.28	2.77	0.15	0.11	-0.04
TCGA-64-1677-01A	Cluster 3	1.07411	low	1.65753	0	1.59525	1.6204	1.00143	2.08245	0.100663	1.8408	1.74321	1.23138	1.39278	3.78908	-683.041	1452.88	769.843	-5.6225	3.57366	-1.72041	-3.30113	4.27521	-3.52129	-1.03756	2.18921	TRUE	-2.64	2.56	0.84	1.6	0.6	0.49	TRUE	-2.64	2.76	0.14	0.1	-0.03
TCGA-64-1678-01A	Cluster 3	1.97945	low	3.52055	0	0.998459	0.776822	0.439015	0.729338	0.63449	0.822014	1.30863	1.43228	1.01136	3.48431	-908.725	-31.9405	-940.665	-4.83184	2.6874	-2.06529	-2.64872	4.26167	-1.9957	0.626889	2.22397	FALSE	3.26	0.98	0.92	0.65	-0.47	0	FALSE	-3.32	3.26	0.16	0.1	0.01
TCGA-64-1679-01A	Cluster 3	1.04376	low	5.38356	0	0.899409	0.309042	0.288451	0.561893	0.0486513	2.70575	2.55094	1.34717	2.01936	6.64353	1161.63	1345.62	2507.25	-4.98569	3.83532	-1.49862	-2.26658	4.22475	-2.23555	0.66443	2.29119	FALSE	3.77	1.89	0.35	1.16	0.33	-0.45	FALSE	-1.46	3.77	0.1	0.25	-0.03
TCGA-64-1680-01A	Cluster 3	0.792172	low	5.29315	0	0.896395	0.567686	0.365242	0.766732	0.0464724	1.49623	1.03471	1.54852	1.40613	3.64456	-731.954	720.381	-11.5726	-5.24605	3.03421	-1.88333	-1.77661	4.00622	-2.834	0.198178	2.11074	FALSE	2.58	1.77	0.89	1.16	-0.12	-0.15	FALSE	-2.28	2.58	0.09	0.13	-0.01
TCGA-64-5774-01A	Cluster 3	1.42171	low	5.12329	0	1.23133	3.58526	0.39318	1.35754	1.44846	1.30621	0.425705	1.92833	1.93367	5.01361	-606.966	34.0672	-572.899	-5.24983	2.85841	-1.99892	-2.7248	4.07112	-2.49783	0.230675	2.13013	TRUE	-2.32	1.17	0.58	0.77	-0.05	0.74	TRUE	-2.32	3.45	0.16	0.15	-0.02
TCGA-64-5779-01A	Cluster 3	0.826089	high	2.12329	0	2.05052	1.72693	0.83131	2.62242	0.226754	1.90285	0.919545	1.58703	2.57789	6.02625	382.24	1305.66	1687.9	-5.43557	3.27512	-1.93227	-3.05319	4.42797	-2.64496	0.289782	2.21147	TRUE	-1.94	1.73	0.45	1.28	-0.09	0.54	TRUE	-1.94	3.31	0.12	0.19	-0.03
TCGA-67-3770-01A	Cluster 3	0.568631	high	1.54521	0	1.31075	1.396	0.587434	0.506316	0.0870276	2.46584	2.7567	1.3729	1.6513	4.21974	69.6348	1764.96	1834.59	-4.86787	3.10545	-1.92523	-2.91975	4.52008	-2.54192	0.454243	2.22085	TRUE	-1.98	2.33	0.91	1.5	-0.02	0.25	TRUE	-1.98	2.22	0.05	0.13	-0.01
TCGA-67-3771-01A	Cluster 3	1.10246	low	0.0493151	1	1.5265	1.65598	0.843732	1.81761	0.217757	3.12543	1.9821	1.96192	1.84146	4.92814	371.847	1660.19	2032.04	-4.70918	3.40318	-2.0248	-2.59272	4.58739	-2.12263	0.453909	2.25899	TRUE	-1.89	2.45	0.54	1.62	0.18	0.49	TRUE	-1.89	2.46	0.08	0.15	-0.03
TCGA-67-3772-01A	Cluster 3	0.910174	low	1.32603	0	1.18615	1.16149	0.511366	1.71996	0.0546314	2.20225	3.26029	1.54331	2.01769	5.65311	950.864	1730.68	2681.55	-5.48668	3.53533	-1.82336	-2.24612	4.34076	-3.31134	0.183072	1.98156	FALSE	2.93	2.01	0.76	1.43	-0.29	0.11	FALSE	-1.84	2.93	0.06	0.19	-0.01
TCGA-67-6216-01A	Cluster 3	0.705793	low	1.55616	0	1.221	1.43086	0.756932	2.16325	0.0658066	2.40801	2.99821	1.70208	1.41285	3.85221	-210.543	1834.23	1623.69	-3.18442	2.59351	-2.04989	-2.52435	4.40369	-1.07059	0.82915	1.98535	TRUE	-1.39	1.7	0.82	1.45	0.55	0.4	TRUE	-1.39	2.23	0.06	0.14	-0.03
TCGA-69-7973-01A	Cluster 3	1.2734	low	1.49315	0	1.07776	2.81925	0.550631	1.50117	0.376658	2.00614	0.900144	1.86547	2.51877	5.4611	-123.071	409.428	286.358	-4.50161	3.32131	-1.92488	-2.57658	3.85298	-1.72694	0.332992	2.06483	TRUE	-2.14	1.34	0.49	0.94	-0.12	0.65	TRUE	-2.14	3.42	0.13	0.16	-0.01
TCGA-69-8255-01A	Cluster 3	1.14105	low	0.449315	1	1.72407	2.59665	1.44693	1.75507	0.295077	2.67696	0.959776	1.52999	1.29584	3.40366	-873.261	1911.52	1038.26	-4.7154	3.40795	-1.97467	-3.21846	4.12067	-2.11225	0.332743	2.10883	TRUE	-2.18	2.77	0.76	1.93	0.28	1.33	TRUE	-2.18	1.83	0.1	0.05	-0.02
TCGA-71-6725-01A	Cluster 3	1.1979	high	1.50959	0	0.409058	0.0612648	0.0896333	0.662997	0.0389778	1.87509	0.705162	1.5569	1.9497	3.55713	-835.513	535.716	-299.797	-5.29048	3.29989	-1.80241	-1.68082	4.5298	-2.50804	-0.135606	2.19126	FALSE	2.39	1.04	0.49	0.69	-0.22	-0.63	FALSE	-1.95	2.39	0.09	0.11	-0.01
TCGA-71-8520-01A	Cluster 3	1.19634	high	1.28219	1	0.846395	0.531251	0.424147	0.555743	0.0768037	2.37015	1.799	1.73675	2.42707	6.15232	496.155	810.841	1307	-6.00776	3.60958	-1.88187	-3.37401	4.45224	-3.81786	-0.743124	2.05111	FALSE	3.59	1.53	0.42	1.04	0.3	-0.29	FALSE	-1.6	3.59	0.11	0.22	-0.03
TCGA-73-4668-01A	Cluster 3	1.11741	low	1.36712	0	0.798199	0.735202	0.593841	1.05318	0.0991624	1.83435	1.1895	1.3769	1.93186	5.86866	105.412	650.878	756.289	-6.01244	2.9338	-1.73595	-2.6555	4.18256	-2.71186	-0.0908609	2.14936	FALSE	3.54	1.37	0.41	1.01	0.07	0.01	FALSE	-2.06	3.54	0.12	0.2	-0.03
TCGA-73-4670-01A	Cluster 3	1.61906	low	1.19178	0	0.434063	0.482205	0.335451	0.677779	0.124464	2.20059	0.574999	1.72302	1.47389	5.83514	111.05	672.071	783.121	-5.09565	3.44912	-1.78861	-3.0099	4.63475	-2.38444	-0.365984	2.13438	FALSE	3.25	1.28	0.78	0.86	-0.07	-0.21	FALSE	-2.42	3.25	0.13	0.17	-0.03
TCGA-73-4675-01A	Cluster 3	1.04703	low	1.8	0	0.880769	0.614581	0.461824	1.03839	0.0453735	2.03375	2.53947	1.44296	1.90825	5.34533	290.341	889.756	1180.1	-5.68605	3.77872	-1.7065	-2.65848	4.21495	-3.0021	0.228002	2.17511	FALSE	3.04	0.96	0.75	0.81	-0.46	-0.25	FALSE	-1.49	3.04	0.07	0.19	-0.01
TCGA-75-5147-01A	Cluster 3	1.06472	low	1.71507	0	1.51845	1.26393	0.642253	2.0195	0.0819122	2.65666	1.96401	1.42899	1.6206	5.05572	291.006	1725.99	2017	-4.74236	3.67571	-1.7183	-2.50399	4.16692	-2.38026	0.114096	2.05777	FALSE	2.92	2.15	0.74	1.43	0.12	0.21	FALSE	-2.25	2.92	0.11	0.15	-0.03
TCGA-75-6212-01A	Cluster 3	0.706843	low	1.68219	0	1.18248	0.44055	0.45035	2.88262	0.0899817	2.70447	3.76145	1.86525	2.21099	4.33719	205.714	2005.89	2211.61	-4.98971	3.60623	-1.99495	-2.76108	3.84089	-2.22016	-0.495434	1.96247	FALSE	2.29	1.65	0.79	1.35	0.18	-0.26	FALSE	-1.52	2.29	0.04	0.15	-0.01
TCGA-75-7027-01A	Cluster 3	1.34659	low	1.7863	0	0.804887	0.671445	0.580037	0.742652	0.167226	2.52995	0.932405	1.62576	1.941	6.30778	406.257	450.445	856.702	-4.8487	3.61264	-1.91757	-2.38582	3.97298	-2.33089	0.218369	1.97434	FALSE	3.8	1.52	0.51	0.99	-0.23	-0.1	FALSE	-2.39	3.8	0.14	0.2	-0.02
TCGA-78-7143-01A	Cluster 3	0.925109	low	1.64658	0	1.43775	0.876773	0.410501	1.55758	0.0958336	2.62632	2.96045	1.49949	1.76693	3.82088	-740.8	1297.84	557.042	-4.6042	3.42131	-1.79652	-3.08312	4.12713	-2.42055	0.221336	1.99694	FALSE	2.42	1.88	0.63	1.18	0.33	-0.11	FALSE	-2.01	2.42	0.1	0.12	-0.02
TCGA-78-7147-01A	Cluster 3	0.893208	low	1.70959	0	1.21573	1.75447	0.636051	0.530001	0.0859633	1.93375	2.00772	1.38618	1.50919	3.79226	-888.897	980.621	91.7234	-4.97133	3.77919	-1.93429	-2.73302	3.88407	-2.3076	0.0410915	1.93428	FALSE	2.57	2.64	0.6	1.58	-0.11	0.46	FALSE	-2.01	2.57	0.11	0.12	-0.02
TCGA-78-7148-01A	Cluster 3	1.32867	high	1.47945	0	1.04054	1.55027	1.05479	0.65452	0.133315	2.2333	1.65453	2.05323	2.24438	4.33174	-383.895	954.895	571	-5.10357	3.55997	-1.99392	-3.78534	4.63098	-2.78131	0.0890696	2.08257	TRUE	-1.96	1.74	0.68	1.3	-0.15	0.6	TRUE	-1.96	2.63	0.09	0.14	-0.03
TCGA-78-7149-01A	Cluster 3	0.756375	low	1.73699	0	0.604229	0.566902	0.662921	0.938655	0.123732	1.34613	1.43266	1.64185	3.1781	4.25192	-111.023	373.433	262.41	-5.65828	3.72685	-1.94668	-3.15067	4.18061	-2.9984	-0.183919	2.00828	FALSE	3.03	1.31	0.6	0.9	-0.51	-0.17	FALSE	-2	3.03	0.09	0.15	0.01
TCGA-78-7150-01A	Cluster 3	1.6437	low	1.55616	0	0.669847	0.836719	0.618976	0.621401	0.0727373	1.50239	1.08378	1.54501	1.36465	6.29655	53.9986	99.1319	153.13	-4.99036	3.30408	-1.91486	-2.43843	3.8161	-2.75395	-0.339992	1.98637	FALSE	3.84	1.44	0.59	0.89	-0.22	-0.02	FALSE	-2.58	3.84	0.15	0.21	-0.03
TCGA-78-7152-01A	Cluster 3	0.810574	low	1.72329	0	1.40518	1.42113	0.834601	2.3206	0.0998079	1.93374	2.05888	1.20151	2.09037	4.27274	-92.5466	1541.27	1448.73	-5.47163	3.33345	-1.83397	-2.34883	3.93459	-2.74207	-0.61477	2.06196	TRUE	-1.64	1.77	0.79	1.41	-0.15	0.56	TRUE	-1.64	2.45	0.08	0.13	-0.02
TCGA-78-7153-01A	Cluster 3	0.986362	low	2.04658	0	0.811522	0.918075	0.564847	1.35236	0.0810903	1.35509	1.53283	1.19612	1.66254	3.64249	-637.42	549.028	-88.3914	-4.38944	2.99793	-1.9986	-2.79872	4.05061	-1.92415	0.944423	2.2321	FALSE	2.89	1.3	0.74	1.07	-0.5	0.2	FALSE	-2.31	2.89	0.11	0.12	0
TCGA-78-7155-01A	Cluster 3	1.01983	high	2.90411	0	0.791891	1.08553	0.665611	0.347497	0.0485321	1.84427	0.575625	0.675857	1.31408	3.58718	-1219.09	-209.735	-1428.82	-5.72727	3.52958	-1.86753	-3.11059	4.67559	-3.33055	-0.46242	2.1783	FALSE	3.51	1.76	0.55	0.94	-0.1	0.22	FALSE	-3.32	3.51	0.17	0.11	0.02
TCGA-78-7158-01A	Cluster 3	0.760597	low	3.06301	0	0.744596	0.489329	0.226721	0.584604	0.0807312	1.77661	1.49656	1.43167	1.87573	3.90155	-689.384	517.162	-172.222	-6.04203	2.94952	-1.96071	-3.27418	4.17452	-2.91813	-0.0628624	2.06074	FALSE	2.81	1.4	0.69	0.82	-0.06	-0.35	FALSE	-2.6	2.81	0.1	0.12	0
TCGA-78-7159-01A	Cluster 3	1.29169	low	0.120548	0	1.31797	2.4929	0.624136	1.80537	1.20848	1.64809	0.596903	2.1372	2.54948	5.17509	26.8246	751.709	778.534	-4.63634	3.68496	-1.84903	-3.30681	4.23577	-2.6249	-0.00432244	2.37051	TRUE	-2.29	1.85	0.54	1.11	-0.07	0.55	TRUE	-2.29	3.08	0.12	0.16	-0.03
TCGA-78-7161-01A	Cluster 3	1.01348	high	1.79726	1	0.616251	0.467012	0.595202	0.494235	0.0881829	1.88947	0.790889	2.08872	2.37933	4.96281	-342.376	-47.5338	-389.91	-5.81773	3.05356	-1.965	-2.37879	4.54214	-3.64409	-0.608182	2.11449	FALSE	3.27	1.18	0.37	0.68	-0.41	-0.24	FALSE	-2.06	3.27	0.11	0.18	-0.02
TCGA-78-7163-01A	Cluster 3	1.17039	low	1.80274	0	0.743345	1.01534	0.635132	0.758293	0.0624691	0.979927	1.16464	1.65938	1.13888	1.66925	-1787.11	213.827	-1573.29	-5.40355	3.43766	-1.92206	-3.00448	4.00992	-2.60854	-0.0531866	2.03308	FALSE	2.09	1.69	0.81	1.33	0.46	0.18	FALSE	-1.99	2.09	0.09	0.09	-0.02
TCGA-78-7166-01A	Cluster 3	1.04017	low	2.02466	0	0.840165	0.465827	0.666957	1.32331	0.174246	1.65203	0.96443	1.53621	1.3043	3.83467	-956.593	763.678	-192.915	-5.29068	2.95393	-1.89908	-2.56838	4.0424	-2.14347	0.844098	2.21872	FALSE	2.76	1.68	0.75	1.03	-0.23	-0.19	FALSE	-2.06	2.76	0.13	0.12	-0.02
TCGA-78-7167-01A	Cluster 3	0.677934	low	1.98356	0	0.849831	0.590342	0.475946	0.684404	0.0707697	1.5268	0.987745	1.78163	1.93766	4.2439	-663.068	44.5961	-618.471	-4.62084	3.45509	-2.09686	-3.37746	4.39137	-2.39894	0.544292	2.06442	FALSE	2.82	1.12	0.62	0.68	-0.56	-0.18	FALSE	-2.24	2.82	0.07	0.15	0.01
TCGA-78-7220-01A	Cluster 3	1.66879	high	1.50685	1	0.752651	1.91466	0.785052	0.437958	0.160657	1.66737	0.840152	1.98383	2.11198	4.13888	-746.27	51.0441	-695.226	-4.78136	3.31986	-1.83414	-3.72847	4.30754	-3.0159	-0.394408	2.26169	TRUE	-2.73	1.59	0.67	1.02	0	0.48	TRUE	-2.73	2.78	0.13	0.12	-0.02
TCGA-78-7535-01A	Cluster 3	0.934862	low	2.95616	0	0.683521	0.453735	0.582393	0.320741	0.0988611	2.64311	2.7202	1.60454	1.6744	4.13648	-69.8168	1662.58	1592.76	-4.61851	3.55747	-1.9417	-2.28395	4.19419	-2.23988	0.260544	2.19201	FALSE	2.61	0.97	0.51	0.92	-0.24	-0.27	FALSE	-1.34	2.61	0.09	0.13	-0.01
TCGA-78-7537-01A	Cluster 3	0.693111	low	2.70685	0	0.879603	1.07401	0.631415	1.09069	0.0643034	1.57165	2.298	1.37991	2.22697	5.3477	92.4114	787.146	879.558	-5.27036	3.39117	-1.93729	-2.19261	4.17126	-2.11045	0.297695	2.10689	FALSE	2.99	1.13	0.7	1.06	-0.32	0.23	FALSE	-1.64	2.99	0.07	0.17	0
TCGA-80-5608-01A	Cluster 3	0.951535	high	1.58356	0	1.16685	1.68011	0.814759	0.882755	1.08445	1.97319	1.01376	2.00647	1.91696	3.8831	-706.986	882.526	175.54	-4.54175	3.59496	-1.97985	-2.76552	4.22072	-2.82839	-0.276289	2.10337	TRUE	-1.74	2.04	0.57	1.28	0.05	0.41	TRUE	-1.74	2.45	0.1	0.12	-0.03
TCGA-86-7701-01A	Cluster 3	1.08443	low	1.19178	0	2.24564	1.61553	1.45097	2.86257	0.530637	2.73448	1.91003	1.98434	2.32745	5.50989	633.03	2125.35	2758.38	-5.15141	3.43626	-1.88594	-2.66383	3.93971	-1.95774	0.501339	2.04631	TRUE	-1.74	2.27	0.65	1.74	0.33	0.71	TRUE	-1.74	2.66	0.09	0.16	-0.04
TCGA-86-7713-01A	Cluster 3	1.23736	low	0.528767	1	0.805818	0.605901	0.337841	0.716889	0.176105	2.17886	0.594511	1.67949	2.06158	3.70633	-1033.31	-76.2327	-1109.54	-5.30589	3.47756	-2.00832	-2.90791	4.50647	-2.49397	0.000522208	2.25281	FALSE	2.73	1.47	0.48	0.76	-0.15	-0.31	FALSE	-2.59	2.73	0.12	0.11	-0.02
TCGA-86-7953-01A	Cluster 3	1.26907	low	0.841096	0	1.53924	1.00862	0.73031	1.59791	0.0945343	3.05842	2.30655	1.7577	1.9812	4.71381	149.588	1855.91	2005.5	-5.55859	3.8136	-1.99445	-3.02928	4.01778	-2.82812	-0.668322	1.95329	FALSE	2.49	1.97	0.55	1.37	-0.01	0.18	FALSE	-1.79	2.49	0.08	0.15	-0.04
TCGA-86-8054-01A	Cluster 3	1.27093	low	1.21096	1	0.798264	0.611459	0.415035	0.60621	0.140461	1.81884	0.712405	1.57947	2.12793	4.57535	-596.24	-90.0372	-686.277	-5.00551	3.76459	-1.62538	-2.16052	4.3315	-2.64405	-0.65537	2.10105	FALSE	3.64	1.01	0.63	0.65	-0.16	-0.2	FALSE	-3.07	3.64	0.16	0.14	0
TCGA-86-8279-01A	Cluster 3	1.1937	high	0.158904	1	0.789474	0.271466	0.305604	0.671442	0.0656369	2.1435	2.18669	1.47217	1.86658	5.91798	315.291	572.285	887.577	-5.68888	3.24297	-1.86811	-3.9701	4.52543	-3.57988	-0.00915122	2.09047	FALSE	3.56	1.61	0.47	0.93	-0.32	-0.47	FALSE	-1.98	3.56	0.11	0.2	-0.01
TCGA-86-8358-01A	Cluster 3	1.46073	low	1.81918	0	1.30462	2.06902	1.03991	1.18604	0.228683	2.18758	0.70857	1.50584	1.86878	5.13725	-537.136	385.037	-152.099	-5.67427	3.53914	-1.97243	-2.67747	4.21045	-3.03348	-0.469506	2.07581	TRUE	-2.29	1.81	0.58	1.23	0	0.48	TRUE	-2.29	3.29	0.15	0.13	-0.01
TCGA-86-8359-01A	Cluster 3	1.19206	low	1.54795	0	1.89816	2.81382	1.49637	0.91239	0.480556	2.23849	1.25101	1.94819	1.56391	4.88852	-175.528	1719.13	1543.6	-4.07482	3.45513	-2.0532	-2.79386	4.36617	-2.38221	-0.123622	2.0235	TRUE	-1.63	2.02	0.48	1.59	-0.05	1.4	TRUE	-1.63	2.75	0.1	0.17	-0.05
TCGA-86-8585-01A	Cluster 3	1.03432	low	1.30411	0	2.00229	1.99005	1.26017	2.27078	0.235148	2.71255	1.51532	1.46496	1.39564	4.9098	-16.1192	2173.54	2157.42	-4.90268	3.61216	-2.08882	-3.66975	4.1414	-3.2296	-0.830957	1.95313	TRUE	-1.47	2.33	0.61	1.79	0.52	0.76	TRUE	-1.47	2.27	0.09	0.13	-0.04
TCGA-86-8668-01A	Cluster 3	0.894097	high	2.26575	0	1.5332	0.97885	0.66203	2.02127	0.127305	2.62895	2.27715	1.60405	2.69846	5.51052	819.274	1636.91	2456.19	-5.48896	3.54596	-1.72225	-3.42773	4.45854	-3.46757	-0.884266	2.11396	FALSE	2.9	1.99	0.44	1.46	0.18	0.07	FALSE	-1.12	2.9	0.05	0.2	-0.02
TCGA-86-8669-01A	Cluster 3	0.685185	high	3.21918	0	1.46494	0.974171	0.719177	1.57045	0.128845	2.38359	2.17606	1.52367	2.10757	3.88565	-285.496	1345.43	1059.93	-5.99967	3.45896	-1.88661	-3.53269	4.30205	-3.89193	-0.714034	2.03746	FALSE	2.06	1.68	0.51	1.34	0.13	0.16	FALSE	-1.73	2.06	0.05	0.12	-0.02
TCGA-86-8673-01A	Cluster 3	1.03767	low	0.230137	0	1.17345	1.54581	1.06329	0.943121	0.169006	2.22401	2.05321	1.67127	1.7549	5.38754	23.2102	1090.28	1113.49	-4.74816	4.19481	-1.9814	-2.63228	4.18319	-3.18595	-0.521767	2.02784	TRUE	-1.71	1.51	0.54	1.21	-0.28	0.48	TRUE	-1.71	3.11	0.12	0.17	-0.03
TCGA-86-8674-01A	Cluster 3	1.16561	high	7.17808	1	0.675208	0.485101	0.404998	0.784084	0.0673871	1.67828	1.62676	1.76007	1.64565	4.34662	-965.208	-166.148	-1131.36	-5.06971	3.04752	-2.13641	-2.36923	4.14631	-2.92798	-0.512648	1.97526	FALSE	2.84	1.22	0.75	0.74	-0.18	-0.32	FALSE	-2.33	2.84	0.1	0.14	-0.01
TCGA-86-A4D0-01A	Cluster 3	1.3805	high	4.87123	1	1.04757	0.535728	0.894581	0.827565	0.176868	2.07272	1.2164	1.37843	1.29426	3.53352	-1099.58	332.261	-767.317	-5.76315	4.07904	-1.57486	-1.8322	4.05319	-2.90223	-0.447677	2.0734	FALSE	2.78	1.54	0.73	0.96	0	-0.09	FALSE	-2.81	2.78	0.14	0.09	-0.01
TCGA-91-6829-01A	Cluster 3	1.31482	low	4.11233	1	0.718696	1.0246	0.571011	1.0152	0.169019	2.85432	1.17179	1.29903	2.43984	7.40518	1176.59	776.54	1953.13	-4.89655	3.6237	-2.02676	-2.62958	4.10016	-2.2579	0.19417	2.0944	FALSE	4.12	1.39	0.28	1.1	0.35	0.16	FALSE	-2.23	4.12	0.11	0.26	-0.02
TCGA-91-6831-01A	Cluster 3	1.62398	low	7.16986	1	1.17967	2.79206	0.688948	1.33544	0.442262	2.65295	0.90266	1.84031	1.95753	6.12202	697.128	1266.55	1963.67	-5.48877	3.43237	-2.00234	-2.27562	4.19945	-3.12581	-0.703369	1.92842	TRUE	-2.18	2.31	0.56	1.49	0.25	0.52	TRUE	-2.18	3.3	0.13	0.18	-0.03
TCGA-91-6847-01A	Cluster 3	1.10866	low	4.90411	1	0.567685	0.268208	0.677649	0.266718	0.328617	0.78326	0.596755	1.2078	1.13917	2.88357	-1853.07	-550.25	-2403.32	-4.46894	3.70921	-1.71809	-1.58977	4.14895	-2.40587	-0.500393	1.97931	FALSE	3.74	1.37	0.46	0.64	0.04	-0.09	FALSE	-3.19	3.74	0.19	0.12	0
TCGA-91-6849-01A	Cluster 3	0.439624	high	0.457534	1	1.20541	1.21307	1.08435	2.52996	0.159923	2.51444	2.17364	1.87408	2.00607	4.32254	103.685	1789.56	1893.25	-5.70902	3.7589	-1.91775	-2.97222	4.42828	-3.43061	-0.844162	2.01032	TRUE	-1.63	1.62	0.76	1.41	-0.1	0.42	TRUE	-1.63	1.96	0.03	0.15	-0.03
TCGA-91-7771-01A	Cluster 3	0.811362	high	0.441096	1	1.97561	1.80615	1.13805	1.94512	0.311536	3.03333	2.19091	1.63288	2.50441	4.7733	779.9	2212.73	2992.63	-4.94345	3.75421	-2.01207	-3.47582	4.20079	-3.2204	-0.0613144	2.03208	TRUE	-1.67	2.42	0.58	1.75	0.22	0.81	TRUE	-1.67	2.18	0.04	0.16	-0.03
TCGA-91-8499-01A	Cluster 3	1.20026	low	3.46575	1	1.35777	1.16977	0.973906	0.861724	0.166984	2.75085	1.13486	0.995141	2.16573	4.44937	-355.915	1126.49	770.572	-4.79168	3.41476	-1.92058	-2.28566	4.4068	-2.76912	-0.00904547	2.06567	FALSE	3.14	2.39	0.76	1.49	0.03	0.22	FALSE	-3.01	3.14	0.15	0.11	0
TCGA-93-7347-01A	Cluster 3	0.706055	high	2.60274	1	2.51005	2.62601	1.36662	2.02893	0.198595	2.89999	3.17348	1.67382	2.0658	5.46422	987.689	2643.3	3630.99	-6.38763	3.42141	-2.06861	-3.32564	4.19977	-3.76553	-1.1349	1.9502	TRUE	-0.81	2.48	0.64	2.01	0.24	1.2	TRUE	-0.81	2.3	0.03	0.17	-0.03
TCGA-95-7043-01A	Cluster 3	1.66999	high	0.20274	1	0.56139	0.686144	0.714575	0.773197	0.0423928	1.30011	0.98261	1.64567	2.14374	4.21534	-542.534	-139.78	-682.315	-6.06197	2.87421	-1.96713	-3.56238	4.50447	-3.62977	-0.450745	2.11534	FALSE	2.94	1.04	0.36	0.79	-0.49	0.06	FALSE	-2.52	2.94	0.11	0.12	0.01
TCGA-95-7562-01A	Cluster 3	1.38074	low	0.841096	1	0.974167	0.984628	0.750016	0.773604	0.0912866	2.22802	0.969814	1.40436	1.6741	4.97203	24.0293	1230.86	1254.89	-5.98079	3.74655	-1.82183	-3.4207	4.22569	-3.13422	-0.597994	2.14189	FALSE	2.82	2.73	0.73	1.56	0.15	0.21	FALSE	-2.39	2.82	0.11	0.15	-0.03
TCGA-95-7947-01A	Cluster 3	1.36863	high	2.45479	1	1.38926	1.26409	0.846785	1.724	0.334174	2.25232	1.76628	1.39574	1.98792	3.97977	-756.068	1202.31	446.24	-4.28952	4.10468	-1.48387	-2.84149	4.8684	-2.8922	-0.716373	2.46803	FALSE	2.03	2.27	0.61	1.53	0.35	0.31	FALSE	-2.06	2.03	0.08	0.1	-0.03
TCGA-95-7948-01A	Cluster 3	0.947483	high	0.920548	1	0.681269	0.879883	0.377975	0.848796	0.0505454	1.58543	1.29532	1.45626	1.34189	4.94165	-438.533	605.867	167.333	-4.4768	3.56389	-2.23785	-2.57769	4.583	-3.23618	-0.640274	1.98284	FALSE	2.93	1.38	0.78	0.98	-0.46	-0.06	FALSE	-2.1	2.93	0.1	0.14	0
TCGA-97-7547-01A	Cluster 3	0.798582	low	2.03014	0	1.20162	0.810464	0.315412	1.72121	0.312781	1.90271	1.36972	1.49432	1.85504	4.7291	167.118	1145.29	1312.41	-4.83907	3.91055	-1.91168	-2.67982	4.0844	-2.34216	-0.466142	2.01715	FALSE	2.44	1.66	0.6	1.24	0.2	-0.05	FALSE	-1.56	2.44	0.05	0.16	-0.02
TCGA-97-8171-01A	Cluster 3	0.877534	high	1.17534	1	0.290072	0.0970725	0.0892921	0.626867	0.00971348	1.41576	0.637106	1.29096	1.63178	3.13446	-1149.93	-8.21938	-1158.15	-6.30523	2.63208	-2.21733	-3.10594	3.76134	-3.90793	-0.486133	1.87486	FALSE	2.48	1.08	0.78	0.69	-0.52	-0.61	FALSE	-2.63	2.48	0.1	0.08	0.01
TCGA-97-8176-01A	Cluster 3	1.55439	low	0.928767	1	0.813005	0.814132	0.524448	0.857611	0.082597	3.10324	1.68472	2.05238	2.09113	4.65596	-305.23	1049.89	744.662	-5.41617	3.07198	-2.05431	-2.40761	4.04171	-2.78373	-0.404274	2.13172	FALSE	2.73	0.99	0.52	0.94	-0.39	-0.07	FALSE	-2.03	2.73	0.1	0.13	-0.01
TCGA-99-8025-01A	Cluster 3	1.05797	high	1.59452	1	0.865194	0.476391	0.507245	1.45209	0.0726842	2.2061	1.42854	1.55537	2.34698	5.39502	92.9998	658.72	751.72	-5.71969	3.26304	-1.89766	-3.28879	4.07533	-2.99035	0.0524134	2.10525	FALSE	3.27	1.49	0.46	0.98	0.05	-0.28	FALSE	-1.78	3.27	0.11	0.17	-0.02
TCGA-99-8032-01A	Cluster 3	0.938108	low	6.1589	0	1.42004	0.957042	0.612805	2.11367	0.119728	2.04023	0.976861	1.76563	2.46309	6.23944	558.19	935.782	1493.97	-4.27182	3.59147	-1.93633	-3.09297	4.62552	-2.3148	-0.190316	2.10641	FALSE	3.53	1.24	0.52	1.02	-0.11	-0.02	FALSE	-1.87	3.53	0.12	0.2	-0.02
TCGA-J2-8194-01A	Cluster 3	0.882428	high	5.92055	0	0.756771	0.400886	0.358435	0.757393	0.0870759	2.99124	2.38025	2.1019	2.6455	5.14579	283.683	1179.91	1463.59	-4.43134	4.77397	-1.75454	-3.81635	4.61036	-2.40853	0.116979	2.23077	FALSE	2.8	1.52	0.58	0.94	0	-0.32	FALSE	-2.13	2.8	0.07	0.18	-0.02
TCGA-L9-A50W-01A	Cluster 3	0.89669	low	6.19452	0	1.39478	0.486831	0.287013	1.34738	0.0544061	2.36861	2.88065	2.0033	2.16804	4.51653	-330.147	1220.45	890.303	-5.63206	3.42124	-1.98273	-2.61089	4.06496	-3.00109	-0.0891784	1.98646	FALSE	2.53	1.74	0.37	1.23	-0.33	-0.31	FALSE	-1.24	2.53	0.07	0.15	-0.01
TCGA-MN-A4N1-01A	Cluster 3	1.6566	low	0.0109589	1	0.784269	0.269419	0.186665	0.759882	0.0517345	1.70902	1.36012	1.224	1.46191	4.93565	-612.751	221.241	-391.511	-5.63639	3.48194	-1.88606	-3.16748	4.38177	-2.65938	-0.15605	2.03383	FALSE	3.49	0.81	0.51	0.6	0.01	-0.5	FALSE	-1.98	3.49	0.14	0.16	-0.01
TCGA-MN-A4N4-01A	Cluster 3	1.28596	high	0.136986	0	1.21134	1.15972	0.573531	1.26666	0.144267	2.2743	1.06789	1.29135	2.15755	6.53366	636.706	1044.15	1680.86	-6.01452	3.07904	-2.1388	-3.52206	4.49299	-3.59562	-0.285896	1.95623	FALSE	3.54	1.28	0.33	1.07	0	0.17	FALSE	-1.61	3.54	0.11	0.22	-0.03
TCGA-MP-A4SW-01A	Cluster 3	0.97067	low	3.92329	0	1.61568	0.900116	0.693905	2.40614	0.112146	2.72323	2.0586	1.56005	1.77764	4.62173	44.7898	1820.91	1865.7	-4.64082	4.07673	-1.82275	-2.91414	4.08631	-2.31807	-0.516095	2.0808	FALSE	2.07	1.6	0.68	1.34	0.24	0.02	FALSE	-1.26	2.07	0.06	0.13	-0.03
TCGA-MP-A4T8-01A	Cluster 3	1.34502	low	0.0410959	0	0.946649	0.237207	0.502382	0.504891	0.0855509	2.32548	0.579779	1.74576	1.88779	5.73295	-6.69991	222.384	215.684	-5.0836	3.11271	-2.13281	-2.59203	4.20563	-2.99573	-0.189632	2.04301	FALSE	3.61	0.88	0.54	0.58	-0.26	-0.45	FALSE	-2.11	3.61	0.14	0.19	-0.02
TCGA-MP-A4TE-01A	Cluster 3	1.35304	low	0.0356164	0	0.709332	0.336609	0.257213	0.871473	0.0436182	1.23666	1.03935	2.18594	1.50103	3.9471	-1155.61	-276.874	-1432.49	-4.98701	4.37764	-1.68126	-2.56808	4.57139	-2.52364	0.143231	2.14135	FALSE	2.92	0.33	0.43	0.39	-0.34	-0.35	FALSE	-2.09	2.92	0.12	0.12	0
TCGA-MP-A5C7-01A	Cluster 3	0.824257	low	1.65205	0	0.666419	0.112166	0.509953	0.610384	0.209296	1.42702	1.44435	1.99294	2.15086	3.41219	-1089.93	-128.786	-1218.71	-3.86168	4.2892	-1.33933	-2.60724	4.32153	-1.32886	-0.0659779	2.58398	FALSE	2.51	1.28	0.66	0.9	-0.4	-0.58	FALSE	-2.36	2.51	0.08	0.12	0
TCGA-NJ-A4YF-01A	Cluster 3	1.43576	low	1.69041	0	1.00489	0.517824	0.560605	0.558825	0.356206	1.57624	0.668443	1.42227	1.57755	4.78402	-716.916	374.373	-342.543	-4.94268	3.93662	-1.84175	-2.82756	4.26125	-2.96767	-0.311366	2.02913	FALSE	2.75	1.12	0.65	0.78	-0.42	-0.24	FALSE	-2.09	2.75	0.12	0.12	-0.01
TCGA-NJ-A55R-01A	Cluster 3	0.922832	low	4.92603	1	1.04312	0.307056	0.64226	2.66646	0.0863803	2.06685	1.22637	1.76005	2.10002	5.3566	-396.714	290.516	-106.198	-4.10647	3.9331	-1.54301	-1.90205	4.39217	-1.29273	0.578305	2.17114	FALSE	3.14	0.79	0.58	0.9	-0.2	-0.43	FALSE	-1.55	3.14	0.1	0.17	-0.01
TCGA-NJ-A7XG-01A	Cluster 3	0.879193	low	1.40548	0	0.688069	0.25078	0.410403	0.891057	0.0658785	1.12684	1.67076	1.76846	1.46022	3.17757	-1637.3	96.0708	-1541.23	-5.86457	3.66177	-1.76258	-2.99222	4.16681	-2.63521	-0.3393	2.01917	FALSE	2.59	1.3	0.68	0.81	-0.23	-0.46	FALSE	-1.85	2.59	0.1	0.12	-0.01
