# Supplementary material for: Positive regulators of T cell proliferation as biomarkers for predicting prognosis and characterizing the immune landscape in lung adenocarcinoma
Source: Front Genet. 2022 Nov 25;13:1003754. doi: 10.3389/fgene.2022.1003754 (PMC9732442; doi:10.3389/fgene.2022.1003754)
Supplement: Supplementary file 4 [file Table4.xlsx]

## Sheet: Supplementary Table 4
Supplementary 4. Univariate Cox regression analysis of TPR-related genes
Gene	beta	HR	HR.confint.lower	HR.confint.upper	wald.test	p.value
AGER	-0.12	0.89	0.82	0.96	8.3	0.0039
CYP27A1	-0.22	0.8	0.7	0.92	9.8	0.0017
CDK1	0.24	1.3	1.1	1.5	13	0.00032
CADM1	-0.15	0.86	0.76	0.97	5.6	0.018
FADD	0.56	1.8	1.3	2.4	12	0.0005
RAN	0.3	1.4	1.1	1.7	6.8	0.0093
CRTAM	-0.32	0.72	0.54	0.97	4.6	0.031
MRPL51	0.33	1.4	1.1	1.8	5.8	0.016
ADA	0.26	1.3	1.1	1.6	7.2	0.0073
LTBR	0.29	1.3	1.1	1.7	6.4	0.011
FYN	-0.21	0.81	0.67	0.99	4.2	0.04
