# Supplementary material for: Positive regulators of T cell proliferation as biomarkers for predicting prognosis and characterizing the immune landscape in lung adenocarcinoma
Source: Front Genet. 2022 Nov 25;13:1003754. doi: 10.3389/fgene.2022.1003754 (PMC9732442; doi:10.3389/fgene.2022.1003754)
Supplement: Supplementary file 5 [file Table1.xlsx]

## Sheet: Supplementary 1
Supplementary 1. The positive regulators of T cell proliferation
SYMBOL	GENENAME	ENTREZID	ENSEMBL
IFNL2	interferon lambda 2	282616	ENSG00000183709
LTBR	lymphotoxin beta receptor	4055	ENSG00000111321
IL1RN	interleukin 1 receptor antagonist	3557	ENSG00000136689
CXCL12	C-X-C motif chemokine ligand 12	6387	ENSG00000107562
IL12B	interleukin 12B	3593	ENSG00000113302
NFYB	nuclear transcription factor Y subunit beta	4801	ENSG00000120837
BATF	basic leucine zipper ATF-like transcription factor	10538	ENSG00000156127
FOSB	FosB proto-oncogene, AP-1 transcription factor subunit	2354	ENSG00000125740
ATF6B	activating transcription factor 6 beta	1388	ENSG00000213676
AHNAK	AHNAK nucleoprotein	79026	ENSG00000124942
SLC10A7	solute carrier family 10 member 7	84068	ENSG00000120519
CALML3	calmodulin like 3	810	ENSG00000178363
CLIC1	chloride intracellular channel 1	1192	ENSG00000213719
RAN	RAN, member RAS oncogene family	5901	ENSG00000132341
CDK2	cyclin dependent kinase 2	1017	ENSG00000123374
MS4A3	membrane spanning 4-domains A3	932	ENSG00000149516
CDK1	cyclin dependent kinase 1	983	ENSG00000170312
DBI	diazepam binding inhibitor, acyl-CoA binding protein	1622	ENSG00000155368
CYP27A1	cytochrome P450 family 27 subfamily A member 1	1593	ENSG00000135929
AKR1C4	aldo-keto reductase family 1 member C4	1109	ENSG00000198610
GPD1	glycerol-3-phosphate dehydrogenase 1	2819	ENSG00000167588
GPN3	GPN-loop GTPase 3	51184	ENSG00000111231
AHCY	adenosylhomocysteinase	191	ENSG00000101444
ADA	adenosine deaminase	100	ENSG00000196839
ITM2A	integral membrane protein 2A	9452	ENSG00000078596
HOMER1	homer scaffold protein 1	9456	ENSG00000152413
MRPL18	mitochondrial ribosomal protein L18	29074	ENSG00000112110
MRPL51	mitochondrial ribosomal protein L51	51258	ENSG00000111639
LIG3	DNA ligase 3	3980	ENSG00000005156
ZNF830	zinc finger protein 830	91603	ENSG00000198783
DCLRE1B	DNA cross-link repair 1B	64858	ENSG00000118655
CD24	CD24 molecule	100133941	ENSG00000272398
BTN2A2	butyrophilin subfamily 2 member A2	10385	ENSG00000124508
LILRB4	leukocyte immunoglobulin like receptor B4	11006	ENSG00000186818
RIPK3	receptor interacting serine/threonine kinase 3	11035	ENSG00000129465
BTN3A1	butyrophilin subfamily 3 member A1	11119	ENSG00000026950
HHLA2	HERV-H LTR-associating 2	11148	ENSG00000114455
CLC	Charcot-Leyden crystal galectin	1178	ENSG00000105205
TMIGD2	transmembrane and immunoglobulin domain containing 2	126259	ENSG00000167664
RC3H1	ring finger and CCCH-type domains 1	149041	ENSG00000135870
IL23R	interleukin 23 receptor	149233	ENSG00000162594
AGER	advanced glycosylation end-product specific receptor	177	ENSG00000204305
EPO	erythropoietin	2056	ENSG00000130427
ICOSLG	inducible T cell costimulator ligand	23308	ENSG00000160223
SCRIB	scribble planar cell polarity protein	23513	ENSG00000180900
CADM1	cell adhesion molecule 1	23705	ENSG00000182985
ABL1	ABL proto-oncogene 1, non-receptor tyrosine kinase	25	ENSG00000097007
FYN	FYN proto-oncogene, Src family tyrosine kinase	2534	ENSG00000010810
LRRC32	leucine rich repeat containing 32	2615	ENSG00000137507
PYCARD	PYD and CARD domain containing	29108	ENSG00000103490
CD274	CD274 molecule	29126	ENSG00000120217
HMGB1	high mobility group box 1	3146	ENSG00000189403
IGF1	insulin like growth factor 1	3479	ENSG00000017427
IGF2	insulin like growth factor 2	3481	ENSG00000167244
IGFBP2	insulin like growth factor binding protein 2	3485	ENSG00000115457
IL2	interleukin 2	3558	ENSG00000109471
IL2RA	interleukin 2 receptor subunit alpha	3559	ENSG00000134460
IL12RB1	interleukin 12 receptor subunit beta 1	3594	ENSG00000096996
IL18	interleukin 18	3606	ENSG00000150782
IDO1	indoleamine 2,3-dioxygenase 1	3620	ENSG00000131203
JAK3	Janus kinase 3	3718	ENSG00000105639
ARG1	arginase 1	383	ENSG00000118520
LGALS9	galectin 9	3965	ENSG00000168961
MIR181C	microRNA 181c	406957	ENSG00000207613
MIR21	microRNA 21	406991	ENSG00000284190
MIR30B	microRNA 30b	407030	ENSG00000207582
FOXP3	forkhead box P3	50943	ENSG00000049768
IL23A	interleukin 23 subunit alpha	51561	ENSG00000110944
PRKAR1A	protein kinase cAMP-dependent type I regulatory subunit alpha	5573	ENSG00000108946
PRNP	prion protein	5621	ENSG00000171867
CRTAM	cytotoxic and regulatory T cell molecule	56253	ENSG00000109943
GPAM	glycerol-3-phosphate acyltransferase, mitochondrial	57678	ENSG00000119927
RPS3	ribosomal protein S3	6188	ENSG00000149273
SLAMF1	signaling lymphocytic activation molecule family member 1	6504	ENSG00000117090
STAT5B	signal transducer and activator of transcription 5B	6777	ENSG00000173757
PDCD1LG2	programmed cell death 1 ligand 2	80380	ENSG00000197646
CASP3	caspase 3	836	ENSG00000164305
TNFSF9	TNF superfamily member 9	8744	ENSG00000125657
FADD	Fas associated via death domain	8772	ENSG00000168040
IL27RA	interleukin 27 receptor subunit alpha	9466	ENSG00000104998
