# Supplementary material for: Positive regulators of T cell proliferation as biomarkers for predicting prognosis and characterizing the immune landscape in lung adenocarcinoma
Source: Front Genet. 2022 Nov 25;13:1003754. doi: 10.3389/fgene.2022.1003754 (PMC9732442; doi:10.3389/fgene.2022.1003754)
Supplement: Supplementary file 6 [file Table5.xlsx]

## Sheet: TCGA-LUAD_GO_Cluster1
Supplementary 5. The enrichment analyses' results between different group in TCGA-LUAD cohort
ONTOLOGY	ID	Description	setSize	enrichmentScore	NES	pvalue	p.adjust	qvalues	rank	leading_edge	core_enrichment
BP	GO:0000070	mitotic sister chromatid segregation	155	0.715058	2.50823	1e-10	2.46e-09	1.28612e-09	1816	tags=39%, list=9%, signal=36%	UBE2C/CDC20/CCNB1/CDCA5/DLGAP5/KIF2C/CDC6/KIF4A/NCAPG/PLK1/NEK2/TRIP13/NCAPH/CDCA8/BUB1/NUSAP1/RACGAP1/KIF18B/MAD2L1/AURKB/KIF23/PRC1/BUB1B/KIFC1/PTTG1/TTK/ZWINT/NUF2/SPAG5/TACC3/CDT1/NDC80/CENPF/NCAPG2/CENPE/CENPK/DSCC1/KIF14/ESPL1/NCAPD2/KNTC1/SMC2/KIF18A/INCENP/KNSTRN/SMC4/RAN/FBXO5/TUBG1/SPDL1/NCAPD3/DSN1/PSRC1/BUB3/NAA50/CDC27/NEK6/CHMP5/MAD2L2/NUP62/CHMP2B
BP	GO:0000082	G1/S transition of mitotic cell cycle	244	0.538324	1.9974	1e-10	2.46e-09	1.28612e-09	2654	tags=38%, list=13%, signal=33%	ANXA1/RRM2/CCNB1/CDK1/CDKN3/CDC6/CCNE1/CDKN2A/CDC45/MCM4/AURKA/INHBA/IQGAP3/MCM10/MCM6/CDT1/MCM2/GTSE1/GADD45A/AIF1/MYC/EIF4EBP1/ORC1/PSME2/CCL2/DBF4/PRIM1/TYMS/KIF14/PPAT/PML/E2F1/ORC6/CDC25C/EZH2/MCM7/CDK2/CDK6/POLE2/E2F7/SLFN11/UBE2E2/PRKDC/CDC25A/CDC7/E2F8/FBXO5/SFN/RPA3/SKP2/EGFR/RBL1/POLA2/POLE3/ORC5/DACT1/MCM5/ADAM17/BACH1/RDX/CCND1/PCNA/CUL2/GFI1/GPNMB/PSME1/RCC1/MTBP/BCAT1/PSME3/RFWD3/PI…
BP	GO:0000086	G2/M transition of mitotic cell cycle	249	0.567105	2.11019	1e-10	2.46e-09	1.28612e-09	4069	tags=46%, list=20%, signal=38%	TPX2/PSMB9/MELK/CCNA2/CCNB1/FOXM1/CDK1/HMMR/CDC6/CCNB2/PLK1/NEK2/AURKA/AURKB/HMGA2/CHEK1/OPTN/PKMYT1/PLK4/DTL/BRCA1/CENPF/PSMB8/ORC1/PSME2/YWHAG/CLSPN/KIF14/TUBA4A/PSMB10/NABP1/CDC25C/NBN/CDK2/MASTL/TOPBP1/CDC25A/HAUS6/CDC7/BORA/FBXO5/TUBG1/SKP2/NEDD1/DONSON/PSMD2/PPP1R12A/AVEN/PSMC2/TUBB/BACH1/PSMB3/PSMA5/CCND1/PSMD12/PSMA6/PHLDA1/PSME1/TICRR/PSMB7/HSP90AA1/PSME3/PSMC4/BLM/TAOK3/NABP2/CDK14/DYNL…
CC	GO:0000228	nuclear chromosome	216	0.584402	2.14097	1e-10	2.46e-09	1.28612e-09	3240	tags=36%, list=16%, signal=30%	TOP2A/BIRC5/CCNB1/CENPA/PLK1/NEK2/BUB1/MCM4/BUB1B/MCM10/HMGA2/NUF2/MCM6/CHEK1/MCM2/NDC80/BRCA1/RAD51/ORC1/CENPK/GINS1/PRIM1/GINS2/NCAPD2/SMC2/ORC6/MCM7/WDHD1/INCENP/GINS4/P3H4/POLE2/TOPBP1/GINS3/TUBG1/RPA3/DSN1/LRIF1/POLA2/POLE3/ANP32E/TIMELESS/TONSL/ORC5/MCM5/RNF212/FIGNL1/SUV39H1/PCNA/SFR1/SMC3/RCC1/NIFK/BRCA2/ACTL6A/BLM/CENPO/POLD1/PRIM2/RUVBL1/MIS18BP1/RAD21/ADD3/TOP1/POLE/HORMAD1/MCM3/POLD3/…
BP	GO:0000280	nuclear division	405	0.590312	2.29486	1e-10	2.46e-09	1.28612e-09	1816	tags=28%, list=9%, signal=26%	UBE2C/EREG/ANLN/TPX2/TOP2A/MYBL2/CDC20/SPHK1/MKI67/CCNB1/CDK1/CDCA5/DLGAP5/KIF2C/CDC6/KIF4A/NCAPG/CCNB2/PLK1/NEK2/TRIP13/NCAPH/CDCA8/CCNE1/BUB1/NUSAP1/KIF11/CKS2/RACGAP1/KIF18B/MAD2L1/AURKA/RAD51AP1/AURKB/KIF23/PRC1/BUB1B/KIFC1/PTTG1/TTK/ZWINT/NUF2/SPAG5/TACC3/CDT1/CHEK1/PKMYT1/NDC80/CENPF/RAD51/UBE2S/NCAPG2/KIF20B/RAD54L/CENPE/CENPK/EME1/DSCC1/MND1/KIF14/ESPL1/NCAPD2/MYBL1/IL1B/KNTC1/SMC2/CDC25C…
CC	GO:0000775	chromosome, centromeric region	182	0.675213	2.44077	1e-10	2.46e-09	1.28612e-09	3334	tags=49%, list=16%, signal=42%	TOP2A/BIRC5/CCNB1/CDCA5/KIF2C/NCAPG/HJURP/CENPA/PLK1/NEK2/CDCA8/BUB1/CENPW/MAD2L1/AURKB/SKA3/BUB1B/TTK/ZWINT/NUF2/SPAG5/CDT1/NDC80/CENPU/CENPF/SKA1/SNAI1/SPC24/CENPE/CENPK/SPC25/OIP5/CENPI/DSCC1/CENPN/NCAPD2/KNTC1/CENPH/KIF18A/NUP37/INCENP/KNSTRN/CENPM/SMC4/ERCC6L/CLIP1/SPDL1/NCAPD3/SKA2/DSN1/CENPL/PPP1R12A/BUB3/UHRF2/MIS18A/ZWILCH/SUV39H1/SUMO3/CENPQ/NUP107/SMC3/MTBP/GPATCH11/XPO1/CENPO/HELLS/SU…
CC	GO:0000776	kinetochore	127	0.691878	2.3725	1e-10	2.46e-09	1.28612e-09	2302	tags=43%, list=11%, signal=39%	BIRC5/CCNB1/KIF2C/HJURP/CENPA/PLK1/NEK2/BUB1/CENPW/MAD2L1/AURKB/SKA3/BUB1B/TTK/ZWINT/NUF2/SPAG5/CDT1/NDC80/CENPU/CENPF/SKA1/SPC24/CENPE/CENPK/SPC25/CENPI/CENPN/KNTC1/CENPH/KIF18A/NUP37/INCENP/KNSTRN/CENPM/ERCC6L/CLIP1/SPDL1/SKA2/DSN1/PPP1R12A/BUB3/ZWILCH/SUMO3/CENPQ/NUP107/MTBP/GPATCH11/XPO1/CENPO/PPP1CC/DYNLL1/NUP85/MIS18BP1/NDE1
CC	GO:0000793	condensed chromosome	194	0.652547	2.37787	1e-10	2.46e-09	1.28612e-09	2932	tags=41%, list=14%, signal=36%	TOP2A/BIRC5/MKI67/CCNB1/KIF2C/NCAPG/HJURP/CENPA/PLK1/NEK2/BUB1/CENPW/MAD2L1/AURKB/SKA3/BUB1B/ZWINT/NUF2/SPAG5/CDT1/CHEK1/NDC80/BRCA1/CENPU/CENPF/RAD51/SKA1/SPC24/CENPE/CENPK/HMGB2/SPC25/CENPN/NCAPD2/KNTC1/CENPH/SMC2/NUP37/INCENP/P3H4/KNSTRN/CENPM/TOPBP1/ERCC6L/TUBG1/SPDL1/NCAPD3/SKA2/DSN1/FANCD2/BUB3/ZWILCH/RNF212/SUV39H1/NUP107/SMC3/RCC1/GPATCH11/NIFK/BRCA2/BLM/CENPO/PPP1CC/EID3/CEBPB/NUP85/MIS1…
BP	GO:0000819	sister chromatid segregation	181	0.686861	2.481	1e-10	2.46e-09	1.28612e-09	1816	tags=37%, list=9%, signal=34%	UBE2C/TOP2A/CDC20/CCNB1/CDCA5/DLGAP5/KIF2C/CDC6/KIF4A/NCAPG/PLK1/NEK2/TRIP13/NCAPH/CDCA8/BUB1/NUSAP1/RACGAP1/KIF18B/MAD2L1/AURKB/KIF23/PRC1/BUB1B/KIFC1/PTTG1/TTK/ZWINT/NUF2/SPAG5/TACC3/CDT1/NDC80/CENPF/NCAPG2/CENPE/FEN1/CENPK/DSCC1/KIF14/ESPL1/NCAPD2/KNTC1/SMC2/KIF18A/INCENP/RMI2/KNSTRN/SMC4/RAN/FBXO5/TUBG1/SPDL1/NCAPD3/DSN1/PSRC1/BUB3/NAA50/CDC27/MCMBP/NEK6/CHMP5/SMC3/MAD2L2/DDX11/NUP62/CHMP2B
BP	GO:0001819	positive regulation of cytokine production	415	0.474169	1.84177	1e-10	2.46e-09	1.28612e-09	2280	tags=33%, list=11%, signal=30%	AIM2/MMP12/CD274/EREG/SULF1/GBP5/POSTN/STAT1/IDO1/ANXA1/IL20RB/SPHK1/SAA1/IFI16/IRF1/FCER1G/CD14/CCL3/CD40/GAPDH/IFNG/SERPINE1/C3AR1/PTAFR/LILRB2/HAVCR2/IFIH1/RIPK2/ADAM8/TWIST1/HIF1A/TNFSF4/SEMA7A/PAEP/CSF1R/CD86/B2M/LAPTM5/CD2/RSAD2/BRCA1/AIF1/CCBE1/HILPDA/AFAP1L2/HMGB2/HLA-F/ZP3/CLEC7A/DDX58/MNDA/PTPN22/CSF2/SULF2/IL1B/TYROBP/CASP1/GATA3/IL18/PTPRC/IL1A/PANX1/LILRA5/IL23A/TLR8/FOXP3/THBS1/CD3E…
BP	GO:0002250	adaptive immune response	401	0.497604	1.93388	1e-10	2.46e-09	1.28612e-09	3129	tags=44%, list=15%, signal=38%	CD274/TAP1/ANXA1/IL20RB/IL4I1/PDCD1LG2/C1QC/CTSL/C1QB/TAP2/IRF1/C1QA/FCER1G/MICB/CD40/LILRB4/SLAMF7/IFNG/TNFSF13B/CD8A/LILRB2/HAVCR2/RIPK2/ZNF683/LAG3/SIGLEC10/EXO1/TNFSF4/CD7/CD209/C1S/CD86/B2M/CLCF1/RSAD2/PDCD1/PRF1/CD3D/HLA-B/CLEC4A/HPRT1/CTSC/UNC13D/HLA-F/ZP3/CXCL13/SAMSN1/FCGR2B/ERAP2/C1R/MYO1G/ADA/HLA-DQA1/IL1B/LAT2/CD70/TNFAIP3/NBN/GATA3/IL18BP/IL18/PTPRC/TBX21/LAIR1/RELB/IL23A/HLA-C/CTLA4…
BP	GO:0002429	immune response-activating cell surface receptor signaling pathway	354	0.520313	2.01562	1e-10	2.46e-09	1.28612e-09	3705	tags=45%, list=18%, signal=38%	GBP1/PSMB9/FCGR3A/FCER1G/MICB/KCNN4/FPR3/LILRB4/C3AR1/RIPK2/FCGR2A/CD209/FCGR1A/LAPTM5/PLSCR1/LCP2/FPR1/PSMB8/CD3D/PSME2/CLEC4A/LIMK1/MUC16/THY1/FCGR2B/MYO1G/ADA/MNDA/CLEC4E/PTPN22/HLA-DQA1/PSMB10/LAT2/TYROBP/WIPF1/GATA3/PTPRC/HCK/NCK1/ARPC1B/RELB/ARPC1A/CTLA4/ACTR3/HLA-DQA2/FOXP3/CD3E/CMKLR1/LYN/BTN3A2/PRNP/HLA-DRA/BCL10/SLA2/BTN3A1/HLA-A/CD300A/NRAS/PAK2/ACTB/PSMD2/LCK/SH2D1A/BTN3A3/PSMC2/HLA-D…
BP	GO:0002478	antigen processing and presentation of exogenous peptide antigen	174	0.608533	2.18838	1e-10	2.46e-09	1.28612e-09	4160	tags=59%, list=20%, signal=47%	PSMB9/TAP1/KIF2C/KIF4A/CTSL/TAP2/FCER1G/CYBB/KIF11/RACGAP1/KIF23/LAG3/ITGAV/FCGR1A/B2M/SEC23A/CTSV/PSMB8/HLA-B/PSME2/CLEC4A/NCF2/KIF15/CENPE/HLA-F/FCGR2B/HLA-DQA1/PSMB10/KIF18A/HLA-C/HLA-DQA2/HLA-DRA/CAPZA1/CAPZA2/HLA-A/PSMD2/PSMC2/AP2M1/HLA-G/HLA-DPA1/KIF2A/PSMB3/PSMA5/NCF1/KIF3C/ITGB5/PSMD12/PSMA6/PSME1/AP1S3/SEC24A/PSMB7/AP2S1/CTSS/PSME3/PSMC4/NCF4/AP1S1/HLA-DMB/DYNLL1/HLA-DRB1/PSMD14/PSMB4/PS…
BP	GO:0002694	regulation of leukocyte activation	494	0.457038	1.8121	1e-10	2.46e-09	1.28612e-09	3161	tags=40%, list=15%, signal=35%	CD274/IDO1/ANXA1/IL20RB/SPHK1/LGALS1/PDCD1LG2/CCL5/IL2RA/SLAMF8/IRF1/MMP14/VCAM1/INHBA/CCL3/CD40/LILRB4/VSIG4/IFNG/TNFSF13B/PTAFR/LILRB2/HAVCR2/RIPK2/TNFRSF18/ZNF683/LAG3/ADAM8/TNFSF4/CD209/AXL/CD86/LAPTM5/PLSCR1/CD2/CLCF1/MILR1/AIF1/CCL21/PDCD1/RAC2/CCL2/SIRPA/CTSC/UNC13D/ITGB2/ITGAM/THY1/HLA-F/ZP3/CLEC7A/SIRPG/SAMSN1/FCGR2B/ADA/MNDA/PTPN22/FGL2/IL1B/TYROBP/CD70/TNFAIP3/GATA3/IL18/PTPRC/PLA2G2D/…
BP	GO:0002757	immune response-activating signal transduction	354	0.520313	2.01562	1e-10	2.46e-09	1.28612e-09	3705	tags=45%, list=18%, signal=38%	GBP1/PSMB9/FCGR3A/FCER1G/MICB/KCNN4/FPR3/LILRB4/C3AR1/RIPK2/FCGR2A/CD209/FCGR1A/LAPTM5/PLSCR1/LCP2/FPR1/PSMB8/CD3D/PSME2/CLEC4A/LIMK1/MUC16/THY1/FCGR2B/MYO1G/ADA/MNDA/CLEC4E/PTPN22/HLA-DQA1/PSMB10/LAT2/TYROBP/WIPF1/GATA3/PTPRC/HCK/NCK1/ARPC1B/RELB/ARPC1A/CTLA4/ACTR3/HLA-DQA2/FOXP3/CD3E/CMKLR1/LYN/BTN3A2/PRNP/HLA-DRA/BCL10/SLA2/BTN3A1/HLA-A/CD300A/NRAS/PAK2/ACTB/PSMD2/LCK/SH2D1A/BTN3A3/PSMC2/HLA-D…
BP	GO:0002831	regulation of response to biotic stimulus	397	0.517752	2.01232	1e-10	2.46e-09	1.28612e-09	3609	tags=44%, list=17%, signal=37%	AIM2/MMP12/CD274/EREG/PSMB9/GBP5/STAT1/BIRC3/CCL5/IL2RA/SLAMF8/IFI16/IRF1/FCER1G/DDX60/IFI35/MICB/VSIG4/IFNG/HAVCR2/RIPK2/LAG3/ADAM8/OPTN/CD209/PLSCR1/NLRC5/PSMB8/HLA-B/IFIT1/PSME2/CLEC4A/NMI/APOBEC3G/MUC16/HMGB2/HLA-F/DDX58/LYAR/FCGR2B/PARP9/DTX3L/MNDA/CLEC4E/PTPN22/FGL2/PSMB10/SAMHD1/TYROBP/TNFAIP3/HCK/RELB/IL23A/TLR8/SERPINB9/ABCE1/PRKDC/LYN/PPARG/JAK2/KIR2DL4/LILRB1/BCL10/IL12RB1/PARP14/HLA-A…
MF	GO:0005126	cytokine receptor binding	260	0.528008	1.98544	1e-10	2.46e-09	1.28612e-09	2583	tags=34%, list=13%, signal=30%	CXCL10/CXCL9/CCL8/CXCL11/GREM1/STAT1/CCL13/CCL5/VEGFC/CCL4/CCL7/ITGA5/CCL11/CXCL5/CCL3/IFNG/CXCL8/TNFSF13B/OSMR/CCL26/TNFSF4/CCL4L1/CLCF1/CCL21/CCL2/CSF1/CCL18/CXCL13/FASLG/CSF2/IL1B/CD70/GATA3/IL1RN/IL18/IL1A/IL23A/IL27RA/IL36RN/JAK2/XCL2/IL12RB1/PPBP/IL11/CCDC88A/IL6/CCL24/IL15/ADAM17/IL1RAP/PXDN/CKLF/TRAF1/SMURF2/FADD/TNFSF9/TNFSF10/ITGB3/CCL20/ITCH/EFNA5/CCR2/SHC1/CCL22/ERAP1/TGFB3/PYCARD/VEG…
BP	GO:0006260	DNA replication	270	0.620515	2.33624	1e-10	2.46e-09	1.28612e-09	3240	tags=46%, list=16%, signal=39%	EREG/CCNA2/RRM2/CDK1/CDC6/HMGA1/CCNE1/CDC45/MCM4/MCM10/BCAR3/EXO1/MCM6/CDT1/CHEK1/MCM2/FAM111B/RECQL/DTL/BRCA1/RFC4/RAD51/ORC1/FEN1/RECQL4/DBF4/CLSPN/GINS1/EME1/PRIM1/ALYREF/DSCC1/GINS2/RNASEH2A/SAMHD1/ORC6/NBN/MCM7/WDHD1/RFC5/CDK2/GINS4/S100A11/RMI2/BRIP1/POLE2/TOPBP1/E2F7/SLFN11/CDC7/E2F8/GINS3/CHAF1A/FBXO5/RPA3/POLQ/EGFR/TRAIP/CCDC88A/DONSON/RFC2/DDX21/POLA2/POLE3/ZBTB38/TIMELESS/CHAF1B/TONSL/…
BP	GO:0006261	DNA-dependent DNA replication	151	0.702793	2.45328	1e-10	2.46e-09	1.28612e-09	3058	tags=54%, list=15%, signal=47%	CDC6/HMGA1/CCNE1/CDC45/MCM4/MCM10/MCM6/CDT1/MCM2/RECQL/RFC4/RAD51/ORC1/FEN1/RECQL4/DBF4/GINS1/EME1/PRIM1/ALYREF/DSCC1/GINS2/SAMHD1/ORC6/NBN/MCM7/WDHD1/RFC5/GINS4/POLE2/TOPBP1/E2F7/SLFN11/CDC7/E2F8/GINS3/FBXO5/RPA3/POLQ/TRAIP/DONSON/RFC2/DDX21/POLA2/POLE3/TIMELESS/TONSL/ORC5/MCM5/PCNA/STOML2/RFC3/MCMBP/ATG7/TICRR/NOC3L/DDX11/SRPK2/BRCA2/BLM/RFWD3/SSBP1/POLD1/PRIM2/ZPR1/ATR/GMNN/CCNE2/POLE/CDC34/DN…
BP	GO:0006302	double-strand break repair	228	0.588466	2.171	1e-10	2.46e-09	1.28612e-09	4003	tags=43%, list=19%, signal=35%	FOXM1/CDCA5/TRIP13/CDC45/MCM4/RAD51AP1/HMGA2/MCM6/TWIST1/CHEK1/MCM2/RECQL/BRCA1/RAD51/RAD54L/FEN1/RECQL4/HMGB2/XRCC2/EME1/PARP9/DTX3L/GINS2/PML/SAMHD1/NABP1/NBN/MCM7/GINS4/RMI2/BRIP1/AUNIP/PRKDC/CDC7/RPA3/POLQ/POT1/FANCD2/PARPBP/TIMELESS/TONSL/MCM5/FIGNL1/DCLRE1B/WAS/SFR1/MAD2L2/DDX11/ACTR2/XRCC4/BRCA2/BLM/RFWD3/DEK/NABP2/PPP4C/IFFO1/ESCO2/PSMD14/PALB2/FANCB/UBE2V2/MCM8/RAD21/TDP1/MSH2/MUS81/DNA2…
BP	GO:0006310	DNA recombination	263	0.579942	2.18359	1e-10	2.46e-09	1.28612e-09	3945	tags=41%, list=19%, signal=33%	TOP2A/KPNA2/TRIP13/CDC45/MCM4/RAD51AP1/CD40/EXO1/MCM6/CHEK1/MCM2/TNFSF4/CLCF1/RECQL/BRCA1/RAD51/RAD54L/FEN1/RECQL4/HMGB2/XRCC2/EME1/ALYREF/MND1/GINS2/SAMHD1/NABP1/NBN/MCM7/PTPRC/TBX21/GINS4/RMI2/BRIP1/AUNIP/TFRC/FOXP3/PRKDC/IL27RA/CDC7/RPA3/POLQ/BATF/FANCD2/PARPBP/TIMELESS/PSMC3IP/TONSL/MCM5/RNF212/FIGNL1/WAS/SFR1/IL7R/UNG/MAD2L2/ACTR2/HSPD1/SLC15A4/XRCC4/BRCA2/ACTL6A/RHNO1/PIF1/BLM/RFWD3/NABP2/P…
BP	GO:0007059	chromosome segregation	303	0.636373	2.41667	1e-10	2.46e-09	1.28612e-09	2946	tags=39%, list=14%, signal=34%	UBE2C/TOP2A/CDC20/BIRC5/MKI67/CCNB1/CDCA5/DLGAP5/KIF2C/CDC6/KIF4A/NCAPG/HJURP/PLK1/NEK2/TRIP13/NCAPH/CDCA8/CCNE1/BUB1/NUSAP1/CENPW/RACGAP1/FAM83D/KIF18B/MAD2L1/AURKB/KIF23/SKA3/PRC1/BUB1B/KIFC1/PTTG1/TTK/ZWINT/NUF2/SPAG5/ECT2/TACC3/CDT1/NDC80/PLSCR1/BRCA1/CENPF/NCAPG2/SKA1/CENPE/FEN1/CENPK/CDCA2/SPC25/OIP5/EME1/DSCC1/KIF14/CENPN/ESPL1/NCAPD2/KNTC1/CENPH/SMC2/KIF18A/NUP37/INCENP/P3H4/RMI2/BRIP1/AC…
BP	GO:0007159	leukocyte cell-cell adhesion	345	0.501413	1.93125	1e-10	2.46e-09	1.28612e-09	3121	tags=44%, list=15%, signal=38%	CD274/S100A9/S100A8/IDO1/ANXA1/IL20RB/LGALS1/PDCD1LG2/NT5E/CCL5/ITGA5/IL2RA/IRF1/VCAM1/LILRB4/VSIG4/IFNG/TNFSF13B/PTAFR/LILRB2/HAVCR2/RIPK2/LAG3/ADAM8/TNFSF4/CD209/CD86/LAPTM5/ITGB1/CD44/AIF1/CCL21/PDCD1/RAC2/CCL2/SIRPA/ITGB2/CERCAM/THY1/ZP3/SIRPG/FCGR2B/ADA/PTPN22/FGL2/IL1B/CD70/GATA3/IL18/PTPRC/PLA2G2D/IL1A/FERMT3/NCK1/TBX21/IL23A/CTLA4/TFRC/FOXP3/CD3E/TIGIT/IL27RA/LYN/PRNP/HLA-DRA/LILRB1/BCL10…
BP	GO:0009615	response to virus	336	0.585267	2.25668	1e-10	2.46e-09	1.28612e-09	2537	tags=39%, list=12%, signal=35%	CXCL10/CXCL9/AIM2/GBP1/FOSL1/MMP12/CCL8/STAT1/BIRC3/PMAIP1/CCL5/CCL4/CCL11/IL2RA/IFIT3/OAS3/IFI16/GBP3/ISG15/OAS1/IRF1/HMGA1/IFI44/DDX60/MICB/OAS2/OASL/CD40/IFNG/IFI44L/IFIH1/HMGA2/DDIT4/HIF1A/TNFSF4/IFIT2/RNASE2/PLSCR1/RSAD2/NLRC5/IFI27/PRF1/IFIT1/NMI/APOBEC3G/RTP4/UNC13D/DDX58/APOBEC3B/PARP9/DTX3L/PTPN22/FGL2/PML/SAMHD1/TNFAIP3/BATF3/FLNA/GATA3/BST2/PTPRC/CDK6/TBX21/MX1/IL23A/TLR8/ABCE1/MLKL/FO…
BP	GO:0010389	regulation of G2/M transition of mitotic cell cycle	195	0.593614	2.17558	1e-10	2.46e-09	1.28612e-09	4064	tags=50%, list=20%, signal=40%	TPX2/PSMB9/CCNB1/CDK1/HMMR/CDC6/PLK1/NEK2/AURKA/AURKB/HMGA2/CHEK1/PLK4/DTL/BRCA1/CENPF/PSMB8/ORC1/PSME2/YWHAG/CLSPN/KIF14/TUBA4A/PSMB10/NABP1/CDC25C/NBN/CDK2/TOPBP1/CDC25A/HAUS6/CDC7/FBXO5/TUBG1/NEDD1/DONSON/PSMD2/AVEN/PSMC2/TUBB/PSMB3/PSMA5/CCND1/PSMD12/PSMA6/PSME1/TICRR/PSMB7/HSP90AA1/PSME3/PSMC4/BLM/TAOK3/NABP2/DYNLL1/PSMD14/BRSK1/PSMB4/CDK4/RINT1/PSMD11/PSMD3/NDE1/RAD21/MAPRE1/HAUS2/PSMD8/CKA…
BP	GO:0010948	negative regulation of cell cycle process	323	0.518491	1.98522	1e-10	2.46e-09	1.28612e-09	3551	tags=41%, list=17%, signal=34%	PSMB9/CDC20/RRM2/CCNB1/CDK1/CDC6/PLK1/NEK2/TRIP13/BUB1/CDKN2A/MAD2L1/AURKA/AURKB/BUB1B/PTTG1/TTK/ZWINT/HMGA2/CDT1/CHEK1/GTSE1/NDC80/DTL/BRCA1/GADD45A/CENPF/RAD51/PSMB8/ORC1/PSME2/CCL2/CLSPN/ESPL1/PSMB10/PML/KNTC1/E2F1/NABP1/CDC25C/EZH2/NBN/CDK2/CDK6/TOPBP1/E2F7/SLFN11/PRKDC/CDC7/E2F8/FBXO5/SFN/SPDL1/RBL1/DONSON/PSMD2/AVEN/BUB3/CCNF/PSMC2/HLA-G/DACT1/PSMB3/PSMA5/CCND1/PCNA/GPNMB/PSMD12/PSMA6/PSME1…
BP	GO:0019882	antigen processing and presentation	229	0.573356	2.11935	1e-10	2.46e-09	1.28612e-09	4074	tags=55%, list=20%, signal=45%	PSMB9/TAP1/KIF2C/KIF4A/CTSL/TAP2/FCER1G/CYBB/KIF11/RACGAP1/KIF23/CD8A/LILRB2/LAG3/ITGAV/CD209/FCGR1A/B2M/SEC23A/CCL21/CTSV/PSMB8/HLA-B/PSME2/CLEC4A/NCF2/KIF15/CENPE/HLA-F/FCGR2B/ERAP2/FGL2/HLA-DQA1/PSMB10/KIF18A/RELB/HLA-C/HLA-DQA2/THBS1/RAB32/HLA-DRA/CAPZA1/CAPZA2/HLA-A/PSMD2/RAB10/PSMC2/AP2M1/HLA-G/HLA-DPA1/KIF2A/PSMB3/PSMA5/NCF1/KIF3C/WAS/ITGB5/TAPBPL/NOD2/PSMD12/PSMA6/PSME1/RAB8B/AP1S3/ERAP1/…
BP	GO:0019884	antigen processing and presentation of exogenous antigen	182	0.590479	2.13447	1e-10	2.46e-09	1.28612e-09	4160	tags=56%, list=20%, signal=45%	PSMB9/TAP1/KIF2C/KIF4A/CTSL/TAP2/FCER1G/CYBB/KIF11/RACGAP1/KIF23/LAG3/ITGAV/FCGR1A/B2M/SEC23A/CTSV/PSMB8/HLA-B/PSME2/CLEC4A/NCF2/KIF15/CENPE/HLA-F/FCGR2B/HLA-DQA1/PSMB10/KIF18A/HLA-C/HLA-DQA2/HLA-DRA/CAPZA1/CAPZA2/HLA-A/PSMD2/PSMC2/AP2M1/HLA-G/HLA-DPA1/KIF2A/PSMB3/PSMA5/NCF1/KIF3C/ITGB5/PSMD12/PSMA6/PSME1/AP1S3/SEC24A/PSMB7/AP2S1/CTSS/PSME3/PSMC4/NCF4/AP1S1/HLA-DMB/DYNLL1/HLA-DRB1/PSMD14/PSMB4/PS…
BP	GO:0031349	positive regulation of defense response	338	0.490896	1.88887	1e-10	2.46e-09	1.28612e-09	2938	tags=38%, list=14%, signal=33%	AIM2/MMP12/EREG/S100A9/PSMB9/S100A8/GBP5/IDO1/CCL5/IFI16/FCER1G/IFI35/CCL3/IFNG/SERPINE1/HAVCR2/RIPK2/LAG3/OSMR/ADAM8/OPTN/TNFSF4/CD209/ITGA2/PLSCR1/NLRC5/PSMB8/PSME2/CLEC4A/NMI/TGM2/CTSC/MUC16/HMGB2/HLA-F/ZP3/PARP9/MNDA/CLEC4E/PSMB10/IL1B/TYROBP/IL18/HCK/LILRA5/RELB/IL23A/TLR8/PRKDC/LYN/JAK2/KIR2DL4/BCL10/EGFR/PVR/IL6/NRAS/TRIM6/PAK2/CCL24/PSMD2/IL15/SH2D1A/SUCNR1/POLR3G/PSMC2/HLA-G/PSMB3/KLRC2/…
BP	GO:0032103	positive regulation of response to external stimulus	480	0.45897	1.81015	1e-10	2.46e-09	1.28612e-09	2938	tags=36%, list=14%, signal=31%	CXCL10/AIM2/MMP12/EREG/S100A9/MET/PSMB9/S100A8/GBP5/IDO1/CCL5/VEGFC/CCL4/CCL7/IFI16/FCER1G/DDX60/IFI35/CCL3/IFNG/SERPINE1/CXCL8/C3AR1/HAVCR2/RIPK2/LAG3/OSMR/CCL26/ADAM8/OPTN/TNFSF4/CD209/ITGA2/CSF1R/PLSCR1/NLRC5/AIF1/CCL21/TPBG/PSMB8/S100A7/PSME2/RAC2/CLEC4A/NMI/CSF1/TGM2/CCR1/CTSC/MUC16/HMGB2/HLA-F/ZP3/CXCL13/PARP9/MNDA/CLEC4E/PSMB10/IL1B/TYROBP/FLNA/IL18/HCK/LILRA5/RELB/IL23A/TLR8/THBS1/CMKLR1/…
BP	GO:0034341	response to interferon-gamma	190	0.661758	2.40445	1e-10	2.46e-09	1.28612e-09	2846	tags=50%, list=14%, signal=44%	GBP1/CCL8/MT2A/GBP5/STAT1/CCL13/GBP2/GBP4/CCL5/CCL4/CCL7/CCL11/OAS3/UBD/GBP3/OAS1/IRF1/OAS2/OASL/VCAM1/CCL3/CD40/GAPDH/IFNG/PTAFR/CCL26/KYNU/FCGR1A/CCL4L1/B2M/NLRC5/CD44/AIF1/CCL21/HLA-B/CCL2/NMI/SIRPA/CCL18/ZYX/HLA-F/PARP9/FASLG/HLA-DQA1/PML/CASP1/BST2/HCK/HLA-C/ACTR3/HLA-DQA2/IRF5/MRC1/PPARG/JAK2/XCL2/HLA-DRA/IL12RB1/PARP14/HLA-A/NUB1/TRIM21/CCL24/IFITM1/VIM/HLA-G/CDC42EP2/HLA-DPA1/SP100/WAS/CL…
BP	GO:0042110	T cell activation	461	0.467073	1.8311	1e-10	2.46e-09	1.28612e-09	3121	tags=40%, list=15%, signal=35%	CD274/IDO1/ANXA1/IL20RB/LGALS1/PDCD1LG2/CCL5/IL2RA/CTSL/IRF1/FCER1G/MICB/VCAM1/LILRB4/MAFB/VSIG4/IFNG/TNFSF13B/CD8A/LILRB2/HAVCR2/RIPK2/TNFRSF18/ZNF683/LAG3/ADAM8/TNFSF4/CD7/CD209/CD86/B2M/LAPTM5/CD2/RSAD2/CD44/AIF1/CCL21/PDCD1/CD3D/RAC2/CCL2/CLEC4A/SIRPA/THY1/ZP3/CLEC7A/LCP1/SIRPG/FCGR2B/ADA/PTPN22/FGL2/PSMB10/IL1B/CD70/GATA3/IL18/PTPRC/PLA2G2D/IL1A/NCK1/TBX21/RELB/IL23A/CTLA4/TFRC/FOXP3/CD3E/TI…
BP	GO:0044839	cell cycle G2/M phase transition	264	0.55958	2.10772	1e-10	2.46e-09	1.28612e-09	4069	tags=45%, list=20%, signal=37%	TPX2/PSMB9/MELK/CCNA2/CCNB1/FOXM1/CDK1/HMMR/CDC6/CCNB2/PLK1/NEK2/AURKA/AURKB/HMGA2/CHEK1/OPTN/PKMYT1/GTSE1/PLK4/DTL/BRCA1/CENPF/PSMB8/ORC1/PSME2/YWHAG/CLSPN/KIF14/TUBA4A/PSMB10/NABP1/CDC25C/NBN/CDK2/MASTL/TOPBP1/CDC25A/HAUS6/CDC7/BORA/FBXO5/TUBG1/SKP2/NEDD1/DONSON/PSMD2/PPP1R12A/AVEN/PSMC2/TUBB/BACH1/PSMB3/PSMA5/CCND1/PSMD12/PSMA6/PHLDA1/PSME1/TICRR/PSMB7/HSP90AA1/ATF5/PSME3/PSMC4/BLM/TAOK3/NABP2…
BP	GO:0045088	regulation of innate immune response	301	0.587634	2.23766	1e-10	2.46e-09	1.28612e-09	3794	tags=49%, list=18%, signal=40%	AIM2/MMP12/EREG/PSMB9/GBP5/STAT1/BIRC3/CCL5/SLAMF8/IFI16/IRF1/FCER1G/IFI35/VSIG4/IFNG/HAVCR2/LAG3/ADAM8/CD209/PLSCR1/NLRC5/PSMB8/HLA-B/PSME2/CLEC4A/NMI/MUC16/HMGB2/HLA-F/LYAR/FCGR2B/PARP9/MNDA/CLEC4E/PTPN22/PSMB10/SAMHD1/TYROBP/TNFAIP3/HCK/RELB/TLR8/SERPINB9/ABCE1/PRKDC/LYN/PPARG/JAK2/KIR2DL4/LILRB1/BCL10/PARP14/HLA-A/PVR/NRAS/TRIM6/PAK2/BIRC2/TRIM21/PSMD2/SH2D1A/SERPINB4/POLR3G/PSMC2/HLA-G/SERPI…
BP	GO:0045089	positive regulation of innate immune response	213	0.579131	2.11942	1e-10	2.46e-09	1.28612e-09	3233	tags=44%, list=16%, signal=38%	AIM2/MMP12/EREG/PSMB9/GBP5/CCL5/IFI16/FCER1G/IFI35/HAVCR2/LAG3/ADAM8/CD209/PLSCR1/NLRC5/PSMB8/PSME2/CLEC4A/NMI/MUC16/HMGB2/HLA-F/PARP9/MNDA/CLEC4E/PSMB10/TYROBP/HCK/RELB/TLR8/PRKDC/LYN/KIR2DL4/BCL10/PVR/NRAS/TRIM6/PAK2/PSMD2/SH2D1A/POLR3G/PSMC2/HLA-G/PSMB3/KLRC2/PSMA5/FPR2/FADD/NOD2/RAET1E/VAV1/PSMD12/PSMA6/PSME1/TLR4/CRTAM/PYCARD/PSMB7/HSP90AA1/SLC15A4/ZBP1/PSME3/PSMC4/SLAMF6/TBK1/CLEC10A/UBE2K/…
BP	GO:0045930	negative regulation of mitotic cell cycle	292	0.532472	2.00954	1e-10	2.46e-09	1.28612e-09	3366	tags=42%, list=16%, signal=36%	PSMB9/CDC20/CCNB1/CDK1/CDC6/PLK1/TRIP13/FAP/BUB1/CDKN2A/MAD2L1/AURKA/AURKB/BUB1B/TTK/ZWINT/HMGA2/CDT1/CHEK1/TIMP2/GTSE1/NDC80/BRCA1/GADD45A/CENPF/PSMB8/ORC1/PSME2/DDIAS/CCL2/CLSPN/EME1/PSMB10/PML/GAS1/KNTC1/E2F1/NABP1/CDC25C/EZH2/NBN/CDK2/CDK6/TOPBP1/E2F7/SLFN11/PRKDC/E2F8/FBXO5/SFN/SPDL1/EGFR/RBL1/DONSON/FANCD2/PSMD2/AVEN/BUB3/PSMC2/BRINP1/DACT1/ZWILCH/PSMB3/DCLRE1B/PSMA5/CCND1/PCNA/GPNMB/PSMD12…
BP	GO:0048002	antigen processing and presentation of peptide antigen	189	0.607464	2.20206	1e-10	2.46e-09	1.28612e-09	3786	tags=54%, list=18%, signal=44%	PSMB9/TAP1/KIF2C/KIF4A/CTSL/TAP2/FCER1G/CYBB/KIF11/RACGAP1/KIF23/LAG3/ITGAV/CD209/FCGR1A/B2M/SEC23A/CTSV/PSMB8/HLA-B/PSME2/CLEC4A/NCF2/KIF15/CENPE/HLA-F/FCGR2B/ERAP2/HLA-DQA1/PSMB10/KIF18A/HLA-C/HLA-DQA2/HLA-DRA/CAPZA1/CAPZA2/HLA-A/PSMD2/PSMC2/AP2M1/HLA-G/HLA-DPA1/KIF2A/PSMB3/PSMA5/NCF1/KIF3C/ITGB5/TAPBPL/PSMD12/PSMA6/PSME1/AP1S3/ERAP1/SEC24A/PYCARD/PSMB7/AP2S1/CTSS/PSME3/PSMC4/NCF4/AP1S1/HLA-DMB…
BP	GO:0048285	organelle fission	450	0.564851	2.20559	1e-10	2.46e-09	1.28612e-09	2979	tags=33%, list=14%, signal=29%	UBE2C/EREG/ANLN/TPX2/TOP2A/MYBL2/CDC20/SPHK1/MKI67/CCNB1/CDK1/CDCA5/DLGAP5/KIF2C/CDC6/KIF4A/NCAPG/CCNB2/PLK1/NEK2/TRIP13/NCAPH/CDCA8/CCNE1/BUB1/NUSAP1/KIF11/CKS2/RACGAP1/KIF18B/MAD2L1/AURKA/RAD51AP1/AURKB/KIF23/PRC1/BUB1B/KIFC1/PTTG1/TTK/ZWINT/NUF2/SPAG5/TACC3/CORO1C/CDT1/CHEK1/PKMYT1/NDC80/CENPF/RAD51/UBE2S/NCAPG2/KIF20B/RAD54L/CENPE/CENPK/MTFR2/EME1/DSCC1/MND1/KIF14/ESPL1/NCAPD2/MYBL1/IL1B/KNTC…
BP	GO:0050851	antigen receptor-mediated signaling pathway	235	0.561991	2.08424	1e-10	2.46e-09	1.28612e-09	3784	tags=48%, list=18%, signal=40%	GBP1/PSMB9/KCNN4/LILRB4/RIPK2/LAPTM5/LCP2/PSMB8/CD3D/PSME2/THY1/FCGR2B/ADA/MNDA/PTPN22/HLA-DQA1/PSMB10/LAT2/GATA3/PTPRC/NCK1/CTLA4/HLA-DQA2/FOXP3/CD3E/LYN/BTN3A2/PRNP/HLA-DRA/BCL10/SLA2/BTN3A1/HLA-A/CD300A/PAK2/PSMD2/LCK/SH2D1A/BTN3A3/PSMC2/HLA-DPA1/PSMB3/CD247/NCKAP1L/PSMA5/LPXN/STOML2/CD4/WAS/CD3G/PSMD12/PSMA6/PSME1/IGLL5/PSMB7/PSME3/PSMC4/TNFRSF21/CD276/PAG1/PIK3CD/CRKL/HLA-DRB1/PSMD14/PSMB4/P…
BP	GO:0050852	T cell receptor signaling pathway	190	0.606989	2.20545	1e-10	2.46e-09	1.28612e-09	3784	tags=52%, list=18%, signal=43%	GBP1/PSMB9/KCNN4/LILRB4/RIPK2/LAPTM5/LCP2/PSMB8/CD3D/PSME2/THY1/ADA/PTPN22/HLA-DQA1/PSMB10/GATA3/PTPRC/NCK1/CTLA4/HLA-DQA2/FOXP3/CD3E/BTN3A2/PRNP/HLA-DRA/BCL10/SLA2/BTN3A1/HLA-A/CD300A/PAK2/PSMD2/LCK/SH2D1A/BTN3A3/PSMC2/HLA-DPA1/PSMB3/CD247/PSMA5/STOML2/CD4/WAS/CD3G/PSMD12/PSMA6/PSME1/PSMB7/PSME3/PSMC4/TNFRSF21/CD276/PAG1/PIK3CD/CRKL/HLA-DRB1/PSMD14/PSMB4/PSMD11/PAWR/CARD11/PSMD3/PAK1/EIF2B1/THEM…
BP	GO:0051249	regulation of lymphocyte activation	418	0.486943	1.89472	1e-10	2.46e-09	1.28612e-09	3121	tags=42%, list=15%, signal=36%	CD274/IDO1/ANXA1/IL20RB/LGALS1/PDCD1LG2/CCL5/IL2RA/SLAMF8/IRF1/MMP14/VCAM1/INHBA/CD40/LILRB4/VSIG4/IFNG/TNFSF13B/LILRB2/HAVCR2/RIPK2/TNFRSF18/ZNF683/LAG3/ADAM8/TNFSF4/CD209/AXL/CD86/LAPTM5/CD2/CLCF1/AIF1/CCL21/PDCD1/RAC2/CCL2/SIRPA/THY1/HLA-F/ZP3/CLEC7A/SIRPG/SAMSN1/FCGR2B/ADA/MNDA/PTPN22/FGL2/IL1B/TYROBP/CD70/TNFAIP3/GATA3/IL18/PTPRC/PLA2G2D/IL1A/NCK1/TBX21/IL23A/GAL/CTLA4/TFRC/FOXP3/CD3E/TIGIT/…
BP	GO:0051607	defense response to virus	246	0.608849	2.26332	1e-10	2.46e-09	1.28612e-09	2537	tags=40%, list=12%, signal=36%	CXCL10/CXCL9/AIM2/GBP1/MMP12/STAT1/BIRC3/PMAIP1/IL2RA/IFIT3/OAS3/IFI16/GBP3/ISG15/OAS1/IRF1/DDX60/MICB/OAS2/OASL/CD40/IFNG/IFI44L/IFIH1/DDIT4/IFIT2/RNASE2/PLSCR1/RSAD2/NLRC5/IFI27/PRF1/IFIT1/APOBEC3G/RTP4/UNC13D/DDX58/APOBEC3B/PARP9/DTX3L/PTPN22/FGL2/PML/SAMHD1/TNFAIP3/FLNA/BST2/PTPRC/MX1/IL23A/TLR8/ABCE1/MLKL/SLFN11/IRF5/LILRB1/IL12RB1/SKP2/IL6/TRIM6/BIRC2/DDX21/IFITM1/IL15/POLR3G/STAT2/IFIT5/IF…
BP	GO:0070555	response to interleukin-1	196	0.585526	2.14141	1e-10	2.46e-09	1.28612e-09	3586	tags=48%, list=17%, signal=40%	GBP1/CCL8/PSMB9/ANXA1/CCL13/GBP2/CCL5/CCL4/CCL7/CCL11/GBP3/CCL3/CD40/CXCL8/ADAMTS12/RIPK2/CCL26/HIF1A/CCL4L1/CCL21/PSMB8/PSME2/CCL2/SIRPA/CHI3L1/CCL18/PSMB10/IL1R2/IL1B/IRAK2/IL1RN/IL1A/XCL2/VRK2/IL6/CCL24/RPS6KA4/PSMD2/PSMC2/PRKCA/IL1RAP/PSMB3/PSMA5/NR1D1/AKAP12/NOD2/ABCC2/TNIP2/IRAK1/CCL20/PSMD12/PSMA6/PSME1/CCL22/ICAM1/PYCARD/PSMB7/ZBP1/NKX3-1/PSME3/PSMC4/OTUD4/MYD88/UBC/ETS1/HYAL3/PSMD14/CEBP…
BP	GO:0071103	DNA conformation change	266	0.564503	2.12367	1e-10	2.46e-09	1.28612e-09	2929	tags=32%, list=14%, signal=27%	TOP2A/ANXA1/CCNB1/CDCA5/NCAPG/HJURP/CENPA/HMGA1/NCAPH/ASF1B/CDKN2A/NUSAP1/CENPW/MCM4/HMGA2/MCM6/MCM2/RECQL/CENPU/RFC4/RAD51/NCAPG2/RAD54L/RECQL4/CENPK/HMGB2/OIP5/CENPI/DSCC1/CENPN/NCAPD2/CENPH/SMC2/NBN/MCM7/RFC5/INCENP/BRIP1/CENPM/SMC4/ERCC6L/CHAF1A/ZNFX1/POLQ/NCAPD3/CENPL/RFC2/POT1/POLE3/RAD23B/CHAF1B/MCM5/MIS18A/SUV39H1/RFC3/CENPQ/GTF2H3/DDX11/SET/PIF1/DNMT1/BLM/CENPO/UBC/HELLS/SSBP1/DHX36/RUVB…
BP	GO:0071346	cellular response to interferon-gamma	171	0.665924	2.38346	1e-10	2.46e-09	1.28612e-09	1710	tags=42%, list=8%, signal=38%	GBP1/CCL8/MT2A/GBP5/STAT1/CCL13/GBP2/GBP4/CCL5/CCL4/CCL7/CCL11/OAS3/GBP3/OAS1/IRF1/OAS2/OASL/VCAM1/CCL3/GAPDH/IFNG/PTAFR/CCL26/FCGR1A/CCL4L1/B2M/NLRC5/CD44/AIF1/CCL21/HLA-B/CCL2/NMI/SIRPA/CCL18/ZYX/HLA-F/PARP9/FASLG/HLA-DQA1/PML/CASP1/HCK/HLA-C/ACTR3/HLA-DQA2/IRF5/MRC1/PPARG/JAK2/XCL2/HLA-DRA/IL12RB1/PARP14/HLA-A/TRIM21/CCL24/VIM/HLA-G/CDC42EP2/HLA-DPA1/SP100/WAS/CLDN1/CCL20/TLR4/GBP6/CCL22/ICAM1…
BP	GO:0071347	cellular response to interleukin-1	174	0.604525	2.17396	1e-10	2.46e-09	1.28612e-09	3586	tags=52%, list=17%, signal=43%	GBP1/CCL8/PSMB9/CCL13/GBP2/CCL5/CCL4/CCL7/CCL11/GBP3/CCL3/CD40/CXCL8/ADAMTS12/RIPK2/CCL26/HIF1A/CCL4L1/CCL21/PSMB8/PSME2/CCL2/SIRPA/CHI3L1/CCL18/PSMB10/IL1R2/IL1B/IRAK2/IL1RN/IL1A/XCL2/VRK2/IL6/CCL24/RPS6KA4/PSMD2/PSMC2/IL1RAP/PSMB3/PSMA5/NR1D1/AKAP12/NOD2/ABCC2/TNIP2/IRAK1/CCL20/PSMD12/PSMA6/PSME1/CCL22/ICAM1/PYCARD/PSMB7/ZBP1/NKX3-1/PSME3/PSMC4/OTUD4/MYD88/UBC/HYAL3/PSMD14/CEBPB/PSMB4/PSMD11/PS…
CC	GO:0098687	chromosomal region	302	0.642198	2.44229	1e-10	2.46e-09	1.28612e-09	3366	tags=44%, list=16%, signal=37%	TOP2A/BIRC5/CCNB1/CDK1/CDCA5/KIF2C/NCAPG/HJURP/CENPA/PLK1/NEK2/CDCA8/BUB1/CENPW/MCM4/MAD2L1/RAD51AP1/AURKB/SKA3/BUB1B/TTK/ZWINT/NUF2/SPAG5/MCM6/CDT1/CHEK1/MCM2/NDC80/CENPU/CENPF/RAD51/ORC1/SKA1/SNAI1/SPC24/CENPE/FEN1/RECQL4/CENPK/SPC25/OIP5/CENPI/ALYREF/DSCC1/CENPN/NCAPD2/PML/KNTC1/CENPH/NABP1/EZH2/NBN/MCM7/KIF18A/NUP37/INCENP/KNSTRN/CENPM/SMC4/PRKDC/ERCC6L/CLIP1/SPDL1/NCAPD3/SKA2/DSN1/LRIF1/CENP…
BP	GO:0098813	nuclear chromosome segregation	243	0.647856	2.40681	1e-10	2.46e-09	1.28612e-09	1816	tags=33%, list=9%, signal=30%	UBE2C/TOP2A/CDC20/CCNB1/CDCA5/DLGAP5/KIF2C/CDC6/KIF4A/NCAPG/PLK1/NEK2/TRIP13/NCAPH/CDCA8/CCNE1/BUB1/NUSAP1/RACGAP1/FAM83D/KIF18B/MAD2L1/AURKB/KIF23/PRC1/BUB1B/KIFC1/PTTG1/TTK/ZWINT/NUF2/SPAG5/ECT2/TACC3/CDT1/NDC80/CENPF/NCAPG2/CENPE/FEN1/CENPK/EME1/DSCC1/KIF14/ESPL1/NCAPD2/KNTC1/SMC2/KIF18A/INCENP/P3H4/RMI2/BRIP1/ACTR3/KNSTRN/SMC4/RAN/FBXO5/TUBG1/SPDL1/NCAPD3/NDC1/DSN1/PSRC1/FANCD2/BUB3/NAA50/CDC…
BP	GO:0140014	mitotic nuclear division	281	0.635696	2.39966	1e-10	2.46e-09	1.28612e-09	2078	tags=34%, list=10%, signal=31%	UBE2C/EREG/ANLN/TPX2/MYBL2/CDC20/SPHK1/MKI67/CCNB1/CDK1/CDCA5/DLGAP5/KIF2C/CDC6/KIF4A/NCAPG/CCNB2/PLK1/NEK2/TRIP13/NCAPH/CDCA8/BUB1/NUSAP1/KIF11/RACGAP1/KIF18B/MAD2L1/AURKA/AURKB/KIF23/PRC1/BUB1B/KIFC1/PTTG1/TTK/ZWINT/NUF2/SPAG5/TACC3/CDT1/CHEK1/PKMYT1/NDC80/CENPF/UBE2S/NCAPG2/KIF20B/CENPE/CENPK/DSCC1/KIF14/ESPL1/NCAPD2/IL1B/KNTC1/SMC2/CDC25C/FLNA/TGFA/KIF18A/IL1A/INCENP/KNSTRN/SMC4/RAN/HSPA1A/BO…
BP	GO:0140546	defense response to symbiont	246	0.608849	2.26332	1e-10	2.46e-09	1.28612e-09	2537	tags=40%, list=12%, signal=36%	CXCL10/CXCL9/AIM2/GBP1/MMP12/STAT1/BIRC3/PMAIP1/IL2RA/IFIT3/OAS3/IFI16/GBP3/ISG15/OAS1/IRF1/DDX60/MICB/OAS2/OASL/CD40/IFNG/IFI44L/IFIH1/DDIT4/IFIT2/RNASE2/PLSCR1/RSAD2/NLRC5/IFI27/PRF1/IFIT1/APOBEC3G/RTP4/UNC13D/DDX58/APOBEC3B/PARP9/DTX3L/PTPN22/FGL2/PML/SAMHD1/TNFAIP3/FLNA/BST2/PTPRC/MX1/IL23A/TLR8/ABCE1/MLKL/SLFN11/IRF5/LILRB1/IL12RB1/SKP2/IL6/TRIM6/BIRC2/DDX21/IFITM1/IL15/POLR3G/STAT2/IFIT5/IF…
BP	GO:1901987	regulation of cell cycle phase transition	431	0.500484	1.94277	1e-10	2.46e-09	1.28612e-09	3551	tags=38%, list=17%, signal=32%	UBE2C/ANLN/TPX2/PSMB9/CDC20/ANXA1/CCNB1/CDK1/CDCA5/DLGAP5/HMMR/CDC6/UBD/PLK1/NEK2/TRIP13/BUB1/CDKN2A/FAM83D/MAD2L1/AURKA/AURKB/BUB1B/TTK/ZWINT/HMGA2/CDT1/CHEK1/GTSE1/NDC80/PLK4/DTL/BRCA1/GADD45A/CENPF/AIF1/PSMB8/ORC1/PSME2/CCL2/CENPE/YWHAG/DBF4/CLSPN/KIF14/ESPL1/TUBA4A/PSMB10/PML/KNTC1/E2F1/NABP1/CDC25C/EZH2/NBN/CDK2/CDK6/TOPBP1/E2F7/SLFN11/UBE2E2/PRKDC/CDC25A/HAUS6/CDC7/E2F8/FBXO5/TUBG1/SFN/SPDL…
BP	GO:1901988	negative regulation of cell cycle phase transition	237	0.539201	1.99313	1e-10	2.46e-09	1.28612e-09	3551	tags=46%, list=17%, signal=38%	PSMB9/CDC20/CCNB1/CDK1/CDC6/PLK1/TRIP13/BUB1/CDKN2A/MAD2L1/AURKA/AURKB/BUB1B/TTK/ZWINT/HMGA2/CDT1/CHEK1/GTSE1/NDC80/DTL/BRCA1/GADD45A/CENPF/PSMB8/ORC1/PSME2/CCL2/CLSPN/PSMB10/PML/KNTC1/E2F1/NABP1/CDC25C/EZH2/NBN/CDK2/CDK6/TOPBP1/E2F7/SLFN11/PRKDC/E2F8/FBXO5/SFN/SPDL1/RBL1/DONSON/PSMD2/AVEN/BUB3/PSMC2/DACT1/PSMB3/PSMA5/CCND1/PCNA/GPNMB/PSMD12/PSMA6/PSME1/TICRR/MAD2L2/PSMB7/ATF5/PSME3/PSMC4/BLM/TAO…
BP	GO:1901990	regulation of mitotic cell cycle phase transition	400	0.520396	2.02045	1e-10	2.46e-09	1.28612e-09	4066	tags=44%, list=20%, signal=36%	UBE2C/ANLN/TPX2/PSMB9/CDC20/ANXA1/CCNB1/CDK1/CDCA5/DLGAP5/HMMR/CDC6/UBD/PLK1/NEK2/TRIP13/BUB1/CDKN2A/MAD2L1/AURKA/AURKB/BUB1B/TTK/ZWINT/HMGA2/CDT1/CHEK1/GTSE1/NDC80/PLK4/DTL/BRCA1/GADD45A/CENPF/AIF1/PSMB8/ORC1/PSME2/CCL2/CENPE/YWHAG/CLSPN/KIF14/ESPL1/TUBA4A/PSMB10/PML/KNTC1/E2F1/NABP1/CDC25C/EZH2/NBN/CDK2/CDK6/TOPBP1/E2F7/SLFN11/UBE2E2/PRKDC/CDC25A/HAUS6/CDC7/E2F8/FBXO5/TUBG1/SFN/SPDL1/EGFR/RBL1/…
BP	GO:1902749	regulation of cell cycle G2/M phase transition	208	0.586311	2.13906	1e-10	2.46e-09	1.28612e-09	4064	tags=49%, list=20%, signal=39%	TPX2/PSMB9/CCNB1/CDK1/HMMR/CDC6/PLK1/NEK2/AURKA/AURKB/HMGA2/CHEK1/GTSE1/PLK4/DTL/BRCA1/CENPF/PSMB8/ORC1/PSME2/YWHAG/CLSPN/KIF14/TUBA4A/PSMB10/NABP1/CDC25C/NBN/CDK2/TOPBP1/CDC25A/HAUS6/CDC7/FBXO5/TUBG1/NEDD1/DONSON/PSMD2/AVEN/PSMC2/TUBB/PSMB3/PSMA5/CCND1/PSMD12/PSMA6/PSME1/TICRR/PSMB7/HSP90AA1/ATF5/PSME3/PSMC4/BLM/TAOK3/NABP2/DYNLL1/PSMD14/BRSK1/PSMB4/CDK4/RINT1/PSMD11/PSMD3/NDE1/RAD21/MAPRE1/HAUS…
BP	GO:1902850	microtubule cytoskeleton organization involved in mitosis	135	0.639734	2.1988	1e-10	2.46e-09	1.28612e-09	2078	tags=37%, list=10%, signal=34%	TPX2/MYBL2/CDC20/CCNB1/DLGAP5/KIF4A/CENPA/PLK1/NEK2/NUSAP1/KIF11/RACGAP1/MAD2L1/AURKA/AURKB/KIF23/PRC1/KIFC1/TTK/NUF2/TACC3/SAPCD2/NDC80/ITGB1/CENPE/SPC25/ESPL1/CENPH/FLNA/STIL/RAN/HSPA1A/BORA/TUBG1/SPDL1/PSRC1/KIF2A/GPSM2/CHMP5/SMC3/RCC1/WDR62/HSPA1B/MAP4/NUP62/STMN1/CHMP2B/MZT1/KPNB1/CCSAP
BP	GO:0036230	granulocyte activation	491	0.448294	1.77655	1.03018e-10	2.48899e-09	1.30128e-09	3104	tags=39%, list=15%, signal=34%	CDA/PLAU/S100A9/S100A8/MMP9/CCL5/PLAUR/GPR84/TNFAIP6/FCER1G/GGH/CYBB/CD14/CCL3/HSPA6/PYGL/CXCL8/C3AR1/PTAFR/LILRB2/FCGR2A/ADAM8/HK3/ITGAV/RNASE2/SLC2A5/TIMP2/CLEC5A/PRSS3/B2M/CTSB/RHOF/CD44/FPR1/DSP/CD53/HLA-B/S100A7/RAB31/PGM2/SIRPA/CHI3L1/CTSC/UNC13D/ITGB2/ITGAM/GLIPR1/PGAM1/SLC2A3/FCGR2B/B4GALT1/MNDA/FGL2/ANPEP/TYROBP/TCN1/PKM/BST2/RAP2B/IL18/PTPRC/ANXA2/SERPINB1/LAIR1/S100A11/HLA-C/VCL/ALDOA/…
BP	GO:1901991	negative regulation of mitotic cell cycle phase transition	225	0.55713	2.05592	1.22131e-10	2.899e-09	1.51564e-09	3551	tags=46%, list=17%, signal=39%	PSMB9/CDC20/CCNB1/CDK1/CDC6/PLK1/TRIP13/BUB1/CDKN2A/MAD2L1/AURKA/AURKB/BUB1B/TTK/ZWINT/HMGA2/CDT1/CHEK1/GTSE1/NDC80/BRCA1/GADD45A/CENPF/PSMB8/ORC1/PSME2/CCL2/CLSPN/PSMB10/PML/KNTC1/E2F1/NABP1/CDC25C/EZH2/NBN/CDK2/CDK6/TOPBP1/E2F7/SLFN11/PRKDC/E2F8/FBXO5/SFN/SPDL1/RBL1/DONSON/PSMD2/AVEN/BUB3/PSMC2/DACT1/PSMB3/PSMA5/CCND1/PCNA/GPNMB/PSMD12/PSMA6/PSME1/TICRR/MAD2L2/PSMB7/PSME3/PSMC4/BLM/TAOK3/RFWD3/…
BP	GO:0050900	leukocyte migration	434	0.461674	1.79509	1.43694e-10	3.35204e-09	1.75249e-09	2706	tags=37%, list=13%, signal=33%	CXCL10/CXCL9/CCL8/MMP1/CXCL11/S100A9/S100A8/GREM1/COL1A1/ANXA1/CCL13/MMP9/SLC16A3/SAA1/FN1/SLC16A1/CCL5/VEGFC/CCL4/CCL7/ITGA5/CCL11/SLAMF8/MMP14/COL1A2/CXCL5/FCER1G/VCAM1/CCL3/SERPINE1/CXCL8/C3AR1/PTAFR/TNFRSF18/CCL26/ADAM8/ITGAV/CCL4L1/ITGA2/CSF1R/CD2/ITGB1/CCR5/CD44/AIF1/CCL21/ITGA3/S100A7/RAC2/CCL2/CSF1/CCR1/SIRPA/CCL18/ITGB2/HRH1/ITGAM/THY1/ZP3/CXCL13/SIRPG/MYO1G/B4GALT1/ADA/CXCR3/GATA3/ATP1B…
BP	GO:0051251	positive regulation of lymphocyte activation	272	0.523069	1.97297	1.58942e-10	3.64489e-09	1.9056e-09	3121	tags=45%, list=15%, signal=39%	CD274/ANXA1/LGALS1/PDCD1LG2/CCL5/IL2RA/MMP14/VCAM1/CD40/LILRB4/IFNG/TNFSF13B/LILRB2/HAVCR2/RIPK2/ADAM8/TNFSF4/CD209/AXL/CD86/CLCF1/AIF1/CCL21/PDCD1/CCL2/SIRPA/THY1/HLA-F/ZP3/CLEC7A/SIRPG/ADA/PTPN22/IL1B/TYROBP/CD70/GATA3/IL18/PTPRC/IL1A/NCK1/TBX21/IL23A/CTLA4/TFRC/FOXP3/CD3E/PRKDC/IL27RA/LYN/HLA-DRA/SH3KBP1/LILRB1/BCL10/IL12RB1/EBI3/HLA-A/IL6/PAK2/IL15/LCK/PNP/ICOS/HLA-G/HLA-DPA1/JAK3/SLC7A1/KLRC…
BP	GO:0051321	meiotic cell cycle	229	0.537772	1.98782	2.281e-10	5.07221e-09	2.65183e-09	2946	tags=29%, list=14%, signal=25%	EREG/TOP2A/CDC20/CCNB2/PLK1/NEK2/TRIP13/CCNE1/BUB1/CKS2/AURKA/RAD51AP1/BUB1B/PTTG1/TTK/NUF2/EXO1/PKMYT1/RAD51/RAD54L/XRCC2/EME1/MND1/ESPL1/NCAPD2/MYBL1/SMC2/CDC25C/NBN/KIF18A/CDK2/INCENP/OSGIN2/P3H4/BRIP1/ACTR3/SMC4/CDC25A/FBXO5/TUBG1/NCAPD3/NDC1/FANCD2/DUSP13/BUB3/PSMC3IP/RNF212/FIGNL1/SMC3/FANCA/ACTR2/BRCA2/CYP26B1/MSH6/OVOL1/RAD21/CCNE2/HORMAD1/MUS81/PPP2CA/C11orf80/NSUN2/SMC1B/CDC25B/CHFR/ZW1…
BP	GO:0071222	cellular response to lipopolysaccharide	186	0.566032	2.05295	2.29053e-10	5.07221e-09	2.65183e-09	2210	tags=38%, list=11%, signal=34%	CXCL10/CXCL9/CD274/CXCL11/PDCD1LG2/CCL5/CXCL5/CD14/CCL3/CD40/SERPINE1/CXCL8/PTAFR/LILRB2/HAVCR2/RIPK2/TNFSF4/AXL/CD86/CCR5/CCL2/SIRPA/HMGB2/CXCL13/PTPN22/CSF2/IL1B/IRAK2/CASP1/TNFAIP3/IL18/IL1A/HCK/CMPK2/MRC1/LYN/IL36RN/ADAM9/CARD17/LILRB1/BCL10/MTDH/PPBP/IL6/VIM/CARD16/PRKCA/NR1D1/NOD2/ABCC2/TNIP2/CHMP5/IRAK1/GFI1/TLR4/TICAM1/ICAM1/TNIP3/LY96/PYCARD/CD80/SBNO2/MYD88/PPARD/CXCL1/CEBPB/CDK4/TNF/PL…
BP	GO:0042119	neutrophil activation	486	0.44958	1.78015	2.3243e-10	5.07221e-09	2.65183e-09	3104	tags=38%, list=15%, signal=33%	CDA/PLAU/S100A9/S100A8/MMP9/CCL5/PLAUR/GPR84/TNFAIP6/FCER1G/GGH/CYBB/CD14/HSPA6/PYGL/CXCL8/C3AR1/PTAFR/LILRB2/FCGR2A/ADAM8/HK3/ITGAV/RNASE2/SLC2A5/TIMP2/CLEC5A/PRSS3/B2M/CTSB/RHOF/CD44/FPR1/DSP/CD53/HLA-B/S100A7/RAB31/PGM2/SIRPA/CHI3L1/CTSC/UNC13D/ITGB2/ITGAM/GLIPR1/PGAM1/SLC2A3/FCGR2B/B4GALT1/MNDA/FGL2/ANPEP/TYROBP/TCN1/PKM/BST2/RAP2B/IL18/PTPRC/ANXA2/SERPINB1/LAIR1/S100A11/HLA-C/VCL/ALDOA/SIGLE…
BP	GO:0071219	cellular response to molecule of bacterial origin	194	0.565917	2.06219	2.5658e-10	5.51036e-09	2.8809e-09	2210	tags=38%, list=11%, signal=34%	CXCL10/CXCL9/CD274/CXCL11/PDCD1LG2/CCL5/CXCL5/CD14/CCL3/CD40/SERPINE1/CXCL8/PTAFR/LILRB2/HAVCR2/RIPK2/TNFSF4/AXL/CD86/CCR5/CCL2/SIRPA/HMGB2/CXCL13/FCGR2B/PTPN22/CSF2/IL1B/IRAK2/CASP1/TNFAIP3/IL18/IL1A/HCK/CMPK2/MRC1/LYN/IL36RN/ADAM9/CARD17/LILRB1/BCL10/MTDH/PPBP/IL6/VIM/TLR6/CARD16/PRKCA/NR1D1/TLR1/NOD2/ABCC2/TNIP2/CHMP5/IRAK1/GFI1/TLR4/TICAM1/ICAM1/TNIP3/LY96/PYCARD/CD80/SBNO2/MYD88/PPARD/TREM2/…
BP	GO:0002768	immune response-regulating cell surface receptor signaling pathway	388	0.467733	1.81382	2.76657e-10	5.84871e-09	3.05779e-09	3705	tags=43%, list=18%, signal=36%	GBP1/PSMB9/FCGR3A/FCER1G/MICB/KCNN4/FPR3/CD40/LILRB4/C3AR1/LILRB2/RIPK2/FCGR2A/CD209/FCGR1A/LAPTM5/PLSCR1/LCP2/FPR1/PSMB8/CD3D/PSME2/CLEC4A/LIMK1/MUC16/THY1/FCGR2B/MYO1G/ADA/MNDA/CLEC4E/PTPN22/HLA-DQA1/PSMB10/LAT2/TYROBP/WIPF1/GATA3/PTPRC/HCK/NCK1/ARPC1B/RELB/ARPC1A/CTLA4/ACTR3/HLA-DQA2/FOXP3/CD3E/CMKLR1/LYN/BTN3A2/PRNP/HLA-DRA/LILRB1/BCL10/SLA2/BTN3A1/HLA-A/CD300A/NRAS/PAK2/ACTB/PSMD2/LCK/SH2D1A…
BP	GO:0045229	external encapsulating structure organization	385	0.469542	1.82428	3.32376e-10	6.91854e-09	3.61712e-09	2154	tags=32%, list=10%, signal=29%	COL11A1/TGFBI/MMP12/MMP1/LAMC2/SULF1/SFRP2/TNC/GREM1/COL12A1/SPP1/POSTN/LOXL2/COL1A1/MMP9/COL3A1/FSCN1/MMP11/MFAP5/FN1/COL5A2/ADAM12/ITGA5/COL6A1/CTSL/MMP13/PDPN/MMP14/COL1A2/VCAN/LAMB3/COL6A2/FAP/LOX/CTSK/VCAM1/SERPINE1/ADAM19/ADAMTS12/COL5A1/SERPINB5/ITGB4/ADAM8/ADAMTS2/ITGAV/COL15A1/TIMP2/ITGA11/CCDC80/ITGA2/COL7A1/COL6A3/ITGB1/CD44/ITGA3/CTSV/FKBP10/ITGB2/FBN1/ITGAM/COL10A1/LCP1/B4GALT1/MYO1E…
BP	GO:0030198	extracellular matrix organization	382	0.469935	1.82002	3.56912e-10	7.31669e-09	3.82527e-09	2154	tags=32%, list=10%, signal=30%	COL11A1/TGFBI/MMP12/MMP1/LAMC2/SULF1/SFRP2/TNC/GREM1/COL12A1/SPP1/POSTN/LOXL2/COL1A1/MMP9/COL3A1/FSCN1/MMP11/MFAP5/FN1/COL5A2/ADAM12/ITGA5/COL6A1/CTSL/MMP13/PDPN/MMP14/COL1A2/VCAN/LAMB3/COL6A2/FAP/LOX/CTSK/VCAM1/SERPINE1/ADAM19/ADAMTS12/COL5A1/SERPINB5/ITGB4/ADAM8/ADAMTS2/ITGAV/COL15A1/TIMP2/ITGA11/CCDC80/ITGA2/COL7A1/COL6A3/ITGB1/CD44/ITGA3/CTSV/FKBP10/ITGB2/FBN1/ITGAM/COL10A1/LCP1/B4GALT1/MYO1E…
BP	GO:0000725	recombinational repair	129	0.627321	2.15151	3.86633e-10	7.80768e-09	4.08197e-09	3845	tags=46%, list=19%, signal=37%	CDC45/MCM4/RAD51AP1/MCM6/CHEK1/MCM2/RECQL/BRCA1/RAD51/RAD54L/FEN1/RECQL4/XRCC2/GINS2/SAMHD1/NABP1/NBN/MCM7/GINS4/RMI2/AUNIP/CDC7/RPA3/POLQ/PARPBP/TIMELESS/TONSL/MCM5/FIGNL1/WAS/SFR1/MAD2L2/ACTR2/BRCA2/RHNO1/BLM/RFWD3/NABP2/PPP4C/PSMD14/PALB2/FANCB/MCM8/RAD21/MUS81/MCM3/GEN1/RMI1/UBE2N/PPP4R2/RIF1/SMC6/XRCC3/RBBP8/RAD54B/MMS22L/RAD50/ERCC4/FANCM
BP	GO:1903131	mononuclear cell differentiation	403	0.467335	1.81743	4.20287e-10	8.36247e-09	4.37202e-09	3121	tags=36%, list=15%, signal=31%	ANXA1/LGALS1/BATF2/IL2RA/SLAMF8/CTSL/IFI16/UBD/IRF1/MMP14/FCER1G/VCAM1/INHBA/LILRB4/MAFB/IFNG/CD8A/LILRB2/RIPK2/TNFRSF18/ZNF683/LAG3/ADAM8/LY6D/TNFSF4/AXL/CSF1R/CD86/B2M/CD2/CLCF1/ITGB1/RSAD2/MYC/CD3D/HLA-B/CSF1/MT1G/FCGR2B/GPR68/ADA/PTPN22/CSF2/FGL2/IL1B/EZH2/BATF3/GATA3/SPI1/IL18/PTPRC/PLA2G2D/IL1A/CDK6/TBX21/RELB/IL23A/CTLA4/FOXP3/CD3E/PRKDC/LYN/PPARG/HLA-DRA/LILRB1/IL12RB1/IL11/IL6/BATF/FANCD…
BP	GO:1903046	meiotic cell cycle process	171	0.580168	2.07652	4.55308e-10	8.92801e-09	4.66769e-09	2631	tags=30%, list=13%, signal=26%	EREG/TOP2A/CDC20/CCNB2/PLK1/TRIP13/CCNE1/BUB1/CKS2/AURKA/RAD51AP1/BUB1B/PTTG1/TTK/NUF2/RAD51/RAD54L/EME1/MND1/ESPL1/NCAPD2/MYBL1/SMC2/CDC25C/KIF18A/INCENP/P3H4/BRIP1/ACTR3/SMC4/CDC25A/FBXO5/TUBG1/NCAPD3/NDC1/FANCD2/PSMC3IP/RNF212/FIGNL1/FANCA/ACTR2/BRCA2/CYP26B1/MSH6/OVOL1/RAD21/CCNE2/HORMAD1/MUS81/C11orf80/NSUN2
BP	GO:0002833	positive regulation of response to biotic stimulus	245	0.528878	1.96474	4.83923e-10	9.35355e-09	4.89017e-09	3609	tags=46%, list=17%, signal=39%	AIM2/MMP12/CD274/EREG/PSMB9/GBP5/CCL5/IFI16/FCER1G/DDX60/IFI35/HAVCR2/LAG3/ADAM8/CD209/PLSCR1/NLRC5/PSMB8/PSME2/CLEC4A/NMI/MUC16/HMGB2/HLA-F/PARP9/MNDA/CLEC4E/PSMB10/TYROBP/HCK/RELB/TLR8/PRKDC/LYN/KIR2DL4/BCL10/PVR/NRAS/TRIM6/PAK2/PSMD2/SH2D1A/POLR3G/PSMC2/HLA-G/PRKCA/PSMB3/KLRC2/PSMA5/FPR2/FADD/NOD2/RAET1E/VAV1/PSMD12/PSMA6/PSME1/TLR4/KLK5/CRTAM/LY96/PYCARD/PSMB7/HSP90AA1/HSPD1/SLC15A4/ZBP1/PSME…
BP	GO:0000724	double-strand break repair via homologous recombination	128	0.625289	2.14664	5.33398e-10	1.01646e-08	5.31421e-09	3845	tags=45%, list=19%, signal=37%	CDC45/MCM4/RAD51AP1/MCM6/CHEK1/MCM2/RECQL/BRCA1/RAD51/RAD54L/FEN1/RECQL4/XRCC2/GINS2/SAMHD1/NABP1/NBN/MCM7/GINS4/RMI2/AUNIP/CDC7/RPA3/POLQ/PARPBP/TIMELESS/TONSL/MCM5/FIGNL1/WAS/SFR1/MAD2L2/ACTR2/BRCA2/BLM/RFWD3/NABP2/PPP4C/PSMD14/PALB2/FANCB/MCM8/RAD21/MUS81/MCM3/GEN1/RMI1/UBE2N/PPP4R2/RIF1/SMC6/XRCC3/RBBP8/RAD54B/MMS22L/RAD50/ERCC4/FANCM
BP	GO:0071216	cellular response to biotic stimulus	216	0.55324	2.02681	5.78801e-10	1.08766e-08	5.68647e-09	2801	tags=40%, list=14%, signal=35%	CXCL10/CXCL9/CD274/CXCL11/PDCD1LG2/CCL5/CXCL5/CD14/CCL3/CD40/SERPINE1/CXCL8/PTAFR/LILRB2/HAVCR2/RIPK2/TNFSF4/AXL/CD86/CCR5/CCL2/SIRPA/HMGB2/CLEC7A/CXCL13/EME1/FCGR2B/PTPN22/CSF2/IL1B/IRAK2/CASP1/TNFAIP3/IL18/IL1A/HCK/CMPK2/MRC1/LYN/IL36RN/ADAM9/CARD17/LILRB1/BCL10/MTDH/PPBP/IL6/VIM/TLR6/CARD16/PRKCA/NR1D1/TLR1/NOD2/ABCC2/TNIP2/CHMP5/IRAK1/GFI1/TLR4/TICAM1/ICAM1/TNIP3/LY96/PYCARD/CD80/SBNO2/MYD88/…
BP	GO:0043312	neutrophil degranulation	472	0.445272	1.75452	6.30942e-10	1.1694e-08	6.11381e-09	3609	tags=42%, list=17%, signal=36%	CDA/PLAU/S100A9/S100A8/MMP9/PLAUR/GPR84/TNFAIP6/FCER1G/GGH/CYBB/CD14/HSPA6/PYGL/C3AR1/PTAFR/LILRB2/FCGR2A/ADAM8/HK3/ITGAV/RNASE2/SLC2A5/TIMP2/CLEC5A/PRSS3/B2M/CTSB/RHOF/CD44/FPR1/DSP/CD53/HLA-B/S100A7/RAB31/PGM2/SIRPA/CHI3L1/CTSC/UNC13D/ITGB2/ITGAM/GLIPR1/PGAM1/SLC2A3/B4GALT1/MNDA/FGL2/ANPEP/TYROBP/TCN1/PKM/BST2/RAP2B/PTPRC/ANXA2/SERPINB1/LAIR1/S100A11/HLA-C/VCL/ALDOA/SIGLEC9/HSPA1A/LYZ/PPBP/ANO6…
BP	GO:0044843	cell cycle G1/S phase transition	262	0.514894	1.93899	6.78136e-10	1.23989e-08	6.48233e-09	2654	tags=36%, list=13%, signal=32%	ANXA1/CCNA2/RRM2/CCNB1/CDK1/CDKN3/CDC6/CCNE1/CDKN2A/FAM83D/CDC45/MCM4/AURKA/INHBA/IQGAP3/MCM10/MCM6/CDT1/MCM2/GTSE1/GADD45A/AIF1/MYC/EIF4EBP1/ORC1/PSME2/CCL2/DBF4/PRIM1/TYMS/KIF14/PPAT/PML/E2F1/ORC6/CDC25C/EZH2/MCM7/CDK2/CDK6/POLE2/E2F7/SLFN11/UBE2E2/PRKDC/CDC25A/CDC7/E2F8/FBXO5/SFN/RPA3/SKP2/EGFR/RBL1/POLA2/POLE3/ORC5/DACT1/MCM5/ADAM17/BACH1/RDX/CCND1/PCNA/CUL2/GFI1/GPNMB/PSME1/RCC1/MTBP/BCAT1/P…
BP	GO:0097530	granulocyte migration	142	0.616439	2.12943	7.02804e-10	1.26786e-08	6.62855e-09	2470	tags=44%, list=12%, signal=39%	CXCL10/CXCL9/CCL8/CXCL11/S100A9/S100A8/ANXA1/CCL13/SAA1/CCL5/CCL4/CCL7/CCL11/SLAMF8/CXCL5/FCER1G/CCL3/CXCL8/C3AR1/CCL26/ADAM8/CCL4L1/CSF1R/CCL21/S100A7/RAC2/CCL2/CSF1/CCL18/ITGB2/HRH1/CXCL13/IL23A/THBS1/CMKLR1/XCL2/PPBP/CD300A/CCL24/RARRES2/CKLF/NCKAP1L/NOD2/VAV1/CCL20/CCL22/MCOLN2/S100A12/MYD88/MPP1/DNM1L/PIK3CD/CXCL1/RAC1/CD74/PPIA/C5AR1/RHOG/CXCL6/CCL3L3/LGALS3/WDR1/CCL1
BP	GO:0032606	type I interferon production	120	0.62917	2.15022	7.63457e-10	1.35915e-08	7.10586e-09	4252	tags=52%, list=21%, signal=41%	MMP12/STAT1/IFI16/UBE2L6/ISG15/IRF1/CD14/HAVCR2/IFIH1/RIPK2/NLRC5/NMI/SIRPA/HMGB2/DDX58/PTPN22/TNFAIP3/RELB/TLR8/IRF5/PRKDC/LILRB1/TRAIP/TRIM21/POLR3G/NFKB2/HERC5/IRAK1/ITCH/TLR4/TICAM1/PYCARD/HSP90AA1/HSPD1/ZBP1/MYD88/TBK1/DHX36/IKBKE/RNF26/G3BP1/IRF7/TRAF3/PTPN11/NFKB1/TRIM25/RELA/RNF216/TRIM15/NPLOC4/POLR2K/DHX58/CYLD/CHUK/POLR3A/IL10/POLR3D/POLR2H/TLR7/UBA7/NLRC3/RNF135
BP	GO:0002764	immune response-regulating signaling pathway	391	0.46501	1.8042	7.84319e-10	1.37816e-08	7.20523e-09	3705	tags=43%, list=18%, signal=36%	GBP1/PSMB9/FCGR3A/IL20RB/FCER1G/MICB/KCNN4/FPR3/CD40/LILRB4/C3AR1/LILRB2/RIPK2/FCGR2A/CD209/FCGR1A/LAPTM5/PLSCR1/LCP2/FPR1/PSMB8/CD3D/PSME2/CLEC4A/LIMK1/MUC16/THY1/FCGR2B/MYO1G/ADA/MNDA/CLEC4E/PTPN22/HLA-DQA1/PSMB10/LAT2/TYROBP/WIPF1/GATA3/PTPRC/HCK/NCK1/ARPC1B/RELB/ARPC1A/CTLA4/ACTR3/HLA-DQA2/FOXP3/CD3E/CMKLR1/LYN/BTN3A2/PRNP/HLA-DRA/LILRB1/BCL10/SLA2/BTN3A1/HLA-A/CD300A/NRAS/PAK2/ACTB/PSMD2/LCK…
BP	GO:0043062	extracellular structure organization	383	0.469866	1.82164	8.67788e-10	1.50528e-08	7.86982e-09	2154	tags=32%, list=10%, signal=30%	COL11A1/TGFBI/MMP12/MMP1/LAMC2/SULF1/SFRP2/TNC/GREM1/COL12A1/SPP1/POSTN/LOXL2/COL1A1/MMP9/COL3A1/FSCN1/MMP11/MFAP5/FN1/COL5A2/ADAM12/ITGA5/COL6A1/CTSL/MMP13/PDPN/MMP14/COL1A2/VCAN/LAMB3/COL6A2/FAP/LOX/CTSK/VCAM1/SERPINE1/ADAM19/ADAMTS12/COL5A1/SERPINB5/ITGB4/ADAM8/ADAMTS2/ITGAV/COL15A1/TIMP2/ITGA11/CCDC80/ITGA2/COL7A1/COL6A3/ITGB1/CD44/ITGA3/CTSV/FKBP10/ITGB2/FBN1/ITGAM/COL10A1/LCP1/B4GALT1/MYO1E…
BP	GO:0050867	positive regulation of cell activation	320	0.487571	1.86616	1.12721e-09	1.93053e-08	1.00931e-08	3151	tags=43%, list=15%, signal=37%	CD274/ANXA1/LGALS1/PDCD1LG2/CCL5/IL2RA/MMP14/VCAM1/CCL3/CD40/LILRB4/IFNG/TNFSF13B/PTAFR/LILRB2/HAVCR2/RIPK2/ADAM8/TNFSF4/CD209/AXL/CD86/CD2/CLCF1/AIF1/CCL21/PDCD1/CCL2/SIRPA/PLEK/CTSC/ITGB2/ITGAM/THY1/HLA-F/ZP3/CLEC7A/SIRPG/ADA/PTPN22/IL1B/TYROBP/CD70/GATA3/IL18/PTPRC/IL1A/NCK1/TBX21/LILRA5/IL23A/CTLA4/TFRC/FOXP3/THBS1/CD3E/PRKDC/IL27RA/LYN/JAK2/HLA-DRA/SH3KBP1/LILRB1/BCL10/IL12RB1/EBI3/HLA-A/IL6…
BP	GO:0002283	neutrophil activation involved in immune response	475	0.441515	1.74223	1.28226e-09	2.16862e-08	1.13379e-08	3609	tags=42%, list=17%, signal=36%	CDA/PLAU/S100A9/S100A8/MMP9/PLAUR/GPR84/TNFAIP6/FCER1G/GGH/CYBB/CD14/HSPA6/PYGL/C3AR1/PTAFR/LILRB2/FCGR2A/ADAM8/HK3/ITGAV/RNASE2/SLC2A5/TIMP2/CLEC5A/PRSS3/B2M/CTSB/RHOF/CD44/FPR1/DSP/CD53/HLA-B/S100A7/RAB31/PGM2/SIRPA/CHI3L1/CTSC/UNC13D/ITGB2/ITGAM/GLIPR1/PGAM1/SLC2A3/B4GALT1/MNDA/FGL2/ANPEP/TYROBP/TCN1/PKM/BST2/RAP2B/PTPRC/ANXA2/SERPINB1/LAIR1/S100A11/HLA-C/VCL/ALDOA/SIGLEC9/HSPA1A/LYZ/PPBP/ANO6…
BP	GO:1903037	regulation of leukocyte cell-cell adhesion	310	0.489238	1.86596	1.29863e-09	2.16919e-08	1.13408e-08	3121	tags=44%, list=15%, signal=38%	CD274/IDO1/ANXA1/IL20RB/LGALS1/PDCD1LG2/CCL5/IL2RA/IRF1/VCAM1/LILRB4/VSIG4/IFNG/TNFSF13B/PTAFR/LILRB2/HAVCR2/RIPK2/LAG3/ADAM8/TNFSF4/CD209/CD86/LAPTM5/CD44/AIF1/CCL21/PDCD1/CCL2/SIRPA/ITGB2/THY1/ZP3/SIRPG/FCGR2B/ADA/PTPN22/FGL2/IL1B/CD70/GATA3/IL18/PTPRC/PLA2G2D/IL1A/NCK1/TBX21/IL23A/CTLA4/TFRC/FOXP3/CD3E/TIGIT/IL27RA/LYN/PRNP/HLA-DRA/LILRB1/BCL10/IL12RB1/EBI3/HLA-A/CD300A/IL6/PAK2/IL15/LCK/PNP/T…
BP	GO:0000075	cell cycle checkpoint	198	0.556061	2.02933	1.46254e-09	2.41318e-08	1.26165e-08	3366	tags=41%, list=16%, signal=35%	CDC20/CCNB1/CDK1/CDC6/PLK1/TRIP13/BUB1/CDC45/MAD2L1/AURKA/AURKB/BUB1B/TTK/ZWINT/HMGA2/CDT1/CHEK1/GTSE1/NDC80/DTL/BRCA1/GADD45A/CENPF/ORC1/CLSPN/EME1/PML/KNTC1/E2F1/NABP1/CDC25C/NBN/WDR76/CDK2/BRIP1/TOPBP1/E2F7/PRKDC/E2F8/SFN/SPDL1/FBXO6/DONSON/FANCD2/BUB3/TIMELESS/ZWILCH/DCLRE1B/CCND1/PCNA/TICRR/MAD2L2/RHNO1/BLM/TAOK3/RFWD3/NABP2/CARM1/BRSK1/RINT1/ATR/HORMAD1/MSH2/PTPN11/MUS81/DNA2/NSUN2/TFDP1/TI…
BP	GO:0019058	viral life cycle	332	0.484784	1.86769	1.65273e-09	2.69415e-08	1.40854e-08	3007	tags=37%, list=15%, signal=32%	CCL8/TOP2A/LGALS1/LRRC15/KPNA2/CDK1/CCL5/ITGA5/OAS3/CTSL/IFI16/ISG15/OAS1/OAS2/OASL/CXCL8/HMGA2/ITGAV/CD209/AXL/CLEC5A/ITGA2/CD86/PLSCR1/ITGB1/RSAD2/CCR5/IFI27/IFIT1/CCL2/APOBEC3G/APOBEC3B/PML/ANPEP/CXCR6/BST2/NUP37/MX1/TFRC/NUP205/RAN/MRC1/HSPA1A/NRP1/CAV2/EGFR/NDC1/PVR/TRIM6/TRIM21/HSPA8/NUP155/IFITM1/TRIM14/SIGLEC1/SERPINB3/NEDD4/IFIT5/ITGB7/SELPLG/EIF2AK2/CD4/ITGB5/CLDN1/ITGB3/CHMP5/APOBEC3D/…
CC	GO:0005819	spindle	360	0.469902	1.81728	1.70546e-09	2.74702e-08	1.43618e-08	4176	tags=39%, list=20%, signal=32%	TPX2/CDC20/BIRC5/CCNB1/CDK1/DLGAP5/KIF2C/CDC6/KIF4A/PLK1/NEK2/CDCA8/SHCBP1/NUSAP1/KIF11/RACGAP1/FAM83D/KIF18B/CKAP2L/KIF20A/MAD2L1/AURKA/AURKB/KIF23/SKA3/PRC1/BUB1B/KIFC1/TTK/SPAG5/ECT2/TACC3/ASPM/PLK4/CENPF/POC1A/KIF20B/SKA1/SNCG/KIF15/CENPE/CKAP2/KIF14/ESPL1/PTPN7/KNTC1/DCUN1D5/KIF18A/INCENP/KNSTRN/TOPBP1/AUNIP/HAUS6/CDC7/FBXO5/TUBG1/SPDL1/SKA2/NEDD1/PSRC1/CAPG/CDC27/VRK1/KIF2A/GPSM2/MAP7D1/NEK…
BP	GO:0002696	positive regulation of leukocyte activation	311	0.489912	1.86469	1.82736e-09	2.90873e-08	1.52073e-08	3151	tags=43%, list=15%, signal=37%	CD274/ANXA1/LGALS1/PDCD1LG2/CCL5/IL2RA/MMP14/VCAM1/CCL3/CD40/LILRB4/IFNG/TNFSF13B/PTAFR/LILRB2/HAVCR2/RIPK2/ADAM8/TNFSF4/CD209/AXL/CD86/CD2/CLCF1/AIF1/CCL21/PDCD1/CCL2/SIRPA/CTSC/ITGB2/ITGAM/THY1/HLA-F/ZP3/CLEC7A/SIRPG/ADA/PTPN22/IL1B/TYROBP/CD70/GATA3/IL18/PTPRC/IL1A/NCK1/TBX21/IL23A/CTLA4/TFRC/FOXP3/THBS1/CD3E/PRKDC/IL27RA/LYN/HLA-DRA/SH3KBP1/LILRB1/BCL10/IL12RB1/EBI3/HLA-A/IL6/PAK2/IL15/LCK/PN…
BP	GO:0030335	positive regulation of cell migration	488	0.433188	1.71662	2.22475e-09	3.4884e-08	1.82379e-08	2544	tags=32%, list=12%, signal=28%	CXCL10/PLAU/CD274/CCL8/LAMC2/MET/FGFBP1/POSTN/COL1A1/ANXA1/SPHK1/MMP9/SRPX2/LRRC15/FN1/CCL5/VEGFC/CCL4/CCL7/SNAI2/ITGA5/CCL11/TNFAIP6/PDPN/MMP14/SEMA3C/CCL3/CD40/IFNG/SERPINE1/CXCL8/SEMA3A/C3AR1/PTAFR/TNFRSF18/SOD2/CCL26/ADAM8/HIF1A/ITGAV/SEMA7A/GTSE1/ITGA2/CSF1R/ITGB1/AIF1/NRP2/CCL21/ITGA3/S100A7/KIF20B/RAC2/SNAI1/CSF1/CCR1/CCBE1/THY1/ZP3/CLEC7A/CXCL13/LAMB1/IL1B/FLNA/GATA3/SH3RF2/PTPRC/FERMT3/R…
BP	GO:0050863	regulation of T cell activation	315	0.485421	1.85588	2.2431e-09	3.4884e-08	1.82379e-08	3121	tags=43%, list=15%, signal=37%	CD274/IDO1/ANXA1/IL20RB/LGALS1/PDCD1LG2/CCL5/IL2RA/IRF1/VCAM1/LILRB4/VSIG4/IFNG/TNFSF13B/LILRB2/HAVCR2/RIPK2/TNFRSF18/ZNF683/LAG3/ADAM8/TNFSF4/CD209/CD86/LAPTM5/CD2/AIF1/CCL21/PDCD1/RAC2/CCL2/SIRPA/THY1/ZP3/SIRPG/FCGR2B/ADA/PTPN22/FGL2/IL1B/CD70/GATA3/IL18/PTPRC/PLA2G2D/IL1A/NCK1/TBX21/IL23A/CTLA4/TFRC/FOXP3/CD3E/TIGIT/IL27RA/LYN/PRNP/HLA-DRA/LILRB1/BCL10/IL12RB1/EBI3/HLA-A/CD300A/IL6/PAK2/FANCD2…
BP	GO:0071356	cellular response to tumor necrosis factor	279	0.493486	1.86151	3.06237e-09	4.7084e-08	2.46162e-08	3247	tags=41%, list=16%, signal=35%	AIM2/GBP1/CCL8/PSMB9/POSTN/STAT1/COL1A1/CCL13/SPHK1/BIRC3/GBP2/CCL5/CCL4/CCL7/CCL11/GBP3/VCAM1/CCL3/CD40/CXCL8/TNFSF13B/FAS/TNFRSF12A/ADAMTS12/TNFRSF18/CCL26/TNFSF4/CCL4L1/TNFRSF9/LAPTM5/BRCA1/CCL21/PSMB8/CASP4/PSME2/CCL2/CHI3L1/CCL18/PSMB10/CASP1/CD70/TNFAIP3/GATA3/THBS1/HSPA1A/JAK2/XCL2/TRAIP/BIRC2/CCL24/PSMD2/CARD16/PSMC2/ADAM17/PSMB3/TRAF1/PSMA5/NR1D1/AKAP12/TNFSF9/CLDN1/ABCC2/CCL20/PSMD12/PS…
BP	GO:1903039	positive regulation of leukocyte cell-cell adhesion	227	0.52684	1.94214	3.28e-09	4.98634e-08	2.60693e-08	3121	tags=47%, list=15%, signal=40%	CD274/ANXA1/LGALS1/PDCD1LG2/CCL5/IL2RA/VCAM1/LILRB4/IFNG/TNFSF13B/PTAFR/LILRB2/HAVCR2/RIPK2/ADAM8/TNFSF4/CD209/CD86/CD44/AIF1/CCL21/PDCD1/CCL2/SIRPA/ITGB2/THY1/ZP3/SIRPG/ADA/PTPN22/IL1B/CD70/GATA3/IL18/PTPRC/IL1A/NCK1/IL23A/CTLA4/TFRC/FOXP3/CD3E/IL27RA/LYN/HLA-DRA/LILRB1/BCL10/IL12RB1/EBI3/HLA-A/IL6/PAK2/IL15/LCK/PNP/ICOS/HLA-G/HLA-DPA1/JAK3/SLC7A1/NCKAP1L/CD4/FADD/TNFSF9/NOD2/IL7R/VAV1/IRAK1/CCR…
BP	GO:0002446	neutrophil mediated immunity	486	0.43568	1.72511	3.32963e-09	5.00555e-08	2.61698e-08	3104	tags=38%, list=15%, signal=33%	CDA/PLAU/S100A9/S100A8/MMP9/PLAUR/GPR84/TNFAIP6/FCER1G/GGH/CYBB/CD14/HSPA6/PYGL/C3AR1/PTAFR/LILRB2/FCGR2A/ADAM8/HK3/ITGAV/RNASE2/SLC2A5/TIMP2/CLEC5A/PRSS3/B2M/CTSB/RHOF/CD44/FPR1/DSP/CD53/HLA-B/S100A7/RAB31/PGM2/SIRPA/CHI3L1/CTSC/UNC13D/ITGB2/ITGAM/GLIPR1/PGAM1/SLC2A3/B4GALT1/MNDA/FGL2/ANPEP/TYROBP/TCN1/PKM/BST2/RAP2B/PTPRC/ANXA2/SERPINB1/LAIR1/S100A11/HLA-C/VCL/ALDOA/SIGLEC9/HSPA1A/LYZ/PPBP/ANO6…
BP	GO:0000723	telomere maintenance	142	0.601774	2.07878	3.39404e-09	5.0463e-08	2.63828e-08	3366	tags=42%, list=16%, signal=35%	NEK2/CCNE1/AURKB/EXO1/PKIB/RFC4/RAD51/MYC/FEN1/RECQL4/PRIM1/PML/NBN/RFC5/POLE2/CCT5/PRKDC/CCT4/RPA3/RFC2/POT1/POLA2/POLE3/XRN1/SP100/DCLRE1B/PCNA/RFC3/CCT6A/NOP10/CCT8/HSP90AA1/BRCA2/PIF1/BLM/DKC1/PTGES3/NABP2/CCT7/POLD1/PRIM2/DHX36/ATR/TCP1/CCT3/CCNE2/POLE/TPRKB/DNA2/POLD3/HNRNPC/CCT2/POLD2/POLD4/RIF1/SMARCAL1/GAR1/SMC6/XRCC3
CC	GO:0030055	cell-substrate junction	415	0.448783	1.74317	4.02327e-09	5.91683e-08	3.09341e-08	3104	tags=37%, list=15%, signal=32%	PLAU/TNC/ANXA1/TNS4/ITGA5/PLAUR/FHL2/FLNC/HMGA1/MMP14/FAP/KIF23/TNFSF13B/BCAR3/ITGB4/CORO1C/ITGAV/ZNF185/PLEC/ITGA11/ITGA2/B2M/ITGB1/CD44/ITGA3/TPM4/PDLIM7/S100A7/RAC2/PALLD/TGM2/LAP3/YWHAG/ITGB2/ZYX/THY1/RND3/ACTN1/LCP1/PROCR/GNA12/PHLDB2/COL17A1/FLNA/PTPRC/PXN/TWF1/HCK/FERMT3/ARPC1B/ACTR3/PPFIBP1/VCL/HSPA1A/JAK2/ADAM9/NRP1/SH3KBP1/CAV2/YWHAZ/EGFR/TES/PVR/MARCKS/AHNAK/HSPA8/ACTB/PPP1R12A/GNA13/V…
BP	GO:0007051	spindle organization	171	0.561807	2.01081	5.05588e-09	7.3555e-08	3.84556e-08	2979	tags=37%, list=14%, signal=32%	TPX2/MYBL2/CDC20/CCNB1/DLGAP5/KIF4A/CCNB2/PLK1/NEK2/KIF11/RACGAP1/AURKA/AURKB/KIF23/PRC1/KIFC1/TTK/NUF2/SPAG5/TACC3/ASPM/NDC80/CENPE/SPC25/ESPL1/CENPH/FLNA/STIL/INCENP/KNSTRN/AUNIP/RAN/HSPA1A/HAUS6/BORA/FBXO5/TUBG1/PSRC1/KIF2A/TUBB/GPSM2/NEK6/CHMP5/SMC3/RCC1/WDR62/HSPA1B/MAP4/NUP62/STMN1/CHMP2B/MZT1/KPNB1/CCSAP/RNF4/MAPRE1/HAUS2/CKAP5/BCCIP/NTMT1/STAG1/CHEK2/SBDS/RHOA
BP	GO:0032200	telomere organization	143	0.60145	2.08196	5.69088e-09	8.19123e-08	4.2825e-08	3366	tags=41%, list=16%, signal=35%	NEK2/CCNE1/AURKB/EXO1/PKIB/RFC4/RAD51/MYC/FEN1/RECQL4/PRIM1/PML/NBN/RFC5/POLE2/CCT5/PRKDC/CCT4/RPA3/RFC2/POT1/POLA2/POLE3/XRN1/SP100/DCLRE1B/PCNA/RFC3/CCT6A/NOP10/CCT8/HSP90AA1/BRCA2/PIF1/BLM/DKC1/PTGES3/NABP2/CCT7/POLD1/PRIM2/DHX36/ATR/TCP1/CCT3/CCNE2/POLE/TPRKB/DNA2/POLD3/HNRNPC/CCT2/POLD2/POLD4/RIF1/SMARCAL1/GAR1/SMC6/XRCC3
BP	GO:0002253	activation of immune response	439	0.441027	1.71671	6.01573e-09	8.56767e-08	4.47931e-08	3161	tags=37%, list=15%, signal=32%	AIM2/GBP1/PSMB9/FCGR3A/C1QC/IFI16/C1QB/C1QA/FCER1G/MICB/KCNN4/FPR3/LILRB4/VSIG4/C3AR1/RIPK2/FCGR2A/CD209/FCGR1A/C1S/LAPTM5/PLSCR1/LCP2/FPR1/PSMB8/CD3D/PSME2/CLEC4A/LIMK1/MUC16/THY1/FCGR2B/C1R/MYO1G/ADA/MNDA/CLEC4E/PTPN22/HLA-DQA1/PSMB10/IL1B/LAT2/TYROBP/WIPF1/GATA3/CFB/PTPRC/HCK/NCK1/ARPC1B/RELB/ARPC1A/CTLA4/ACTR3/HLA-DQA2/FOXP3/CD3E/CMKLR1/PRKDC/LYN/BTN3A2/PRNP/HLA-DRA/BCL10/SLA2/BTN3A1/HLA-A/CF…
CC	GO:0005925	focal adhesion	409	0.448066	1.74311	6.21422e-09	8.75816e-08	4.5789e-08	3104	tags=37%, list=15%, signal=32%	PLAU/TNC/ANXA1/TNS4/ITGA5/PLAUR/FHL2/FLNC/HMGA1/MMP14/FAP/KIF23/TNFSF13B/BCAR3/ITGB4/CORO1C/ITGAV/ZNF185/PLEC/ITGA11/ITGA2/B2M/ITGB1/CD44/ITGA3/TPM4/PDLIM7/S100A7/RAC2/PALLD/TGM2/LAP3/YWHAG/ITGB2/ZYX/THY1/RND3/ACTN1/LCP1/PROCR/GNA12/PHLDB2/FLNA/PTPRC/PXN/TWF1/HCK/ARPC1B/ACTR3/PPFIBP1/VCL/HSPA1A/JAK2/ADAM9/NRP1/SH3KBP1/CAV2/YWHAZ/EGFR/TES/PVR/MARCKS/AHNAK/HSPA8/ACTB/PPP1R12A/GNA13/VIM/L1CAM/RAB10/…
BP	GO:0034612	response to tumor necrosis factor	301	0.482245	1.83635	6.95552e-09	9.70187e-08	5.07228e-08	3247	tags=41%, list=16%, signal=35%	AIM2/GBP1/CCL8/PSMB9/POSTN/STAT1/COL1A1/CCL13/SPHK1/BIRC3/GBP2/CCL5/CCL4/CCL7/CCL11/UBD/GBP3/CD14/VCAM1/CCL3/CD40/CXCL8/TNFSF13B/FAS/TNFRSF12A/ADAMTS12/TNFRSF18/CCL26/TNFSF4/CCL4L1/TNFRSF9/LAPTM5/BRCA1/CCL21/PSMB8/CASP4/PSME2/CCL2/CHI3L1/CCL18/PSMB10/CASP1/CD70/TNFAIP3/GATA3/THBS1/HSPA1A/JAK2/XCL2/ADAM9/TRAIP/NUB1/BIRC2/CCL24/PSMD2/CARD16/PSMC2/ADAM17/PSMB3/TRAF1/PSMA5/NR1D1/AKAP12/TNFSF9/CLDN1/A…
BP	GO:0050870	positive regulation of T cell activation	206	0.52823	1.93413	8.40991e-09	1.16108e-07	6.07031e-08	3121	tags=46%, list=15%, signal=40%	CD274/ANXA1/LGALS1/PDCD1LG2/CCL5/IL2RA/VCAM1/LILRB4/IFNG/TNFSF13B/LILRB2/HAVCR2/RIPK2/ADAM8/TNFSF4/CD209/CD86/AIF1/CCL21/PDCD1/CCL2/SIRPA/THY1/ZP3/SIRPG/ADA/PTPN22/IL1B/CD70/GATA3/IL18/PTPRC/IL1A/NCK1/IL23A/CTLA4/TFRC/FOXP3/CD3E/IL27RA/LYN/HLA-DRA/LILRB1/BCL10/IL12RB1/EBI3/HLA-A/IL6/PAK2/IL15/LCK/PNP/ICOS/HLA-G/HLA-DPA1/JAK3/SLC7A1/NCKAP1L/CD4/FADD/TNFSF9/NOD2/IL7R/VAV1/CCR2/SASH3/PYCARD/CD80/COR…
MF	GO:0004386	helicase activity	151	0.575606	2.0093	1.0024e-08	1.36995e-07	7.16229e-08	3538	tags=38%, list=17%, signal=32%	ANXA1/DDX60/MCM4/IFIH1/MCM6/MCM2/RECQL/RFC4/RAD51/RAD54L/RECQL4/DDX60L/DDX58/DSCC1/MCM7/RFC5/BRIP1/SLFN11/ERCC6L/ZNFX1/POLQ/EIF4A3/RFC2/DDX21/HLTF/MCM5/RFC3/HELZ2/DDX11/MOV10/DHX37/PIF1/BLM/DDX10/DDX39A/HELLS/DDX18/DHX36/RUVBL1/MCM8/ASCC3/G3BP1/DNA2/TTF2/MCM3/CHD1/DDX56/DDX55/DDX52/DDX23/RUVBL2/SMC6/DHX58/ZGRF1/RAD54B/DDX54/DHX57
BP	GO:0002285	lymphocyte activation involved in immune response	182	0.546544	1.97565	1.34909e-08	1.82532e-07	9.54306e-08	3307	tags=42%, list=16%, signal=35%	ANXA1/LGALS1/FCER1G/CD40/IFNG/HAVCR2/RIPK2/ZNF683/EXO1/TNFSF4/CD86/CLCF1/UNC13D/HLA-F/LCP1/FCGR2B/ADA/FGL2/NBN/GATA3/IL18/PTPRC/TBX21/RELB/IL23A/TFRC/FOXP3/IL27RA/HLA-DRA/LILRB1/IL12RB1/IL6/BATF/JAK3/KLRC2/IL18R1/NOTCH2/UNG/TLR4/MAD2L2/ICAM1/CD80/CORO1A/HSPD1/SLC15A4/SLAMF6/DOCK11/HLA-DMB/EOMES/IL4R/HLA-DRB1/APBB1IP/MSH6/ITGAL/EXOSC3/ENTPD7/CD74/TGFB1/CD244/MSH2/LGALS3/ZC3H12A/DOCK10/IRF4/NLRP3/R…
MF	GO:0045296	cadherin binding	308	0.473083	1.79992	1.41127e-08	1.89055e-07	9.88406e-08	3394	tags=38%, list=16%, signal=32%	ANLN/STAT1/CDH3/ANXA1/FSCN1/PFKP/CCNB2/PKP2/PLIN3/PTPRH/PLEC/LDHA/ITGB1/PDLIM5/EFHD2/PHLDB2/DIAPH3/BZW1/PKM/FLNA/NDRG1/PAICS/ASAP1/TWF1/ANXA2/NCK1/S100A11/FXYD5/CALD1/PPFIBP1/RAN/VCL/ALDOA/HSPA1A/SFN/CAPZA1/YWHAZ/ENO1/EGFR/TMPO/SH3GL1/TES/CAPG/AHNAK/PAK2/HSPA8/PICALM/RAB10/EHD1/ESYT2/CDH11/PPP1R13L/ITGA6/RANBP1/CNN3/RDX/LRRC59/VASP/CAST/CHMP5/TRIM29/YKT6/ZC3H15/CDK5R1/RTN4/CCT8/CTNNAL1/RPS26/DNAJ…
BP	GO:0140013	meiotic nuclear division	155	0.570211	2.00014	1.52031e-08	2.01665e-07	1.05433e-07	1785	tags=24%, list=9%, signal=22%	EREG/TOP2A/CDC20/CCNB2/PLK1/TRIP13/CCNE1/BUB1/CKS2/AURKA/RAD51AP1/BUB1B/PTTG1/TTK/NUF2/RAD51/RAD54L/EME1/MND1/ESPL1/MYBL1/SMC2/KIF18A/INCENP/P3H4/BRIP1/ACTR3/SMC4/FBXO5/NDC1/FANCD2/PSMC3IP/RNF212/FIGNL1/FANCA/ACTR2/BRCA2
BP	GO:0033044	regulation of chromosome organization	258	0.493184	1.85765	1.62331e-08	2.13237e-07	1.11484e-07	3256	tags=31%, list=16%, signal=26%	UBE2C/TOP2A/CDC20/CCNB1/CDCA5/DLGAP5/CDC6/PLK1/NEK2/TRIP13/BUB1/MAD2L1/AURKB/BUB1B/PTTG1/TTK/ZWINT/TACC3/CDT1/MCM2/NDC80/PKIB/BRCA1/CENPF/MYC/CENPE/FEN1/ESPL1/PML/IL1B/KNTC1/NBN/GATA3/PHF19/RMI2/FOXP3/CCT5/CCT4/FBXO5/SPDL1/POT1/RPS6KA4/BUB3/XRN1/CDC27/NEK6/CCT6A/MAD2L2/DDX11/CCT8/VEGFA/PIF1/DNMT1/DKC1/SSBP1/NABP2/CCT7/DNMT3B/DHX36/ATR/MIER1/RNF4/TCP1/RAD21/CCT3/NAA10/HNRNPC/WDR5/CCT2/ANAPC11/GEN1…
BP	GO:0042254	ribosome biogenesis	284	0.485709	1.83591	1.79644e-08	2.3371e-07	1.22187e-07	5169	tags=49%, list=25%, signal=37%	LYAR/ABCE1/RAN/PRKDC/NMD3/EIF4A3/POP7/DDX21/ERI1/WDR43/SUV39H1/NOL11/MTERF3/NOP10/NIP7/PA2G4/WBP11/BOP1/NIFK/XPO1/EXOSC2/DHX37/WDR75/RPF2/DKC1/DDX10/AATF/NOP2/BRIX1/DDX18/MRTO4/PWP1/LSM6/RPP25/NPM3/METTL5/WDR36/EXOSC3/FAM207A/UTP6/UTP18/NOLC1/EIF6/RPL35/SRFBP1/RPP40/LSG1/EBNA1BP2/GTPBP4/SDAD1/HEATR1/FTSJ3/GTPBP10/POP4/NOM1/NSUN5/ZNHIT6/NOP16/RPL27/TEX10/REXO4/DCAF13/RRP1B/WDR3/PAK1IP1/RPP30/SBDS/…
BP	GO:0030098	lymphocyte differentiation	352	0.458637	1.77384	2.01419e-08	2.59543e-07	1.35693e-07	3268	tags=35%, list=16%, signal=30%	ANXA1/LGALS1/IL2RA/SLAMF8/CTSL/IRF1/MMP14/FCER1G/VCAM1/INHBA/LILRB4/MAFB/IFNG/CD8A/LILRB2/RIPK2/TNFRSF18/ZNF683/LAG3/ADAM8/LY6D/TNFSF4/AXL/CD86/B2M/CD2/CLCF1/ITGB1/RSAD2/CD3D/FCGR2B/ADA/PTPN22/FGL2/IL1B/EZH2/GATA3/SPI1/IL18/PTPRC/PLA2G2D/IL1A/TBX21/RELB/IL23A/CTLA4/FOXP3/CD3E/PRKDC/HLA-DRA/IL12RB1/IL11/IL6/BATF/FANCD2/IL15/LCK/PNP/HLA-G/JAK3/ADAM17/NCKAP1L/IL18R1/NOTCH2/CD4/FADD/TNFSF9/KLRC1/CD3G…
BP	GO:0060326	cell chemotaxis	288	0.479749	1.80912	2.0342e-08	2.59648e-07	1.35748e-07	2484	tags=34%, list=12%, signal=31%	CXCL10/CXCL9/CCL8/CXCL11/S100A9/MET/S100A8/GREM1/ANXA1/CCL13/SAA1/CCL5/VEGFC/CCL4/CCL7/CCL11/SLAMF8/CXCL5/FCER1G/LOX/VCAM1/CCL3/SERPINE1/CXCL8/C3AR1/CCL26/ADAM8/CCL4L1/CSF1R/CCR5/AIF1/CCL21/TPBG/S100A7/RAC2/CCL2/CSF1/CCR1/CCL18/ITGB2/HRH1/HMGB2/CXCL13/CXCR3/CXCR6/IL23A/HSD3B7/THBS1/CMKLR1/LYN/XCL2/NRP1/PPBP/ANO6/NBL1/IL6/CCL24/BIN2/ADAM17/RARRES2/CKLF/NCKAP1L/FPR2/NOD2/VAV1/CCL20/CCR2/CCL22/TRPM2…
BP	GO:0007093	mitotic cell cycle checkpoint	152	0.569317	1.99285	2.45687e-08	3.10668e-07	1.62422e-07	3366	tags=45%, list=16%, signal=38%	CDC20/CCNB1/CDK1/CDC6/PLK1/TRIP13/BUB1/MAD2L1/AURKA/AURKB/BUB1B/TTK/ZWINT/HMGA2/CDT1/CHEK1/GTSE1/NDC80/BRCA1/GADD45A/CENPF/ORC1/CLSPN/EME1/PML/KNTC1/E2F1/NABP1/CDC25C/NBN/CDK2/TOPBP1/E2F7/PRKDC/E2F8/SFN/SPDL1/DONSON/FANCD2/BUB3/ZWILCH/DCLRE1B/CCND1/PCNA/TICRR/MAD2L2/BLM/TAOK3/RFWD3/NABP2/CARM1/BRSK1/RINT1/MSH2/MUS81/TFDP1/TIPIN/E2F4/GEN1/CHFR/CHEK2/ZW10/BCL2L1/TAOK1/TRIAP1/PLK2/CHMP4C/ZNF385A/XRC…
BP	GO:0002697	regulation of immune effector process	382	0.443446	1.71743	2.57263e-08	3.22294e-07	1.685e-07	2810	tags=38%, list=14%, signal=33%	AIM2/MMP12/STAT1/ANXA1/IL20RB/C1QC/IL2RA/SLAMF8/C1QB/C1QA/DDX60/MICB/CD40/LILRB4/VSIG4/IFNG/C3AR1/PTAFR/HAVCR2/RIPK2/ZNF683/LAG3/TNFSF4/SEMA7A/C1S/CD86/B2M/LAPTM5/CLCF1/RSAD2/HLA-B/IFIT1/RAC2/APOBEC3G/UNC13D/ITGB2/ITGAM/HLA-F/ZP3/CLEC7A/DDX58/FCGR2B/PARP9/C1R/DTX3L/PTPN22/FGL2/IL1B/TYROBP/TNFAIP3/GATA3/BST2/IL18/CFB/PTPRC/TBX21/IL23A/SERPINB9/TFRC/FOXP3/PRKDC/IL27RA/LYN/KIR2DL4/HLA-DRA/LILRB1/BCL…
BP	GO:0002683	negative regulation of immune system process	372	0.448456	1.73312	4.70437e-08	5.83945e-07	3.05295e-07	2544	tags=34%, list=12%, signal=31%	GBP1/MMP12/CD274/GREM1/IDO1/ANXA1/IL20RB/COL3A1/PDCD1LG2/C1QC/IL2RA/SLAMF8/IFI16/IRF1/MICB/INHBA/CCL3/LILRB4/MAFB/VSIG4/LILRB2/HAVCR2/LAG3/TNFSF4/AXL/CD86/LAPTM5/MILR1/NLRC5/CCL21/PDCD1/MYC/HLA-B/CCL2/NMI/FSTL3/FBN1/THY1/HLA-F/LYAR/SAMSN1/FCGR2B/GPR68/ADA/MNDA/PTPN22/FGL2/SAMHD1/TYROBP/TNFAIP3/BST2/NME1/PTPRC/PLA2G2D/CDK6/TBX21/GAL/CTLA4/SERPINB9/FOXP3/THBS1/CST7/TIGIT/PRKDC/IL27RA/LYN/PRNP/PPARG…
CC	GO:0016324	apical plasma membrane	340	-0.488495	-1.73712	6.4447e-08	7.92699e-07	4.14435e-07	2439	tags=27%, list=12%, signal=24%	ABCC5/SLC4A5/SIPA1L3/NOD1/SHANK2/SLC11A2/FXYD1/MUC13/HIP1R/CEACAM7/EPCAM/UPK3A/DUOX2/SLC9A3R2/KCNK1/GP2/CACNB3/PARD3B/FZD3/SLC1A1/SLC22A18/DPEP1/AMN/NPC1L1/PTH1R/MARVELD2/TEK/MAL/ATP6V0A4/SPEF1/MUC20/CD34/ADRB2/OCLN/IL6R/ATP1B2/CRB3/SHROOM4/SLC29A4/PARD6A/SLC12A2/DLL1/CD36/ATP8B1/KL/SLC5A1/SLC29A1/PRKCZ/PDE4D/LRP2/ACE2/SHROOM3/ABCC6/ERBB3/VANGL2/ZMYND10/ATP1A1/KCNE4/ABCC4/ENPP3/SLC15A2/CEACAM5/EM…
BP	GO:0006323	DNA packaging	159	0.558028	1.96248	7.88493e-08	9.61109e-07	5.02482e-07	2903	tags=31%, list=14%, signal=27%	TOP2A/CCNB1/CDCA5/NCAPG/HJURP/CENPA/HMGA1/NCAPH/ASF1B/CDKN2A/NUSAP1/CENPW/HMGA2/MCM2/CENPU/NCAPG2/CENPK/HMGB2/OIP5/CENPI/CENPN/NCAPD2/CENPH/SMC2/INCENP/CENPM/SMC4/CHAF1A/ZNFX1/NCAPD3/CENPL/POLE3/CHAF1B/MIS18A/SUV39H1/CENPQ/SET/DNMT1/CENPO/HELLS/RUVBL1/MIS18BP1/SRPK1/NAA10/ANP32B/HAT1/LIN54/PPHLN1/BANF1
BP	GO:0090068	positive regulation of cell cycle process	280	0.475015	1.79168	8.88064e-08	1.07281e-06	5.60883e-07	1808	tags=23%, list=9%, signal=21%	UBE2C/EREG/ANXA1/SPHK1/CCNB1/CDK1/CDCA5/DLGAP5/CDC6/FAP/NUSAP1/RACGAP1/FAM83D/MAD2L1/AURKA/RAD51AP1/AURKB/KIF23/HMGA2/SPAG5/ECT2/CDT1/GTSE1/NDC80/PLK4/PLSCR1/DTL/BRCA1/GADD45A/AIF1/KIF20B/FEN1/DBF4/KIF14/ESPL1/PML/IL1B/E2F1/CDC25C/EZH2/TGFA/IL1A/CDK2/E2F7/UBE2E2/CDC25A/CDC7/E2F8/FBXO5/SFN/EGFR/SOX15/CDC27/UHRF2/ADAM17/RANBP1/GPSM2/RDX/CCND1/PCNA/CDK5R1/DDX11/MTBP/NUP62/RHNO1
BP	GO:0042113	B cell activation	245	0.487894	1.81249	1.08383e-07	1.29771e-06	6.78463e-07	3513	tags=40%, list=17%, signal=34%	LGALS1/SLAMF8/MMP14/VCAM1/INHBA/CD40/TNFSF13B/EXO1/TNFSF4/CD86/LAPTM5/CLCF1/ITGB1/SAMSN1/FCGR2B/ADA/MNDA/SKAP2/LAT2/TYROBP/CD70/TNFAIP3/EZH2/NBN/BST2/PTPRC/TBX21/CTLA4/TFRC/FOXP3/PRKDC/IL27RA/LYN/SH3KBP1/IL11/CD300A/IL6/BATF/JAK3/ADAM17/NCKAP1L/NOTCH2/NOD2/IL7R/TNIP2/UNG/TLR4/TICAM1/MAD2L2/LRRC8A/IGLL5/SASH3/HSPD1/SLC15A4/TNFRSF21/CTPS1/PIK3CD/DOCK11/TNFRSF4/MSH6/EXOSC3/PAWR/CARD11/CD74/TGFB1/CAS…
BP	GO:0071674	mononuclear cell migration	184	0.533384	1.93399	1.12124e-07	1.33074e-06	6.9573e-07	3004	tags=45%, list=15%, signal=39%	CXCL10/CCL8/CXCL11/GREM1/ANXA1/CCL13/SAA1/CCL5/CCL4/CCL7/CCL11/SLAMF8/CCL3/SERPINE1/C3AR1/CCL26/ADAM8/CCL4L1/CSF1R/CCR5/AIF1/CCL21/S100A7/CCL2/CSF1/CCR1/SIRPA/CCL18/CXCL13/MYO1G/CXCR3/GATA3/TBX21/HSD3B7/THBS1/CMKLR1/IL27RA/LYN/XCL2/ANO6/NBL1/IL6/CCL24/ADAM17/ITGB7/RARRES2/CKLF/FPR2/FADD/CCL20/CCR2/CCL22/GPR15/ICAM1/CRTAM/TRPM2/PYCARD/ALOX5/S100A12/STK10/PIK3CD/CRKL/ITGAL/TNF/ADAM10/C5AR1/MSN/CCL3…
BP	GO:0032943	mononuclear cell proliferation	278	0.468025	1.76448	1.18701e-07	1.39654e-06	7.30132e-07	3006	tags=41%, list=15%, signal=35%	CD274/IDO1/ANXA1/IL20RB/PDCD1LG2/CCL5/IL2RA/IRF1/VCAM1/CD40/LILRB4/VSIG4/TNFSF13B/LILRB2/HAVCR2/RIPK2/TNFSF4/CD209/CD86/CLCF1/AIF1/RAC2/CSF1/HPRT1/ZP3/FCGR2B/ADA/MNDA/PTPN22/PSMB10/IL1B/TYROBP/CD70/IL18/PTPRC/PLA2G2D/IL1A/NCK1/IL23A/GAL/CTLA4/TFRC/FOXP3/CD3E/IL27RA/LYN/PRNP/LILRB1/IL12RB1/EBI3/BTN3A1/HLA-A/CD300A/IL6/IL15/PNP/HLA-G/HLA-DPA1/JAK3/LST1/SLC7A1/NCKAP1L/CD4/FADD/TNFSF9/IL7R/GPNMB/TLR4…
BP	GO:0045787	positive regulation of cell cycle	367	0.441436	1.70798	1.46275e-07	1.70612e-06	8.91985e-07	3483	tags=33%, list=17%, signal=28%	FOSL1/UBE2C/EREG/ANXA1/SPHK1/CCNB1/CDK1/CDCA5/DLGAP5/CDC6/FAP/NUSAP1/CKS2/RACGAP1/FAM83D/MAD2L1/AURKA/RAD51AP1/AURKB/KIF23/HMGA2/CKS1B/SPAG5/ECT2/CDT1/CHEK1/GTSE1/NDC80/PLK4/PLSCR1/DTL/BRCA1/GADD45A/AIF1/EIF4EBP1/KIF20B/FEN1/DBF4/KIF14/ESPL1/PML/IL1B/E2F1/CDC25C/EZH2/TGFA/IL1A/CDK2/E2F7/UBE2E2/CDC25A/CDC7/E2F8/FBXO5/SFN/EGFR/PSRC1/TRIM21/SOX15/CDC27/UHRF2/ADAM17/PRKCA/RANBP1/GPSM2/RDX/CCND1/PCNA/…
BP	GO:0060759	regulation of response to cytokine stimulus	167	0.544315	1.94264	1.48547e-07	1.71781e-06	8.98098e-07	3227	tags=42%, list=16%, signal=36%	MMP12/STAT1/SPHK1/BIRC3/CCL5/IFNG/IFIH1/RIPK2/HIF1A/AXL/LAPTM5/NLRC5/CASP4/CSF1/DDX58/PARP9/IL1R2/SAMHD1/IRAK2/CASP1/TNFAIP3/IL1RN/PTPRC/ABCE1/HSPA1A/IL36RN/PPARG/JAK2/PARP14/TRAIP/VRK2/IL6/TRIM6/BIRC2/CARD16/ADAM17/PXDN/TRAF1/FADD/IRAK1/GFI1/TLR4/RFFL/PYCARD/HSPA1B/TNFRSF1A/ZBP1/ADAR/OTUD4/TBK1/UBE2K/TREM2/TNF/CD74/CASP8/SH2B3/IKBKE/USP18/IRF7/SOCS1/PTPN11/OTULIN/MED1/IFNAR2/CAV1/IL7/JAK1/RUNX1/…
BP	GO:0070646	protein modification by small protein removal	287	0.465891	1.75063	1.64977e-07	1.89165e-06	9.88981e-07	3973	tags=38%, list=19%, signal=31%	PSMB9/CDC20/CCNA2/BIRC3/CDK1/IFIH1/HIF1A/BRCA1/PSMB8/MYC/PSME2/CLSPN/DDX58/PSMB10/TNFAIP3/GATA3/CDC25A/STAMBPL1/SKP2/BIRC2/TRIM21/ACTB/PSMD2/UBE2D1/RAD23B/PSMC2/PSMB3/PSMA5/SMURF2/USP1/OTUD6B/TNIP2/COPS6/PSMD12/ITCH/PSMA6/PSME1/TNIP3/PSMB7/PSME3/ACTL6A/SENP5/STAM/PSMC4/OTUD4/UBC/SENP1/TNIP1/PSMD14/USP15/HGS/PSMB4/PSMD11/RUVBL1/COPS8/PSMD3/USP18/USP32/USP25/ZC3H12A/TRAF3/PSMD8/SNX3/SHMT2/NLRP3/PSM…
MF	GO:0140097	catalytic activity, acting on DNA	193	0.51301	1.86989	2.04861e-07	2.32922e-06	1.21775e-06	3932	tags=38%, list=19%, signal=31%	TOP2A/ANXA1/MCM4/HMGA2/EXO1/MCM6/MCM2/NEIL3/RECQL/RFC4/RAD51/RAD54L/FEN1/RECQL4/DSCC1/MCM7/NME1/RFC5/BRIP1/POLE2/ERCC6L/POLQ/RFC2/POLE3/MCM5/DCLRE1B/PCNA/RFC3/UNG/DDX11/PIF1/DNMT1/BLM/DKC1/PTGES3/POLD1/DNMT3B/DHX36/RUVBL1/MCM8/DNASE1L1/ASCC3/G3BP1/MBD4/TOP1/POLE/TDP1/MUS81/ATAD5/DNA2/MCM3/POLD3/GEN1/CHD1/POLD4/RUVBL2/SMC6/XRCC3/APTX/ZGRF1/RBBP8/RAD54B/PRIMPOL/APEX2/TDG/RFC1/CHTF18/RAD50/ERCC4/ALK…
BP	GO:0051783	regulation of nuclear division	134	0.565171	1.94122	2.44935e-07	2.74741e-06	1.43639e-06	1781	tags=30%, list=9%, signal=27%	EREG/CDC20/SPHK1/MKI67/CCNB1/DLGAP5/PLK1/NEK2/TRIP13/BUB1/NUSAP1/MAD2L1/AURKA/RAD51AP1/AURKB/BUB1B/TTK/ZWINT/CDT1/CHEK1/PKMYT1/NDC80/CENPF/KIF20B/ESPL1/IL1B/KNTC1/CDC25C/TGFA/IL1A/BORA/FBXO5/CAV2/SPDL1/BUB3/CDC27/MAD2L2/RCC1/MTBP/NUP62
BP	GO:0022613	ribonucleoprotein complex biogenesis	416	0.425609	1.65342	2.47542e-07	2.74741e-06	1.43639e-06	5456	tags=48%, list=26%, signal=36%	LYAR/ABCE1/RAN/PRKDC/NMD3/EIF4A3/POP7/DDX21/STRAP/ERI1/WDR43/SUV39H1/NOL11/DENR/MTERF3/NOP10/EIF2S2/NIP7/PA2G4/WBP11/SRPK2/BOP1/NIFK/XPO1/EXOSC2/HSP90AA1/SNRPF/ADAR/NCBP1/DHX37/EIF3B/WDR75/RPF2/DKC1/DDX10/PTGES3/AATF/NOP2/SNRPG/BRIX1/DDX18/MRTO4/PWP1/LSM6/RPP25/NPM3/METTL5/WDR36/EXOSC3/FAM207A/UTP6/ATR/UTP18/RUVBL1/SRSF9/NOLC1/EIF6/SRPK1/RPL35/CLNS1A/SRFBP1/RPP40/LSG1/EIF4H/EBNA1BP2/GTPBP4/SDAD1/…
BP	GO:0010212	response to ionizing radiation	134	0.565041	1.94078	2.47734e-07	2.74741e-06	1.43639e-06	2257	tags=32%, list=11%, signal=29%	CXCL10/SFRP2/ANXA1/CCL7/IFI16/VCAM1/RAD51AP1/HMGA2/ECT2/BRCA1/GADD45A/RAD51/MYC/IKBIP/RAD54L/XRCC2/PML/NABP1/GATA3/PTPRC/TOPBP1/KRT14/PRKDC/FANCD2/FIGNL1/CCND1/GPX1/NOX4/TICRR/ICAM1/XRCC4/RRM1/BRCA2/RHNO1/BLM/CBL/RFWD3/NET1/NABP2/DNMT3B/GRB2/ATR/ELK1
BP	GO:0019079	viral genome replication	120	0.574606	1.96374	2.75079e-07	3.02587e-06	1.58197e-06	3007	tags=42%, list=15%, signal=36%	CCL8/TOP2A/CCL5/OAS3/IFI16/ISG15/OAS1/OAS2/OASL/CXCL8/HMGA2/CD209/PLSCR1/RSAD2/IFI27/IFIT1/CCL2/APOBEC3G/APOBEC3B/CXCR6/BST2/MX1/TRIM6/HSPA8/IFITM1/IFIT5/EIF2AK2/APOBEC3D/PPID/SRPK2/IFITM3/ADAR/DEK/TNIP1/TNF/APOBEC3C/LARP1/PPIA/PHB/SRPK1/ATG16L1/ZC3H12A/PPIH/ZC3HAV1/APOBEC3A/TMEM39A/PABPC1/BANF1/RAD23A/FAM111A
BP	GO:0051701	biological process involved in interaction with host	215	0.494848	1.81195	2.7853e-07	3.03913e-06	1.5889e-06	2745	tags=37%, list=13%, signal=33%	KRT6A/MET/LGALS1/KPNA2/CDK1/ITGA5/CTSL/CXCL8/ITGAV/CD209/AXL/CLEC5A/ITGA2/CD86/PLSCR1/ITGB1/CCR5/IFIT1/TYMS/ALYREF/PML/ANPEP/SERPINB9/TFRC/MRC1/HSPA1A/NRP1/CAV2/EGFR/PVR/TRIM6/TRIM21/IFITM1/TRIM14/SIGLEC1/SERPINB3/KPNA4/ITGB7/SELPLG/EIF2AK2/CD4/ITGB5/CLDN1/ATG7/ITGB3/ITCH/GPR15/ICAM1/PPID/HSPA1B/CD80/IFITM3/CBLL1/CPSF4/CHMP2B/FUCA2/LY6E/CBL/KPNB1/TNIP1/TNFRSF4/HLA-DRB1/HYAL3/GRB2/CD74/CASP8/PPIA/…
BP	GO:0032496	response to lipopolysaccharide	311	0.453348	1.72553	3.12796e-07	3.3857e-06	1.7701e-06	2782	tags=35%, list=13%, signal=31%	CXCL10/CXCL9/GJB2/CD274/CXCL11/S100A9/S100A8/IDO1/PDCD1LG2/CCL5/CXCL5/CD14/VCAM1/CCL3/CD40/SERPINE1/CXCL8/PTAFR/LILRB2/HAVCR2/RIPK2/SOD2/ADM/TNFSF4/AXL/CD86/PTGES/CCR5/S100A7/CCL2/SIRPA/HMGB2/FMO1/CXCL13/FASLG/PTPN22/CSF2/IL1B/IRAK2/CASP1/TNFAIP3/IL18/IL1A/HCK/CMPK2/FOXP3/MRC1/LYN/IL36RN/JAK2/ADAM9/CARD17/LILRB1/BCL10/MTDH/PPBP/CSF2RB/IL6/TRIM6/SPARC/VIM/CARD16/GJB6/ADAM17/PRKCA/NFKB2/NR1D1/CD96/…
CC	GO:0000781	chromosome, telomeric region	131	0.562037	1.93626	3.20584e-07	3.44246e-06	1.79977e-06	5002	tags=50%, list=24%, signal=38%	CDK1/MCM4/RAD51AP1/MCM6/CHEK1/MCM2/RAD51/ORC1/FEN1/RECQL4/ALYREF/PML/NABP1/EZH2/NBN/MCM7/PRKDC/LRIF1/POT1/ORC5/SP100/MCM5/DCLRE1B/PCNA/BRCA2/PIF1/BLM/PTGES3/PPP1CC/NABP2/POLD1/EID3/DHX36/ATR/MSH2/CBX3/DNA2/MCM3/THOC3/HAT1/CHEK2/RIF1/THOC7/GAR1/SMC6/XRCC3/PPP1CA/POLR2B/RAD50/ERCC4/CBX1/SIRT6/NSMCE2/WDR82/DMC1/CBX5/SETX/ORC3/LRWD1/ORC2/SMCHD1/ATM/RAD51D/TFIP11/SSB
BP	GO:0001959	regulation of cytokine-mediated signaling pathway	157	0.54113	1.902	3.30208e-07	3.51789e-06	1.8392e-06	3227	tags=43%, list=16%, signal=36%	MMP12/STAT1/SPHK1/BIRC3/CCL5/IFNG/RIPK2/HIF1A/AXL/LAPTM5/NLRC5/CASP4/CSF1/PARP9/IL1R2/SAMHD1/IRAK2/CASP1/TNFAIP3/IL1RN/PTPRC/ABCE1/HSPA1A/IL36RN/PPARG/JAK2/PARP14/TRAIP/VRK2/IL6/TRIM6/BIRC2/CARD16/ADAM17/PXDN/TRAF1/FADD/IRAK1/GFI1/RFFL/PYCARD/HSPA1B/TNFRSF1A/ZBP1/ADAR/OTUD4/TBK1/UBE2K/TREM2/TNF/CD74/CASP8/SH2B3/IKBKE/USP18/IRF7/SOCS1/PTPN11/OTULIN/MED1/IFNAR2/CAV1/IL7/JAK1/RUNX1/CPNE1/ECM1
BP	GO:0010817	regulation of hormone levels	498	-0.439402	-1.61657	3.39355e-07	3.58709e-06	1.87538e-06	3051	tags=30%, list=15%, signal=26%	GCNT4/ABCC8/BCO1/DIO1/GPR27/PCSK5/CPT1A/LRAT/DHRS13/AGT/ENHO/SIRT4/HCAR2/PRKCE/SMAD4/DHRS2/UGT2B4/NEUROD1/PLEKHA1/LTBP4/RAB11B/FZD4/EDN1/CGA/ADRA2C/ITPR3/CYP2C18/ACE/PHPT1/RFX3/CRABP1/RAPGEF4/CAPN10/GIPR/HSD17B7/RDH10/HNF4A/LRP5L/HSD17B2/SRD5A2/RAPGEF3/APLN/ALDH9A1/LIF/MCU/ADH7/CPA3/AGTR1/DUOX2/RAB11FIP1/BLK/LRP5/CYP3A5/SOX4/SIRT3/NGF/FDXR/TRPM4/FKBP1B/HSD17B11/ADCY5/SNAP25/RBP4/UCP2/MYRIP/CHGA/L…
BP	GO:0045785	positive regulation of cell adhesion	410	0.42737	1.66313	3.64886e-07	3.82706e-06	2.00084e-06	2212	tags=32%, list=11%, signal=29%	CD274/SFRP2/ANXA1/LGALS1/PDCD1LG2/SAA1/FN1/CCL5/ITGA5/PLAUR/IL2RA/PDPN/S100A10/VCAM1/LILRB4/IFNG/TNFSF13B/PTAFR/LILRB2/ADAM19/HAVCR2/RIPK2/TNFRSF18/ADAM8/TNFSF4/ITGAV/CD209/CCDC80/ITGA2/CD86/CD44/AIF1/CCL21/ITGA3/PDCD1/CCL2/CSF1/TGM2/SIRPA/UNC13D/ITGB2/FSTL3/THY1/ZP3/CXCL13/SIRPG/ADA/EDIL3/PTPN22/IL1B/CD70/FLNA/GATA3/IL18/PTPRC/IL1A/CDK6/NCK1/RHOD/FRMD5/IBSP/IL23A/CTLA4/COL8A1/TFRC/FOXP3/CD3E/IL2…
BP	GO:0033209	tumor necrosis factor-mediated signaling pathway	166	0.527308	1.8817	3.93116e-07	4.09143e-06	2.13906e-06	3586	tags=46%, list=17%, signal=39%	AIM2/PSMB9/STAT1/SPHK1/BIRC3/CD40/TNFSF13B/FAS/TNFRSF12A/TNFRSF18/TNFSF4/TNFRSF9/LAPTM5/PSMB8/CASP4/PSME2/PSMB10/CASP1/CD70/TNFAIP3/HSPA1A/JAK2/TRAIP/BIRC2/PSMD2/CARD16/PSMC2/ADAM17/PSMB3/TRAF1/PSMA5/TNFSF9/PSMD12/PSMA6/PSME1/RFFL/LIMS1/PYCARD/HSPA1B/TNFRSF1A/PSMB7/PSME3/PSMC4/UBE2K/TNFRSF4/PSMD14/PSMB4/TNF/TNFRSF8/PSMD11/CASP8/PSMD3/ACTN4/CD27/TRAF3/PSMD8/KRT18/LTBR/PSMB2/OTULIN/RELA/PSMD9/PSMC1…
BP	GO:0050670	regulation of lymphocyte proliferation	214	0.484052	1.77189	4.05735e-07	4.19053e-06	2.19087e-06	3006	tags=45%, list=15%, signal=39%	CD274/IDO1/ANXA1/IL20RB/PDCD1LG2/CCL5/IL2RA/IRF1/VCAM1/CD40/LILRB4/VSIG4/TNFSF13B/LILRB2/HAVCR2/RIPK2/TNFSF4/CD209/CD86/CLCF1/AIF1/RAC2/ZP3/FCGR2B/ADA/MNDA/PTPN22/IL1B/TYROBP/CD70/IL18/PTPRC/PLA2G2D/IL1A/NCK1/IL23A/GAL/CTLA4/TFRC/FOXP3/CD3E/IL27RA/LYN/PRNP/LILRB1/IL12RB1/EBI3/HLA-A/CD300A/IL6/IL15/PNP/HLA-G/HLA-DPA1/JAK3/LST1/SLC7A1/NCKAP1L/CD4/FADD/TNFSF9/GPNMB/TLR4/TICAM1/CCR2/CRTAM/SASH3/PYCAR…
BP	GO:0001906	cell killing	172	0.520207	1.87139	4.11187e-07	4.20232e-06	2.19704e-06	2298	tags=32%, list=11%, signal=29%	KRT6A/GZMB/CCL13/GNLY/SLAMF7/GAPDH/IFNG/APOL1/HAVCR2/LAG3/B2M/PRF1/HLA-B/HPRT1/CTSC/UNC13D/ITGAM/HLA-F/CLEC7A/FCGR2B/TYROBP/IL18/PTPRC/IL23A/SERPINB9/LYZ/KIR2DL4/HLA-DRA/LILRB1/IL12RB1/P2RX7/HLA-A/CFH/PVR/SH2D1A/SERPINB4/HLA-G/TUBB/KLRC2/FADD/KLRC1/IL7R/RAET1E/VAV1/ULBP2/ICAM1/CRTAM/CORO1A/S100A12/SLAMF6/HLA-DRB1/KLRD1/CASP8/DEFB4A/CXCL6
BP	GO:0006909	phagocytosis	263	0.472614	1.77948	4.13088e-07	4.20232e-06	2.19704e-06	2598	tags=35%, list=13%, signal=31%	MET/FCGR3A/ANXA1/SPHK1/IL15RA/FCER1G/CD14/P2RY6/IFNG/IL2RB/FCGR2A/CORO1C/ITGAV/FCGR1A/AXL/ITGA2/PLSCR1/ITGB1/AIF1/RAB31/RAC2/CCL2/NCF2/TGM2/SIRPA/LIMK1/UNC13D/ITGB2/ITGAM/CLEC7A/LYAR/SIRPG/FCGR2B/MYO1G/MSR1/IL1B/TYROBP/WIPF1/IL2RG/PTPRC/HCK/NCK1/ARPC1B/ARPC1A/ACTR3/THBS1/LYN/PPARG/ANO6/CD300A/MST1R/ACTB/IL15/BIN2/MYO7A/CD247/NCKAP1L/FPR2/WAS/NOD2/CD3G/ITGB3/ARPC3/ARPC2/VAV1/ACTG1/DYSF/TLR4/SH3BP1…
BP	GO:0046651	lymphocyte proliferation	275	0.467872	1.76757	4.25423e-07	4.2955e-06	2.24575e-06	3006	tags=41%, list=15%, signal=35%	CD274/IDO1/ANXA1/IL20RB/PDCD1LG2/CCL5/IL2RA/IRF1/VCAM1/CD40/LILRB4/VSIG4/TNFSF13B/LILRB2/HAVCR2/RIPK2/TNFSF4/CD209/CD86/CLCF1/AIF1/RAC2/HPRT1/ZP3/FCGR2B/ADA/MNDA/PTPN22/PSMB10/IL1B/TYROBP/CD70/IL18/PTPRC/PLA2G2D/IL1A/NCK1/IL23A/GAL/CTLA4/TFRC/FOXP3/CD3E/IL27RA/LYN/PRNP/LILRB1/IL12RB1/EBI3/BTN3A1/HLA-A/CD300A/IL6/IL15/PNP/HLA-G/HLA-DPA1/JAK3/LST1/SLC7A1/NCKAP1L/CD4/FADD/TNFSF9/IL7R/GPNMB/TLR4/TICA…
BP	GO:0016579	protein deubiquitination	270	0.464571	1.74911	4.40703e-07	4.41682e-06	2.30918e-06	3973	tags=37%, list=19%, signal=30%	PSMB9/CDC20/CCNA2/BIRC3/CDK1/IFIH1/HIF1A/BRCA1/PSMB8/MYC/PSME2/CLSPN/DDX58/PSMB10/TNFAIP3/GATA3/CDC25A/STAMBPL1/SKP2/BIRC2/TRIM21/ACTB/PSMD2/UBE2D1/RAD23B/PSMC2/PSMB3/PSMA5/SMURF2/USP1/OTUD6B/TNIP2/PSMD12/ITCH/PSMA6/PSME1/TNIP3/PSMB7/PSME3/ACTL6A/STAM/PSMC4/OTUD4/UBC/TNIP1/PSMD14/USP15/HGS/PSMB4/PSMD11/RUVBL1/PSMD3/USP18/USP32/USP25/ZC3H12A/TRAF3/PSMD8/SNX3/SHMT2/NLRP3/PSMB2/OTULIN/SIAH2/PSMD9/PS…
BP	GO:0065004	protein-DNA complex assembly	164	0.526155	1.87181	4.94576e-07	4.92031e-06	2.57241e-06	3565	tags=35%, list=17%, signal=29%	DLGAP5/HJURP/CENPA/ASF1B/CENPW/CDC45/MCM4/MCM6/CDT1/MCM2/CENPU/CENPF/RAD51/CENPE/CENPK/HMGB2/OIP5/CENPI/CENPN/CENPH/MCM7/CENPM/CHAF1A/RPA3/CENPL/RAD23B/PSMC2/CHAF1B/MCM5/MIS18A/CENPQ/GTF2H3/SET/PSMC4/CENPO/UBC/HELLS/RUVBL1/RNF4/MIS18BP1/GMNN/ANP32B/DR1/MCM3/HAT1/ESR1/BAZ2A/CDK7/PSMC5/CAND1/ITGB3BP/NPM1/PSMC6/SART3/CUL4B/TAF7/POLR1E
BP	GO:0070663	regulation of leukocyte proliferation	233	0.483561	1.79316	5.07797e-07	5.01496e-06	2.62189e-06	2457	tags=40%, list=12%, signal=36%	CD274/CCL8/GREM1/IDO1/ANXA1/IL20RB/PDCD1LG2/CCL5/IL2RA/IRF1/VCAM1/CD40/LILRB4/VSIG4/TNFSF13B/LILRB2/HAVCR2/RIPK2/TNFSF4/CD209/CSF1R/CD86/CLCF1/AIF1/RAC2/CSF1/ZP3/FCGR2B/ADA/MNDA/PTPN22/IL1B/TYROBP/CD70/TNFAIP3/BST2/IL18/PTPRC/PLA2G2D/IL1A/NCK1/IL23A/GAL/CTLA4/TFRC/FOXP3/CD3E/IL27RA/LYN/PRNP/LILRB1/IL12RB1/EBI3/HLA-A/CD300A/IL6/IL15/PNP/HLA-G/HLA-DPA1/JAK3/LST1/SLC7A1/NCKAP1L/CD4/FADD/TNFSF9/GPNMB…
BP	GO:0038061	NIK/NF-kappaB signaling	165	0.527302	1.88233	5.31672e-07	5.2127e-06	2.72527e-06	3586	tags=46%, list=17%, signal=38%	PSMB9/GREM1/SPHK1/BIRC3/IFI35/CD14/HAVCR2/CD86/LAPTM5/PSMB8/PSME2/NMI/CHI3L1/PTPN22/PSMB10/IL1B/IL18/RELB/IL23A/EGFR/BIRC2/PSMD2/TLR6/PSMC2/PSMB3/NFKB2/PSMA5/IL18R1/EIF2AK2/NOD2/IRAK1/PSMD12/PSMA6/PSME1/TLR4/LIMS1/PSMB7/PSME3/TNFRSF10A/PSMC4/PPP4C/TREM2/PSMD14/PSMB4/TNF/PSMD11/TRIP6/PHB/COPS8/PSMD3/IKBKE/ACTN4/ZC3H12A/CD27/PSMD8/NLRP3/PSMB2/RELA/RC3H2/PSMD9/NLRP12/ZFP91/PSMC1/PSMA7/TNFRSF10B/RHOA…
CC	GO:0101002	ficolin-1-rich granule	181	0.51703	1.86756	5.55368e-07	5.35538e-06	2.79987e-06	3609	tags=50%, list=17%, signal=42%	CDA/MMP9/TNFAIP6/FCER1G/HSPA6/PYGL/LILRB2/ADAM8/HK3/TIMP2/CTSB/FPR1/DSP/PGM2/SIRPA/ITGB2/PGAM1/SLC2A3/MNDA/FGL2/PKM/VCL/ALDOA/HSPA1A/CD300A/HSPA8/COTL1/PSMD2/PNP/PSMC2/PGM1/BIN2/NCKAP1L/PSMA5/FPR2/GPI/PLEKHO2/ATG7/CSTB/DERA/PSMD12/GYG1/TRPM2/HSPA1B/ACTR2/CANT1/ALOX5/PSMB7/CCT8/CTSS/HSP90AA1/QPCT/CAB39/PAFAH1B2/KPNB1/ACLY/KCMF1/SIGLEC14/ITGAX/DYNLL1/PSMD14/RAC1/PSMD11/CLEC4D/PPIA/PSMD3/LGALS3/DOK3…
BP	GO:0097529	myeloid leukocyte migration	207	0.510253	1.86792	5.57729e-07	5.35538e-06	2.79987e-06	2484	tags=41%, list=12%, signal=36%	CXCL10/CXCL9/CCL8/CXCL11/S100A9/S100A8/GREM1/ANXA1/CCL13/SAA1/CCL5/VEGFC/CCL4/CCL7/CCL11/SLAMF8/MMP14/CXCL5/FCER1G/CCL3/SERPINE1/CXCL8/C3AR1/CCL26/ADAM8/CCL4L1/CSF1R/AIF1/CCL21/S100A7/RAC2/CCL2/CSF1/CCR1/SIRPA/CCL18/ITGB2/HRH1/CXCL13/IL23A/THBS1/CMKLR1/LYN/XCL2/PPBP/ANO6/NBL1/CD300A/IL6/CCL24/RARRES2/EMILIN1/CKLF/NCKAP1L/FPR2/NOD2/VAV1/CCL20/ROR2/CCR2/CCL22/VEGFA/MCOLN2/S100A12/MYD88/MPP1/DNM1L/P…
BP	GO:0030595	leukocyte chemotaxis	216	0.498783	1.82731	5.581e-07	5.35538e-06	2.79987e-06	2484	tags=38%, list=12%, signal=34%	CXCL10/CXCL9/CCL8/CXCL11/S100A9/S100A8/GREM1/ANXA1/CCL13/SAA1/CCL5/VEGFC/CCL4/CCL7/CCL11/SLAMF8/CXCL5/FCER1G/CCL3/SERPINE1/CXCL8/C3AR1/CCL26/ADAM8/CCL4L1/CSF1R/CCR5/AIF1/CCL21/S100A7/RAC2/CCL2/CSF1/CCR1/CCL18/ITGB2/HRH1/CXCL13/CXCR3/IL23A/HSD3B7/THBS1/CMKLR1/LYN/XCL2/PPBP/ANO6/NBL1/IL6/CCL24/ADAM17/RARRES2/CKLF/NCKAP1L/FPR2/NOD2/VAV1/CCL20/CCR2/CCL22/TRPM2/CORO1A/ALOX5/VEGFA/S100A12/MPP1/DNM1L/PI…
BP	GO:0070665	positive regulation of leukocyte proliferation	144	0.547951	1.90363	5.63925e-07	5.37317e-06	2.80917e-06	2284	tags=43%, list=11%, signal=39%	CD274/ANXA1/PDCD1LG2/CCL5/IL2RA/VCAM1/CD40/TNFSF13B/LILRB2/HAVCR2/RIPK2/TNFSF4/CD209/CSF1R/CD86/CLCF1/AIF1/CSF1/ZP3/ADA/PTPN22/IL1B/CD70/BST2/IL18/PTPRC/IL1A/NCK1/IL23A/TFRC/FOXP3/CD3E/IL27RA/LYN/IL12RB1/EBI3/HLA-A/IL6/IL15/PNP/HLA-DPA1/JAK3/SLC7A1/NCKAP1L/CD4/FADD/TNFSF9/TLR4/TICAM1/CCR2/SASH3/PYCARD/CD80/CORO1A/MYD88/CD276/HLA-DMB/TNFRSF4/CARD11/CD74/TMIGD2/SLC39A10
BP	GO:0051052	regulation of DNA metabolic process	316	0.443702	1.69476	6.41965e-07	6.07398e-06	3.17557e-06	3276	tags=31%, list=16%, signal=26%	GREM1/FOXM1/KPNA2/GZMA/NEK2/RAD51AP1/AURKB/CD40/HMGA2/CDT1/TWIST1/CHEK1/TNFSF4/PKIB/CLCF1/BRCA1/RFC4/RAD51/MYC/PARP9/ALYREF/DSCC1/DTX3L/PML/NBN/GATA3/SPI1/PTPRC/RFC5/TBX21/RMI2/AUNIP/TFRC/FOXP3/CCT5/PRKDC/IL27RA/CCT4/PPARG/POLQ/EGFR/IL6/RFC2/POT1/PARPBP/XRN1/TIMELESS/MIS18A/FIGNL1/PCNA/RFC3/WAS/CCT6A/USP1/IL7R/TICRR/DNAJC2/MAD2L2/DDX11/ACTR2/CCT8/HSP90AA1/SLC15A4/PIF1/OTUD4/BLM/DKC1/PTGES3/DEK/NA…
BP	GO:0003341	cilium movement	140	-0.586231	-1.91578	7.02286e-07	6.59856e-06	3.44982e-06	3990	tags=44%, list=19%, signal=35%	DNAH7/TACR1/SPEF2/TEKT5/BBS4/TTLL6/NEK10/TTLL9/CFAP61/TEKT3/CCDC39/CATSPERD/TEKT4/NEURL1/CFAP46/STK36/DNAH1/DRC7/ENKUR/TTLL1/CFAP70/ARMC2/CCDC40/RFX3/TTC12/INPP5B/CFAP44/TTC21A/TTC29/TCTE1/SPA17/ZBBX/CCDC65/OFD1/CELSR2/TAC4/DNAH9/SPAG17/CFAP43/DNAI1/GAS8/CFAP53/NME5/RSPH9/CABYR/DRC1/DNAH5/DNAAF1/SPEF1/DNAI2/GAS2L2/ROPN1L/RGN/CAMSAP3/PLA2G3/TEKT1/RSPH4A/ZMYND10/TEKT2/CFAP221/AQP4
BP	GO:0006631	fatty acid metabolic process	369	-0.464061	-1.66216	7.73169e-07	7.21446e-06	3.77183e-06	3474	tags=32%, list=17%, signal=27%	LTA4H/PRKAA1/AMACR/PRKAR2B/ACADM/CYP2S1/CEL/MCEE/ACAD10/ACOT1/ALKBH7/LYPLA2/LIPH/DECR2/C3/ECI1/PEX7/GCDH/CPT1A/CYP2A6/CRYL1/MLYCD/ECI2/SIRT4/APOA1/BDH2/PON3/PCK1/SCP2/EDN1/GSTM1/CYP2F1/CYP2C18/SIRT1/ECHDC3/GSTM2/ACAA1/ECH1/ACACB/MCAT/ADH7/ACAA2/CYP4V2/MID1IP1/FASN/PTGS2/PDK2/GSTM4/ACAT1/BAAT/ACSS2/TYRP1/NUDT7/CPT2/FA2H/ABCD3/WDTC1/ACADVL/MGLL/HSD17B4/CYP2J2/SCD5/SOX9/CES2/CYP2D6/ACOX2/ABHD2/PER2/…
BP	GO:0002699	positive regulation of immune effector process	205	0.493889	1.80793	8.67082e-07	8.03535e-06	4.201e-06	2801	tags=42%, list=14%, signal=37%	ANXA1/DDX60/CD40/IFNG/PTAFR/RIPK2/LAG3/TNFSF4/SEMA7A/CD86/B2M/LAPTM5/CLCF1/RSAD2/HLA-B/RAC2/UNC13D/ITGB2/ITGAM/HLA-F/ZP3/CLEC7A/DDX58/PTPN22/IL1B/TYROBP/GATA3/IL18/PTPRC/TBX21/IL23A/TFRC/FOXP3/LYN/KIR2DL4/HLA-DRA/LILRB1/BCL10/IL12RB1/HLA-A/CD84/CD300A/PVR/IL6/TRIM6/DDX21/SH2D1A/SLC7A5/HLA-G/KLRC2/IL18R1/GPI/FADD/C12orf4/NOD2/RAET1E/VAV1/TLR4/TICAM1/CCR2/KLK5/MAD2L2/CRTAM/SASH3/CD80/HSPD1/SLAMF6/H…
BP	GO:0071824	protein-DNA complex subunit organization	203	0.492861	1.80239	9.34659e-07	8.60268e-06	4.49761e-06	3565	tags=31%, list=17%, signal=26%	DLGAP5/HJURP/CENPA/HMGA1/ASF1B/CENPW/CDC45/MCM4/MCM6/CDT1/MCM2/CENPU/CENPF/RAD51/MYC/CENPE/CENPK/HMGB2/OIP5/CENPI/CENPN/CENPH/MCM7/CENPM/CHAF1A/RPA3/CENPL/POLE3/ANP32E/RAD23B/PSMC2/CHAF1B/MCM5/MIS18A/CENPQ/GTF2H3/SET/GTF2E1/PSMC4/CENPO/UBC/HELLS/RUVBL1/RNF4/MIS18BP1/GMNN/ANP32B/DR1/MCM3/HAT1/LIN54/ESR1/BAZ2A/CDK7/PSMC5/CAND1/ITGB3BP/NPM1/PSMC6/SART3/CUL4B/TAF7/POLR1E
BP	GO:0050866	negative regulation of cell activation	187	0.499154	1.8132	9.74479e-07	8.90858e-06	4.65754e-06	2544	tags=37%, list=12%, signal=33%	CD274/IDO1/ANXA1/IL20RB/PDCD1LG2/IL2RA/IRF1/INHBA/LILRB4/VSIG4/LILRB2/HAVCR2/LAG3/TNFSF4/AXL/CD86/LAPTM5/MILR1/HLA-F/SAMSN1/FCGR2B/MNDA/PTPN22/FGL2/TYROBP/TNFAIP3/SERPINE2/PTPRC/PLA2G2D/TBX21/GAL/CTLA4/FOXP3/CST7/TIGIT/LYN/PRNP/LILRB1/CD84/CD300A/TNFAIP8L2/HLA-G/JAK3/EMILIN1/LST1/NR1D1/GPNMB/CCR2/CRTAM/IL31RA/CD80/UBASH3B/APOE/TNFRSF21/PAG1/PDGFRA/IL4R/HLA-DRB1/CEBPB/DLG5/PAWR/CD74/TWSG1/SH2B3/CL…
CC	GO:1902495	transmembrane transporter complex	316	-0.471869	-1.67085	1.09282e-06	9.87887e-06	5.16482e-06	5383	tags=35%, list=26%, signal=27%	KCNA3/HSPA2/CHRNA1/KCNIP2/ABHD12/KCNE2/KCNE3/HCN1/ANO2/GRIK5/GABRD/CATSPER2/SLC9A1/KCNS1/CACNA1F/CACNA1C/LRRC8B/GABRB3/KCNMB2/SCRIB/CHRNA3/SCN8A/CNGB1/KCNAB3/KCNJ2/SCN4A/SCN9A/PTK2B/KCNC4/KCNIP3/MICU1/KCNQ4/MICU2/ABCB6/KCNJ16/CATSPERB/CACNB4/GLRB/CHRNB2/KCNJ1/PKD2L1/HCN4/ABCC9/LRRC52/SYNJ2BP/KCNA5/PKD1/CATSPERD/ATP4B/SCN1A/ABCC8/CHRNA5/CHRNA9/MICU3/TTYH2/CLDN4/CACNA2D3/KCNC3/BEST4/CASQ2/LRRC26/DP…
CC	GO:0045177	apical part of cell	399	-0.451546	-1.63173	1.10106e-06	9.87887e-06	5.16482e-06	2592	tags=26%, list=13%, signal=23%	CLDN4/EZR/DYNC2LI1/ITPR3/SLC38A3/ABCC5/SLC4A5/SIPA1L3/EDA/NOD1/SHANK2/SLC11A2/FXYD1/PCM1/MUC13/HIP1R/CEACAM7/EPCAM/UPK3A/USH1C/DUOX2/CA2/SLC9A3R2/KCNK1/GP2/PTCH1/CACNB3/PARD3B/FZD3/SLC1A1/SLC22A18/DPEP1/AMN/NPC1L1/PTH1R/MARVELD2/TEK/MAL/ATP6V0A4/SPEF1/SLC25A27/MUC20/CD34/ADRB2/OCLN/IL6R/ATP1B2/CRB3/SHROOM4/SLC29A4/PARD6A/SLC12A2/DLL1/CD36/ATP8B1/KL/SLC5A1/SLC29A1/PRKCZ/PDE4D/LRP2/ACE2/SHROOM3/ABC…
BP	GO:0006364	rRNA processing	211	0.483095	1.76332	1.10252e-06	9.87887e-06	5.16482e-06	4985	tags=47%, list=24%, signal=36%	LYAR/PRKDC/EIF4A3/POP7/DDX21/ERI1/WDR43/SUV39H1/NOL11/NOP10/PA2G4/WBP11/BOP1/NIFK/EXOSC2/DHX37/WDR75/RPF2/DKC1/DDX10/NOP2/DDX18/MRTO4/LSM6/RPP25/NPM3/METTL5/WDR36/EXOSC3/FAM207A/UTP6/UTP18/NOLC1/EIF6/RPL35/SRFBP1/RPP40/EBNA1BP2/GTPBP4/HEATR1/FTSJ3/POP4/NSUN5/ZNHIT6/RPL27/TEX10/REXO4/DCAF13/RRP1B/WDR3/RPP30/SBDS/NOL8/DDX56/RRP9/EXOSC9/DDX52/GAR1/TRMT112/RPL35A/FCF1/PDCD11/NOP58/NOB1/BMS1/UTP23/FRG…
BP	GO:0070661	leukocyte proliferation	304	0.446854	1.69753	1.17245e-06	1.04363e-05	5.45625e-06	2964	tags=39%, list=14%, signal=34%	CD274/CCL8/GREM1/IDO1/ANXA1/IL20RB/PDCD1LG2/CCL5/IL2RA/IRF1/VCAM1/CD40/LILRB4/VSIG4/TNFSF13B/LILRB2/HAVCR2/RIPK2/TNFSF4/CD209/CSF1R/CD86/CLCF1/AIF1/RAC2/CSF1/HPRT1/ZP3/FCGR2B/ADA/MNDA/PTPN22/PSMB10/IL1B/TYROBP/CD70/TNFAIP3/BST2/IL18/PTPRC/PLA2G2D/IL1A/NCK1/IL23A/GAL/CTLA4/TFRC/FOXP3/CD3E/IL27RA/LYN/PRNP/LILRB1/IL12RB1/EBI3/BTN3A1/HLA-A/CD300A/IL6/IL15/PNP/HLA-G/HLA-DPA1/JAK3/LST1/SLC7A1/NCKAP1L/C…
BP	GO:0002237	response to molecule of bacterial origin	326	0.439782	1.68966	1.26014e-06	1.11435e-05	5.82601e-06	2782	tags=35%, list=13%, signal=31%	CXCL10/CXCL9/GJB2/CD274/CXCL11/S100A9/S100A8/IDO1/PDCD1LG2/CCL5/CXCL5/CD14/VCAM1/CCL3/CD40/SERPINE1/CXCL8/PTAFR/LILRB2/HAVCR2/RIPK2/SOD2/ADM/TNFSF4/AXL/CD86/B2M/PTGES/CCR5/S100A7/CCL2/SIRPA/HMGB2/FMO1/CXCL13/FCGR2B/FASLG/PTPN22/CSF2/IL1B/IRAK2/CASP1/TNFAIP3/IL18/IL1A/HCK/CMPK2/FOXP3/IRF5/MRC1/LYN/IL36RN/JAK2/ADAM9/CARD17/LILRB1/BCL10/MTDH/PPBP/CSF2RB/IL6/TRIM6/SPARC/VIM/TLR6/CARD16/GJB6/ADAM17/PR…
CC	GO:0062023	collagen-containing extracellular matrix	416	0.412068	1.60081	1.34582e-06	1.1824e-05	6.18175e-06	1762	tags=27%, list=9%, signal=25%	COL11A1/TGFBI/S100A9/LAMC2/SULF1/SFRP2/S100A8/CTHRC1/TNC/GREM1/COL12A1/POSTN/LOXL2/COL1A1/ANXA1/GPC6/MMP9/COL3A1/LGALS1/SRPX2/LRRC15/THBS2/MFAP5/FN1/C1QC/COL5A2/MXRA5/COL6A1/CTSL/C1QB/ADAMDEC1/S100A10/COL1A2/VCAN/C1QA/LAMB3/COL6A2/ANGPTL4/SERPINE1/ADAM19/COL5A1/CILP/ITGB4/ADAMTS2/SEMA7A/COL15A1/TIMP2/CCDC80/COL7A1/COL6A3/CTSB/PLSCR1/S100A6/F13A1/S100A7/TGM2/CTSC/FBN1/COL10A1/ZP3/ANGPTL2/LAMB1/EDI…
CC	GO:0000922	spindle pole	158	0.531837	1.8688	1.51857e-06	1.32557e-05	6.93026e-06	2970	tags=32%, list=14%, signal=28%	TPX2/CDC20/CCNB1/DLGAP5/CDC6/PLK1/NEK2/KIF11/FAM83D/CKAP2L/MAD2L1/AURKA/AURKB/PRC1/SPAG5/TACC3/ASPM/PLK4/CENPF/POC1A/KIF20B/CKAP2/KNTC1/KNSTRN/TOPBP1/AUNIP/TUBG1/SPDL1/NEDD1/PSRC1/KIF2A/GPSM2/NEK6/SMC3/DDX11/WDR62/NUP62/POC1B/NDE1/RAD21/CKAP5/PPP2CA/BCCIP/KATNAL1/STAG1/CDC25B/CEP128/ZW10/PLEKHG6/SBDS/CEP19
BP	GO:0002449	lymphocyte mediated immunity	240	0.461999	1.71377	1.65798e-06	1.43103e-05	7.48164e-06	2674	tags=41%, list=13%, signal=36%	GZMB/IL20RB/C1QC/C1QB/C1QA/FCER1G/CD40/LILRB4/SLAMF7/CD8A/HAVCR2/LAG3/EXO1/TNFSF4/C1S/B2M/CLCF1/RSAD2/PRF1/HLA-B/HPRT1/CTSC/UNC13D/HLA-F/ZP3/FCGR2B/C1R/MYO1G/IL1B/CD70/NBN/GATA3/IL18/PTPRC/TBX21/IL23A/TLR8/SERPINB9/TFRC/FOXP3/IL27RA/BTN3A2/KIR2DL4/HLA-DRA/LILRB1/BCL10/IL12RB1/SLA2/HLA-A/PVR/IL6/BATF/SH2D1A/BTN3A3/SERPINB4/HLA-G/SERPING1/TUBB/KLRC2/IL18R1/CD96/FADD/WAS/KLRC1/NOD2/IL7R/RAET1E/VAV1/…
CC	GO:1990351	transporter complex	331	-0.467013	-1.64908	1.66055e-06	1.43103e-05	7.48164e-06	4915	tags=32%, list=24%, signal=25%	SLC9A1/TIMM13/KCNS1/CACNA1F/CACNA1C/LRRC8B/GABRB3/KCNMB2/SCRIB/CHRNA3/SCN8A/CNGB1/KCNAB3/KCNJ2/SCN4A/SCN9A/PTK2B/KCNC4/KCNIP3/MICU1/KCNQ4/PEX14/MICU2/ABCB6/KCNJ16/CATSPERB/CACNB4/ATP10B/GLRB/CHRNB2/KCNJ1/PKD2L1/HCN4/ABCC9/LRRC52/SYNJ2BP/KCNA5/PKD1/CATSPERD/ATP4B/SCN1A/ABCC8/CHRNA5/CHRNA9/MICU3/TTYH2/CLDN4/CACNA2D3/KCNC3/BEST4/CASQ2/LRRC26/DPP10/SHANK2/FXYD1/CLCNKA/MCU/SCN3A/DLG3/GRIA1/KCNK1/SHANK…
BP	GO:0022407	regulation of cell-cell adhesion	414	0.406588	1.57738	1.85214e-06	1.58604e-05	8.29205e-06	3121	tags=38%, list=15%, signal=33%	CD274/IDO1/ANXA1/IL20RB/LGALS1/PDCD1LG2/CCL5/PLAUR/IL2RA/PDPN/IRF1/VCAM1/LILRB4/VSIG4/IFNG/TNFSF13B/PTAFR/LILRB2/ADAM19/HAVCR2/RIPK2/LAG3/ADAM8/TNFSF4/CD209/CD86/LAPTM5/CD44/AIF1/CCL21/PDCD1/CCL2/SIRPA/ITGB2/FSTL3/THY1/ZP3/CXCL13/SIRPG/FCGR2B/ADA/PTPN22/FGL2/IL1B/CD70/GATA3/SERPINE2/IL1RN/IL18/PTPRC/PLA2G2D/IL1A/FERMT3/NCK1/TBX21/IL23A/CTLA4/FXYD5/TFRC/FOXP3/CD3E/TIGIT/IL27RA/LYN/PRNP/JAK2/HLA-DR…
BP	GO:0030216	keratinocyte differentiation	296	0.442218	1.6803	1.8924e-06	1.60498e-05	8.39105e-06	2986	tags=19%, list=14%, signal=17%	KRT6A/EREG/CD109/CDH3/ANXA1/CTSL/KRT16/KRT80/CTSK/PKP2/SPRR1B/ERRFI1/ZBED2/DSG2/CTSV/DSP/S100A7/PALLD/PI3/CLIC4/DSC2/SPRR2D/FOSL2/KRT19/KRT14/ADAM9/VDR/SFN/KRT17/KRT6B/CASP14/PERP/LIPK/KRT81/MAP2K1/KRT7/KLK5/KRT86/TMEM79/OPN3/CYP26B1/CSTA/FOXC1/IVL/LIPM/EPHA2/KRT18/JAG1/SPRR3/NCOA3/MED1/PPHLN1/YAP1/DSC3/KRT6C/SPRR2F/KRT8
BP	GO:0072331	signal transduction by p53 class mediator	255	0.455166	1.7144	1.89839e-06	1.60498e-05	8.39105e-06	3788	tags=36%, list=18%, signal=30%	TPX2/CCNB1/FOXM1/CDK1/PMAIP1/SNAI2/IFI16/AURKA/AURKB/DDIT4/EXO1/TWIST1/CHEK1/GTSE1/BRCA1/GADD45A/RFC4/CD44/SNAI1/PML/E2F1/CDC25C/NBN/NDRG1/RFC5/CDK2/RMI2/BRIP1/TOPBP1/E2F7/E2F8/SFN/RPA3/BATF/RFC2/SP100/PERP/PPP1R13L/SPRED3/PCNA/RFC3/CDK5R1/BCL2L12/RFFL/BOP1/PYCARD/BRCA2/RHNO1/BLM/RPF2/ARMC10/RNF34/NOP2/CARM1/TAF6/SHISA5/SPRED1/CD74/ATR/MSH2/E2F2/DNA2/TAF2/PYHIN1/TFDP1/TAF13/PAK1IP1/PRMT5/E2F4/PRK…
MF	GO:0005125	cytokine activity	232	0.471499	1.74887	1.90984e-06	1.60498e-05	8.39105e-06	2369	tags=30%, list=11%, signal=27%	CXCL10/CXCL9/CCL8/CXCL11/GREM1/SPP1/CCL13/CCL5/SECTM1/CCL4/CCL7/CCL11/NAMPT/AREG/CXCL5/FAM3C/INHBA/CCL3/IFNG/CXCL8/TNFSF13B/CCL26/TNFSF4/IL32/CCL4L1/CLCF1/CCL21/CCL2/CMTM3/CSF1/CCL18/CXCL13/FASLG/CSF2/IL1B/CD70/TIMP1/IL1RN/IL18/IL1A/BMP1/IL23A/IL36RN/XCL2/NDP/PPBP/EBI3/IL11/IL6/CCL24/IL15/WNT2/CKLF/GPI/TNFSF9/TNFSF10/CCL20/CCL22/TGFB3/VEGFA/CXCL1/OSM/TNF/TGFB1/WNT10A/CXCL6/CCL3L3/WNT7A/CXCL12
BP	GO:0046486	glycerolipid metabolic process	408	-0.44748	-1.61567	1.95803e-06	1.6334e-05	8.53965e-06	3222	tags=27%, list=16%, signal=23%	LYPLA2/PIGP/PLD6/IP6K2/LIPH/C3/CPT1A/GPAA1/INPPL1/CDS1/CDS2/ENPP2/SIK1/APOA1/LCAT/PCK1/PLEKHA1/GPCPD1/SLC44A2/PLEKHA4/PLD2/PGAP2/PLA1A/CRLS1/SERINC5/SIRT1/PGS1/MTMR12/INPP5B/FITM2/PLCB2/PIGM/GDE1/CPS1/PLCD1/PIK3R1/LMF1/SH3YL1/PIGA/SOCS7/INPP5A/PIGQ/SERINC2/PLCE1/EFR3B/MTMR10/CHPT1/PCSK9/PIK3C2G/ETNPPL/PIK3R3/SLC44A5/TMEM150A/BMX/LIPE/DPM3/PDGFA/PIGT/DGAT1/AGPAT2/MGLL/HTR2B/PLA2G2A/PLA2G4E/INPP5K/…
BP	GO:0032944	regulation of mononuclear cell proliferation	216	0.486124	1.78093	1.96781e-06	1.6334e-05	8.53965e-06	3006	tags=45%, list=15%, signal=39%	CD274/IDO1/ANXA1/IL20RB/PDCD1LG2/CCL5/IL2RA/IRF1/VCAM1/CD40/LILRB4/VSIG4/TNFSF13B/LILRB2/HAVCR2/RIPK2/TNFSF4/CD209/CD86/CLCF1/AIF1/RAC2/CSF1/ZP3/FCGR2B/ADA/MNDA/PTPN22/IL1B/TYROBP/CD70/IL18/PTPRC/PLA2G2D/IL1A/NCK1/IL23A/GAL/CTLA4/TFRC/FOXP3/CD3E/IL27RA/LYN/PRNP/LILRB1/IL12RB1/EBI3/HLA-A/CD300A/IL6/IL15/PNP/HLA-G/HLA-DPA1/JAK3/LST1/SLC7A1/NCKAP1L/CD4/FADD/TNFSF9/GPNMB/TLR4/TICAM1/CCR2/CRTAM/SASH3/…
BP	GO:0032946	positive regulation of mononuclear cell proliferation	133	0.547379	1.88242	2.07956e-06	1.71564e-05	8.96961e-06	2284	tags=44%, list=11%, signal=40%	CD274/ANXA1/PDCD1LG2/CCL5/IL2RA/VCAM1/CD40/TNFSF13B/LILRB2/HAVCR2/RIPK2/TNFSF4/CD209/CD86/CLCF1/AIF1/CSF1/ZP3/ADA/PTPN22/IL1B/CD70/IL18/PTPRC/IL1A/NCK1/IL23A/TFRC/FOXP3/CD3E/IL27RA/IL12RB1/EBI3/HLA-A/IL6/IL15/PNP/HLA-DPA1/JAK3/SLC7A1/NCKAP1L/CD4/FADD/TNFSF9/TLR4/TICAM1/CCR2/SASH3/PYCARD/CD80/CORO1A/MYD88/CD276/HLA-DMB/TNFRSF4/CARD11/CD74/TMIGD2/SLC39A10
BP	GO:0050671	positive regulation of lymphocyte proliferation	132	0.542815	1.87077	2.18103e-06	1.78844e-05	9.35025e-06	2284	tags=44%, list=11%, signal=39%	CD274/ANXA1/PDCD1LG2/CCL5/IL2RA/VCAM1/CD40/TNFSF13B/LILRB2/HAVCR2/RIPK2/TNFSF4/CD209/CD86/CLCF1/AIF1/ZP3/ADA/PTPN22/IL1B/CD70/IL18/PTPRC/IL1A/NCK1/IL23A/TFRC/FOXP3/CD3E/IL27RA/IL12RB1/EBI3/HLA-A/IL6/IL15/PNP/HLA-DPA1/JAK3/SLC7A1/NCKAP1L/CD4/FADD/TNFSF9/TLR4/TICAM1/CCR2/SASH3/PYCARD/CD80/CORO1A/MYD88/CD276/HLA-DMB/TNFRSF4/CARD11/CD74/TMIGD2/SLC39A10
BP	GO:0016054	organic acid catabolic process	250	-0.491419	-1.70908	2.37503e-06	1.93579e-05	1.01206e-05	3455	tags=37%, list=17%, signal=31%	ASPA/AMACR/ACADM/HMGCLL1/CEL/MCEE/ACAD10/GLS2/HAAO/DECR2/ECI1/PEX7/MCCC2/GCDH/CPT1A/BLMH/HNMT/CRYL1/TXN2/MLYCD/ECI2/ACMSD/QDPR/BDH2/PON3/PCK1/GLUL/BCKDHA/SCP2/ALDH7A1/HMGCL/ACAD8/CRABP1/PCBD1/BCKDHB/HYKK/ACAA1/ECH1/ACACB/MCAT/GPT/CSAD/ACAA2/OAT/ENOSF1/HGD/ACAT1/ARG2/CDO1/NUDT7/CPT2/ABCD3/ACADVL/HSD17B4/DCXR/AASS/SHMT1/HIBCH/ACOX2/DDAH1/ABHD2/MPST/ADHFE1/PCCA/ALDH4A1/ECHDC2/MCCC1/CNR1/ACADS/GCAT/A…
BP	GO:0031348	negative regulation of defense response	190	0.497684	1.8083	2.4368e-06	1.97424e-05	1.03216e-05	2140	tags=31%, list=10%, signal=28%	MMP12/IL20RB/NT5E/SAA1/IL2RA/SLAMF8/IFI16/TNFAIP6/MICB/VSIG4/HAVCR2/SIGLEC10/PBK/NLRC5/HLA-B/NMI/SIRPA/HLA-F/LYAR/FCGR2B/ADA/FGL2/SAMHD1/TNFAIP3/GATA3/PTPRC/AOAH/SERPINB9/FOXP3/CST7/PPARG/KIR2DL4/LILRB1/PARP14/HLA-A/TRIM21/SERPINB4/TNFAIP8L2/HLA-G/METRNL/SERPING1/FNDC4/NR1D1/CD96/FPR2/HTRA1/GPX1/KLRC1/NOD2/ITCH/TNFRSF1A/ALOX5/APOE/ADAR/PPARD/HLA-DRB1/PSMB4/KLRD1
BP	GO:0007249	I-kappaB kinase/NF-kappaB signaling	272	0.452284	1.70598	2.54018e-06	2.04575e-05	1.06955e-05	3264	tags=36%, list=16%, signal=31%	STAT1/LGALS1/BIRC3/SECTM1/UBD/CD14/CD40/LILRB4/RIPK2/ECT2/OPTN/CCL21/GOLT1B/SLC20A1/TGM2/SIRPA/APOL3/FASLG/IL1B/IRAK2/CASP1/TNFAIP3/FLNA/BST2/TRIM59/RELB/RHOC/TLR8/TFRC/BCL10/MTDH/TMEM106A/TRIM6/BIRC2/TRIM21/DDX21/TRIM14/TLR6/CARD16/IFIT5/TFG/TRAF1/NR1D1/CD4/FADD/NEK6/TNFSF10/NOD2/TNIP2/IRAK1/TLR4/TICAM1/TNIP3/LY96/PYCARD/TNFRSF1A/CANT1/HSPB1/NUP62/S100A12/MYD88/UBC/PIM2/TNIP1/TBK1/ATP2C1/HLA-DRB…
CC	GO:0031514	motile cilium	174	-0.537842	-1.79255	2.78351e-06	2.22846e-05	1.16507e-05	3439	tags=35%, list=17%, signal=29%	CFAP61/TEKT3/DNAH2/PKD1/CATSPERD/TEKT4/NPHP1/DNAH1/IFT88/DYNC2H1/DRC7/ENKUR/SPATA6L/CFAP70/DYNC2LI1/MAK/DNAJB13/CFAP44/RPGR/TTC29/TCTE1/SPA17/GABARAP/ZBBX/CCDC65/OFD1/EFCAB2/CCDC181/DNAH9/GSTM3/CROCC/SPAG17/CFAP43/AK8/GAS8/PACRG/NME5/RSPH9/ABHD2/CABYR/DRC1/DNAH5/SPEF1/IQCA1/CFAP52/DNAI2/IFT172/ROPN1L/AK7/SPATA6/CAMSAP3/SPAG6/TEKT1/STARD10/RSPH4A/ATP1A1/TEKT2/RSPH1/SCNN1A/ATP1B1/DNALI1
BP	GO:0030217	T cell differentiation	242	0.468953	1.74053	2.83627e-06	2.25734e-05	1.18017e-05	3121	tags=39%, list=15%, signal=33%	ANXA1/IL2RA/CTSL/IRF1/FCER1G/LILRB4/MAFB/IFNG/CD8A/LILRB2/RIPK2/TNFRSF18/ZNF683/LAG3/ADAM8/TNFSF4/CD86/B2M/CD2/RSAD2/CD3D/ADA/PTPN22/FGL2/IL1B/GATA3/IL18/PTPRC/PLA2G2D/IL1A/TBX21/RELB/IL23A/CTLA4/FOXP3/CD3E/PRKDC/HLA-DRA/IL12RB1/IL6/BATF/FANCD2/IL15/LCK/PNP/HLA-G/JAK3/ADAM17/NCKAP1L/IL18R1/CD4/FADD/TNFSF9/KLRC1/CD3G/IL7R/VAV1/CCR2/FANCA/CRTAM/PRELID1/SASH3/CD80/PRDM1/PIK3CD/SLAMF6/CYP26B1/EOMES/I…
BP	GO:0002695	negative regulation of leukocyte activation	170	0.500133	1.78428	2.90217e-06	2.29628e-05	1.20053e-05	2544	tags=37%, list=12%, signal=33%	CD274/IDO1/ANXA1/IL20RB/PDCD1LG2/IL2RA/IRF1/INHBA/LILRB4/VSIG4/LILRB2/HAVCR2/LAG3/TNFSF4/AXL/CD86/LAPTM5/MILR1/HLA-F/SAMSN1/FCGR2B/MNDA/PTPN22/FGL2/TYROBP/TNFAIP3/PTPRC/PLA2G2D/TBX21/GAL/CTLA4/FOXP3/CST7/TIGIT/LYN/PRNP/LILRB1/CD84/CD300A/TNFAIP8L2/HLA-G/JAK3/LST1/NR1D1/GPNMB/CCR2/CRTAM/IL31RA/CD80/TNFRSF21/PAG1/IL4R/HLA-DRB1/CEBPB/DLG5/PAWR/CD74/TWSG1/CLEC4G/LGALS3/ZC3H12A/SOCS1/HMOX1
BP	GO:0031424	keratinization	223	0.469025	1.73057	2.95786e-06	2.3172e-05	1.21147e-05	2986	tags=16%, list=14%, signal=14%	KRT6A/CDH3/KRT16/KRT80/PKP2/SPRR1B/DSG2/DSP/PI3/DSC2/SPRR2D/KRT19/KRT14/SFN/KRT17/KRT6B/CASP14/PERP/LIPK/KRT81/KRT7/KLK5/KRT86/TMEM79/CYP26B1/CSTA/IVL/LIPM/KRT18/SPRR3/PPHLN1/DSC3/KRT6C/SPRR2F/KRT8
BP	GO:0002703	regulation of leukocyte mediated immunity	198	0.488129	1.78142	2.96287e-06	2.3172e-05	1.21147e-05	2801	tags=43%, list=14%, signal=38%	IL20RB/CD40/LILRB4/PTAFR/HAVCR2/LAG3/TNFSF4/B2M/CLCF1/RSAD2/HLA-B/RAC2/UNC13D/ITGB2/ITGAM/HLA-F/ZP3/CLEC7A/DDX58/FCGR2B/IL1B/TYROBP/GATA3/BST2/IL18/PTPRC/TBX21/IL23A/SERPINB9/TFRC/FOXP3/IL27RA/LYN/KIR2DL4/HLA-DRA/LILRB1/IL12RB1/HLA-A/CD84/CD300A/PVR/IL6/DDX21/SH2D1A/SERPINB4/HLA-G/JAK3/KLRC2/IL18R1/CD96/FADD/WAS/KLRC1/C12orf4/NOD2/IL7R/RAET1E/VAV1/TLR4/TICAM1/CCR2/MAD2L2/ICAM1/CRTAM/SASH3/HSPD1/S…
BP	GO:0006644	phospholipid metabolic process	387	-0.447901	-1.61149	2.98643e-06	2.32221e-05	1.21408e-05	2921	tags=26%, list=14%, signal=23%	SPTLC2/GPAA1/SPHK2/INPPL1/CDS1/CDS2/ENPP2/APOA1/SMPD2/LCAT/PRKCD/PLEKHA1/GPCPD1/SLC44A2/PLEKHA4/PLD2/PGAP2/PLA1A/CRLS1/SERINC5/MVD/PGS1/CHP1/MTMR12/INPP5B/FITM2/PLCB2/PIGM/GDE1/PLCD1/PIK3R1/SMPD1/SH3YL1/PIGA/SOCS7/INPP5A/PIGQ/SERINC2/EFR3B/MTMR10/CHPT1/PCSK9/PIK3C2G/ETNPPL/PIK3R3/SLC44A5/TMEM150A/BMX/DPM3/PDGFA/PIGT/AGPAT2/FDFT1/HTR2B/PLA2G2A/PLA2G4E/INPP5K/SOCS2/RAB4A/SLC27A1/LPCAT1/IP6K3/MTMR7/…
BP	GO:0002687	positive regulation of leukocyte migration	130	0.540971	1.85737	3.12473e-06	2.41586e-05	1.26305e-05	2484	tags=41%, list=12%, signal=36%	CXCL10/CCL8/CCL5/VEGFC/CCL4/CCL7/MMP14/CCL3/SERPINE1/CXCL8/C3AR1/PTAFR/TNFRSF18/ADAM8/ITGA2/CSF1R/AIF1/CCL21/S100A7/RAC2/CSF1/CCR1/THY1/ZP3/CXCL13/IL23A/THBS1/CMKLR1/XCL2/ANO6/IL6/CCL24/ADAM17/RARRES2/NCKAP1L/FPR2/FADD/CCL20/CCR2/ICAM1/PYCARD/VEGFA/DNM1L/TREM2/RAC1/TNF/CD74/ADAM10/C5AR1/CXCL12/LGALS3/CCL1/PLA2G7
BP	GO:0045619	regulation of lymphocyte differentiation	171	0.502699	1.79925	3.22361e-06	2.47815e-05	1.29561e-05	3121	tags=39%, list=15%, signal=34%	ANXA1/IL2RA/SLAMF8/IRF1/MMP14/INHBA/LILRB4/IFNG/LILRB2/RIPK2/TNFRSF18/ZNF683/LAG3/ADAM8/TNFSF4/AXL/CD86/CD2/ADA/FGL2/GATA3/IL18/PTPRC/TBX21/IL23A/CTLA4/FOXP3/PRKDC/HLA-DRA/IL12RB1/FANCD2/IL15/PNP/HLA-G/JAK3/NCKAP1L/TNFSF9/IL7R/CCR2/FANCA/CRTAM/PRELID1/SASH3/CD80/PRDM1/CYP26B1/IL4R/HLA-DRB1/CARD11/CD74/NFAM1/ZC3H12A/CD27/ATP11C/SOCS1/ZAP70/IRF4/NLRP3/BTK/RC3H2/IL27/GLI3/IL7/VNN1/LOXL3/RUNX1/RUNX3
BP	GO:0043122	regulation of I-kappaB kinase/NF-kappaB signaling	236	0.460809	1.70721	3.54127e-06	2.70697e-05	1.41524e-05	3264	tags=38%, list=16%, signal=32%	STAT1/LGALS1/BIRC3/SECTM1/UBD/CD40/LILRB4/RIPK2/ECT2/OPTN/CCL21/GOLT1B/SLC20A1/TGM2/APOL3/FASLG/IL1B/CASP1/TNFAIP3/FLNA/BST2/TRIM59/RHOC/TFRC/BCL10/MTDH/TMEM106A/TRIM6/BIRC2/TRIM21/DDX21/TRIM14/TLR6/CARD16/IFIT5/TFG/TRAF1/NR1D1/CD4/FADD/NEK6/TNFSF10/NOD2/TNIP2/IRAK1/TLR4/TICAM1/TNIP3/PYCARD/TNFRSF1A/CANT1/HSPB1/NUP62/S100A12/MYD88/PIM2/TNIP1/TBK1/ATP2C1/HLA-DRB1/SHISA5/TNF/TIFA/CARD11/CD74/DHX36/…
BP	GO:0031570	DNA integrity checkpoint	146	0.519874	1.80338	3.69691e-06	2.81007e-05	1.46914e-05	2917	tags=35%, list=14%, signal=30%	CCNB1/CDK1/CDC6/PLK1/CDC45/AURKA/HMGA2/CDT1/CHEK1/GTSE1/DTL/BRCA1/GADD45A/ORC1/CLSPN/EME1/PML/E2F1/CDC25C/NBN/WDR76/CDK2/BRIP1/TOPBP1/E2F7/PRKDC/E2F8/SFN/FBXO6/DONSON/FANCD2/TIMELESS/CCND1/PCNA/TICRR/RHNO1/BLM/TAOK3/RFWD3/CARM1/BRSK1/RINT1/ATR/MSH2/PTPN11/MUS81/DNA2/TFDP1/TIPIN/E2F4/CHEK2
BP	GO:0043588	skin development	409	0.404617	1.57408	3.73796e-06	2.82539e-05	1.47716e-05	2986	tags=22%, list=14%, signal=19%	KRT6A/EREG/MET/GJB3/CD109/CDH3/COL1A1/ANXA1/COL3A1/COL5A2/CTSL/KRT16/KRT80/COL1A2/CTSK/PKP2/INHBA/COL5A1/ITGB4/SPRR1B/ERRFI1/ADAMTS2/ZBED2/ITGA2/DSG2/ITGA3/CTSV/DSP/S100A7/SNAI1/PALLD/PI3/CLIC4/DSC2/SPRR2D/COL5A3/FOSL2/GAL/KRT19/KRT14/ADAM9/VDR/SFN/EGFR/FST/KRT17/KRT6B/CASP14/PERP/ITGA6/LIPK/CLDN1/KRT81/MAP2K1/KRT7/KLK5/KRT86/TMEM79/STMN1/COMP/OPN3/FERMT1/CYP26B1/CSTA/OVOL1/TNF/WNT10A/FOXC1/IVL/L…
BP	GO:0016072	rRNA metabolic process	220	0.466257	1.71446	3.93522e-06	2.95798e-05	1.54647e-05	4671	tags=45%, list=23%, signal=35%	LYAR/PRKDC/EIF4A3/POP7/DDX21/XRN1/ERI1/WDR43/SUV39H1/NOL11/NOP10/PA2G4/WBP11/BOP1/NIFK/EXOSC2/DHX37/WDR75/RPF2/DKC1/DDX10/NOP2/DDX18/MRTO4/SLFN13/LSM6/RPP25/NPM3/METTL5/WDR36/EXOSC3/FAM207A/UTP6/UTP18/NOLC1/EIF6/RPL35/SRFBP1/RPP40/EBNA1BP2/GTPBP4/HEATR1/FTSJ3/POP4/NSUN5/PELO/ZNHIT6/RPL27/TEX10/REXO4/DCAF13/RRP1B/WDR3/RPP30/SBDS/NOL8/DDX56/RRP9/EXOSC9/DDX52/GAR1/TRMT112/RPL35A/FCF1/PDCD11/NOP58/NO…
BP	GO:0034470	ncRNA processing	367	0.414287	1.60293	4.03228e-06	3.00609e-05	1.57163e-05	5635	tags=45%, list=27%, signal=33%	LYAR/PRKDC/EIF4A3/IL6/POP7/DDX21/ERI1/DUS4L/WDR43/SUV39H1/NOL11/PUS7/FTSJ1/NOP10/PA2G4/WBP11/BOP1/NIFK/EXOSC2/POP1/ADAR/DHX37/CPSF4/WDR75/RPF2/DKC1/DDX10/NOP2/DDX18/MRTO4/LSM6/RPP25/NPM3/METTL5/WDR36/EXOSC3/FAM207A/UTP6/UTP18/NOLC1/EIF6/RPL35/ALKBH8/CSTF2/INTS8/SRFBP1/RPP40/TPRKB/METTL8/EBNA1BP2/GTPBP4/HEATR1/WDR4/FTSJ3/POP4/NSUN2/NSUN5/ZNHIT6/RPL27/METTL2A/TEX10/REXO4/DCAF13/RRP1B/WDR3/THUMPD3/R…
MF	GO:0048018	receptor ligand activity	463	0.388345	1.52493	4.04366e-06	3.00609e-05	1.57163e-05	2496	tags=22%, list=12%, signal=20%	CXCL10/CXCL9/CCL8/EREG/CXCL11/SFRP2/GREM1/SPP1/DKK1/CCL13/STC1/CCL5/VEGFC/SECTM1/CCL4/CCL7/CCL11/NAMPT/AREG/CXCL5/SEMA3C/FAM3C/INHBA/CCL3/IFNG/CXCL8/SEMA3A/TNFSF13B/ADM/CCL26/TNFSF4/SEMA7A/IL32/CCL4L1/CLCF1/TYMP/CCL21/CCL2/CMTM3/CSF1/CCL18/FBN1/HMGB2/ZP3/CXCL13/FASLG/CSF2/IL1B/CD70/TIMP1/TGFA/IL1RN/IL18/IL1A/BMP1/STC2/OSGIN2/IL23A/GAL/IL36RN/XCL2/NDP/PPBP/NBL1/EBI3/IL11/IL6/CCL24/IL15/WNT2/CDC42E…
BP	GO:0050727	regulation of inflammatory response	313	0.43145	1.64521	5.03649e-06	3.7237e-05	1.94681e-05	2154	tags=29%, list=10%, signal=26%	S100A9/S100A8/IDO1/ANXA1/IL20RB/SPHK1/MMP9/BIRC3/NT5E/SAA1/CCL5/IL2RA/SLAMF8/TNFAIP6/IFI35/CCL3/IFNG/SERPINE1/ADAMTS12/OSMR/SIGLEC10/ADAM8/TNFSF4/SEMA7A/ITGA2/PBK/PTGES/CASP4/NMI/TGM2/PIK3AP1/SIRPA/CTSC/ZYX/ZP3/FCGR2B/ADA/IL1B/CASP1/TNFAIP3/GATA3/IL18/MMP3/PTPRC/PLA2G2D/HCK/LILRA5/IL23A/AOAH/FOXP3/CST7/LYN/PPARG/JAK2/EGFR/IL6/BIRC2/FANCD2/CCL24/IL15/SUCNR1/TNFAIP8L2/METRNL/FNDC4/NR1D1/FPR2/GPX1/N…
BP	GO:0002685	regulation of leukocyte migration	197	0.477226	1.74327	5.10979e-06	3.75736e-05	1.9644e-05	2706	tags=39%, list=13%, signal=34%	CXCL10/CCL8/GREM1/ANXA1/CCL5/VEGFC/CCL4/CCL7/SLAMF8/MMP14/CCL3/SERPINE1/CXCL8/C3AR1/PTAFR/TNFRSF18/ADAM8/ITGA2/CSF1R/AIF1/CCL21/S100A7/RAC2/CCL2/CSF1/CCR1/THY1/ZP3/CXCL13/ADA/CXCR3/IL23A/THBS1/CMKLR1/IL27RA/LYN/XCL2/ANO6/NBL1/CD300A/IL6/CCL24/ADAM17/RARRES2/EMILIN1/NCKAP1L/FPR2/FADD/NOD2/CCL20/CCR2/ICAM1/PYCARD/VEGFA/ST3GAL4/MYD88/MPP1/STK10/DNM1L/CRKL/TREM2/RAC1/TNF/CD74/ADAM10/C5AR1/RHOG/MSN/CX…
BP	GO:0007586	digestion	134	-0.568563	-1.85555	5.7941e-06	4.23752e-05	2.21544e-05	2106	tags=25%, list=10%, signal=22%	MUC13/CHIT1/HIP1R/ARX/MUC6/F11R/EPB41/CYP39A1/RBP4/VIL1/NPC1L1/SOX9/TFF2/PIR/PPARGC1A/SST/GCNT3/PBLD/CD36/SLC5A1/AKR1C2/ADRA2A/TFF1/AQP1/AKR1C1/CAPN8/UCN3/CAPN9/CHIA/KCNQ1/TFF3/AQP5/PGC
BP	GO:0002460	adaptive immune response based on somatic recombination of immune receptors built from immunoglobulin superfamily domains	246	0.454653	1.69011	6.39881e-06	4.65462e-05	2.4335e-05	2660	tags=41%, list=13%, signal=36%	CD274/ANXA1/IL20RB/C1QC/C1QB/C1QA/FCER1G/CD40/LILRB4/TNFSF13B/CD8A/HAVCR2/RIPK2/EXO1/TNFSF4/C1S/B2M/CLCF1/RSAD2/PRF1/HLA-B/HPRT1/CTSC/UNC13D/HLA-F/ZP3/CXCL13/FCGR2B/C1R/MYO1G/ADA/IL1B/CD70/TNFAIP3/NBN/GATA3/IL18BP/IL18/PTPRC/TBX21/RELB/IL23A/TLR8/TFRC/FOXP3/IL27RA/BTN3A2/HLA-DRA/LILRB1/BCL10/IL12RB1/SLA2/EBI3/HLA-A/PVR/IL6/BATF/BTN3A3/HLA-G/JAK3/ADAM17/SERPING1/NFKB2/IL18R1/CD4/FADD/WAS/KLRC1/NOD…
BP	GO:0072001	renal system development	287	-0.471254	-1.6598	6.71394e-06	4.85773e-05	2.53969e-05	2769	tags=31%, list=13%, signal=27%	SMAD4/SIX1/IFT88/PROX1/DYNC2H1/MYOCD/SMAD7/EPHA7/ASS1/WFS1/ACE/SOX17/RDH10/LIF/UPK3A/PLCE1/AGTR1/PECAM1/SOX4/CA2/PCSK9/SDC1/BMPER/SLIT2/PTCH1/ARG2/RBP4/KCNJ8/PBX1/OSR1/PDGFA/SIX2/SOX9/BCL2/TEK/ROBO2/MPST/LRP4/FRAS1/ADAMTS1/CD34/IL6R/FOXF1/PTK7/GCNT3/RET/HEYL/RGN/DLL1/IRX1/ZBTB16/SPRY1/SMAD6/ANGPT1/LRP2/NFIA/MTSS1/HPGD/VANGL2/CAT/WNT11/EPHA4/ITGA8/EGR1/TCF21/HNF1B/WNT4/FREM2/TNS2/COL4A3/SHH/COL4A4…
BP	GO:0016042	lipid catabolic process	329	-0.4582	-1.61916	7.38175e-06	5.3125e-05	2.77746e-05	3475	tags=32%, list=17%, signal=27%	PNPLA4/PRKAA1/AMACR/ACADM/CEL/MCEE/ACAD10/LYPLA2/SULT1E1/PLD6/LIPH/DECR2/ECI1/BCO1/PEX7/NEU1/GBA2/GCDH/CPT1A/MLYCD/ECI2/ENPP2/HCAR2/PRKCE/APOA1/SMPD2/BDH2/PLCXD3/PCK1/PRKCD/SCP2/GPCPD1/PLD2/PLA1A/CRABP1/SCARF1/ACAA1/ECH1/PLCB2/GDE1/ACACB/CPS1/PLCD1/SMPD1/MCAT/MGST2/PLCE1/ACAA2/HSD17B11/ACAT1/CYP39A1/LIPE/ASPG/NUDT7/CPT2/ABCD3/CES3/ACADVL/MGLL/HSD17B4/PLA2G2A/CES2/PLA2G4E/ACOX2/ABHD2/PNPLA2/PCCA/P…
CC	GO:1904813	ficolin-1-rich granule lumen	124	0.529435	1.80892	7.96219e-06	5.69992e-05	2.98e-05	3769	tags=52%, list=18%, signal=43%	CDA/MMP9/TNFAIP6/HSPA6/PYGL/HK3/TIMP2/CTSB/PGM2/PGAM1/MNDA/FGL2/PKM/VCL/ALDOA/HSPA1A/HSPA8/COTL1/PSMD2/PNP/PSMC2/PGM1/BIN2/PSMA5/GPI/PLEKHO2/ATG7/CSTB/DERA/PSMD12/GYG1/HSPA1B/ACTR2/CANT1/ALOX5/PSMB7/CCT8/CTSS/HSP90AA1/QPCT/CAB39/PAFAH1B2/KPNB1/ACLY/KCMF1/PSMD14/PSMD11/PPIA/PSMD3/PDAP1/OSTF1/GMFG/CRISPLD2/ALDOC/ARPC5/AMPD3/CAND1/MIF/PSMB1/ARSB/IMPDH1/FTH1/FCN1/APAF1/PSMD7
CC	GO:0072686	mitotic spindle	148	0.518883	1.80267	8.07644e-06	5.75128e-05	3.00685e-05	3483	tags=37%, list=17%, signal=31%	TPX2/CDK1/CDC6/PLK1/NUSAP1/KIF11/RACGAP1/FAM83D/KIF18B/CKAP2L/MAD2L1/AURKA/AURKB/KIF23/SKA3/PRC1/KIFC1/SPAG5/ECT2/TACC3/ASPM/KIF20B/SKA1/CENPE/ESPL1/PTPN7/KIF18A/KNSTRN/HAUS6/CDC7/TUBG1/CAPG/CDC27/GPSM2/SMC3/YEATS2/MAP4/NUP62/DYNLL1/CCSAP/TBL1XR1/MAPRE1/HAUS2/BCCIP/DIAPH1/STAG1/RANGAP1/KIF22/NIN/TRAT1/HSF1/SMC6/CLTC/CEP170/CEP295
MF	GO:0005178	integrin binding	134	0.524446	1.80134	8.4006e-06	5.95079e-05	3.11116e-05	2433	tags=41%, list=12%, signal=36%	TGFBI/SFRP2/SPP1/COL3A1/FN1/ITGA5/ISG15/MMP14/FAP/VCAM1/COL5A1/ITGB4/ITGAV/SEMA7A/TIMP2/ITGA2/ITGB1/ITGA3/ITGB2/FBN1/ITGAM/THY1/ACTN1/LCP1/LAMB1/EDIL3/IL1B/FERMT3/FRMD5/IBSP/THBS1/LYN/ADAM9/EGFR/LAMA3/ADAMTS5/ADAM17/PRKCA/ITGB7/EMILIN1/ITGB5/ITGB3/GPNMB/DST/ICAM1/ITGB1BP1/COMP/FERMT1/ITGB8/ITGAX/PPIA/ADAM10/ACTN4/CXCL12/MFGE8
BP	GO:0072073	kidney epithelium development	131	-0.565187	-1.83756	8.8039e-06	6.204e-05	3.24354e-05	1879	tags=30%, list=9%, signal=27%	PECAM1/SDC1/BMPER/SLIT2/PTCH1/ARG2/PBX1/OSR1/SIX2/SOX9/BCL2/ROBO2/CD34/RET/HEYL/DLL1/IRX1/SPRY1/SMAD6/MTSS1/CAT/WNT11/EPHA4/TCF21/HNF1B/WNT4/SHH/FOXJ1/FGFR2/BMP2/PROM1/AGTR2/IRX2/NPNT/IRX3/CD24/KLF15/GPC3/CRLF1
MF	GO:0030546	signaling receptor activator activity	469	0.387108	1.52635	8.98416e-06	6.29822e-05	3.2928e-05	2496	tags=22%, list=12%, signal=20%	CXCL10/CXCL9/CCL8/EREG/CXCL11/SFRP2/GREM1/SPP1/DKK1/CCL13/STC1/CCL5/VEGFC/SECTM1/CCL4/CCL7/CCL11/NAMPT/AREG/CXCL5/SEMA3C/FAM3C/INHBA/CCL3/IFNG/CXCL8/SEMA3A/TNFSF13B/ADM/CCL26/TNFSF4/SEMA7A/IL32/CCL4L1/CLCF1/TYMP/CCL21/CCL2/CMTM3/CSF1/CCL18/FBN1/HMGB2/ZP3/CXCL13/FASLG/CSF2/IL1B/CD70/TIMP1/TGFA/IL1RN/IL18/IL1A/BMP1/STC2/OSGIN2/IL23A/GAL/IL36RN/XCL2/NDP/PPBP/NBL1/EBI3/IL11/IL6/CCL24/IL15/WNT2/CDC42E…
BP	GO:0001822	kidney development	279	-0.46607	-1.63403	9.10492e-06	6.34998e-05	3.31986e-05	2769	tags=30%, list=13%, signal=26%	SMAD4/SIX1/IFT88/PROX1/DYNC2H1/SMAD7/EPHA7/ASS1/WFS1/ACE/SOX17/RDH10/LIF/UPK3A/PLCE1/AGTR1/PECAM1/SOX4/CA2/PCSK9/SDC1/BMPER/SLIT2/PTCH1/ARG2/KCNJ8/PBX1/OSR1/PDGFA/SIX2/SOX9/BCL2/TEK/ROBO2/MPST/LRP4/FRAS1/ADAMTS1/CD34/IL6R/PTK7/GCNT3/RET/HEYL/RGN/DLL1/IRX1/ZBTB16/SPRY1/SMAD6/ANGPT1/LRP2/MTSS1/HPGD/VANGL2/CAT/WNT11/EPHA4/ITGA8/EGR1/TCF21/HNF1B/WNT4/FREM2/TNS2/COL4A3/SHH/COL4A4/FOXJ1/BMP6/FGFR2/BMP2…
BP	GO:0045017	glycerolipid biosynthetic process	255	-0.476863	-1.65687	9.29745e-06	6.44315e-05	3.36858e-05	4102	tags=33%, list=20%, signal=27%	PCYT1B/SBF1/GPLD1/PIGN/ACSL1/PIK3C2B/SACM1L/DGAT2/CDIPT/MPPE1/PIGH/PLA2G12A/PITPNM3/GK/CHKB/PTDSS2/PIGP/PLD6/LIPH/C3/GPAA1/INPPL1/CDS1/CDS2/SIK1/APOA1/LCAT/PCK1/PLEKHA1/SLC44A2/PLEKHA4/PLD2/PGAP2/CRLS1/PGS1/MTMR12/FITM2/PIGM/PIK3R1/SH3YL1/PIGA/PIGQ/PLCE1/CHPT1/PIK3C2G/ETNPPL/PIK3R3/SLC44A5/BMX/DPM3/PDGFA/PIGT/DGAT1/AGPAT2/HTR2B/PLA2G2A/INPP5K/RAB4A/PNPLA2/SLC27A1/LPCAT1/MTMR7/PLIN5/PEMT/PLA2G4A/G…
BP	GO:0022409	positive regulation of cell-cell adhesion	267	0.44566	1.67919	9.33376e-06	6.44315e-05	3.36858e-05	3121	tags=42%, list=15%, signal=36%	CD274/ANXA1/LGALS1/PDCD1LG2/CCL5/PLAUR/IL2RA/PDPN/VCAM1/LILRB4/IFNG/TNFSF13B/PTAFR/LILRB2/ADAM19/HAVCR2/RIPK2/ADAM8/TNFSF4/CD209/CD86/CD44/AIF1/CCL21/PDCD1/CCL2/SIRPA/ITGB2/FSTL3/THY1/ZP3/CXCL13/SIRPG/ADA/PTPN22/IL1B/CD70/GATA3/IL18/PTPRC/IL1A/NCK1/IL23A/CTLA4/TFRC/FOXP3/CD3E/IL27RA/LYN/HLA-DRA/LILRB1/BCL10/IL12RB1/EBI3/HLA-A/IL6/PAK2/IL15/LCK/PIEZO1/PNP/ICOS/HLA-G/HLA-DPA1/JAK3/SLC7A1/NCKAP1L/CD…
BP	GO:0044242	cellular lipid catabolic process	225	-0.500117	-1.71545	9.44065e-06	6.48386e-05	3.38986e-05	3475	tags=34%, list=17%, signal=28%	PNPLA4/AMACR/ACADM/CEL/MCEE/ACAD10/LYPLA2/LIPH/DECR2/ECI1/BCO1/PEX7/NEU1/GBA2/GCDH/CPT1A/MLYCD/ECI2/ENPP2/APOA1/SMPD2/BDH2/PCK1/PRKCD/SCP2/GPCPD1/CRABP1/ACAA1/ECH1/GDE1/ACACB/CPS1/SMPD1/MCAT/MGST2/ACAA2/ACAT1/LIPE/NUDT7/CPT2/ABCD3/ACADVL/MGLL/HSD17B4/PLA2G4E/ACOX2/ABHD2/PNPLA2/PCCA/FUCA1/ECHDC2/CNR1/ACADS/PLIN5/PLA2G4A/HADH/IVD/PLA2G6/PNPLA7/ASAH1/ACOXL/ACADL/LPIN2/SMPD3/IRS2/AKR1C3/AADAC/SMPDL3B…
BP	GO:0052126	movement in host environment	171	0.487736	1.74569	9.9805e-06	6.82001e-05	3.5656e-05	2829	tags=38%, list=14%, signal=33%	KRT6A/MET/LGALS1/CDK1/ITGA5/CTSL/CXCL8/ITGAV/CD209/AXL/CLEC5A/ITGA2/CD86/PLSCR1/ITGB1/CCR5/PML/ANPEP/TFRC/MRC1/HSPA1A/NRP1/CAV2/EGFR/PVR/TRIM6/TRIM21/IFITM1/TRIM14/SIGLEC1/SERPINB3/ITGB7/SELPLG/CD4/ITGB5/CLDN1/ITGB3/ITCH/GPR15/ICAM1/PPID/HSPA1B/CD80/IFITM3/CBLL1/CHMP2B/FUCA2/LY6E/CBL/TNFRSF4/HLA-DRB1/HYAL3/GRB2/CD74/PPIA/PHB/EPHA2/RAB7A/CLEC4G/PTX3/SNX3/NPC1/TRIM25/SLAMF1/TRIM31
MF	GO:0016887	ATPase activity	451	0.38157	1.49009	1.02649e-05	6.97908e-05	3.64877e-05	3498	tags=31%, list=17%, signal=26%	TOP2A/TAP1/ANXA1/KIF2C/TAP2/TRIP13/KIF11/DDX60/MCM4/KIF18B/KIF20A/HSPA6/KIF23/KIFC1/IFIH1/MCM6/MCM2/ATAD2/RNF213/RECQL/RFC4/RAD51/PFN2/RHOBTB3/ORC1/KIF20B/RAD54L/KIF15/CENPE/RECQL4/DDX60L/DDX58/XRCC2/MYO1G/DSCC1/KIF14/MYO1E/MCM7/KIF18A/RFC5/ATP10A/BRIP1/ATP8B3/ABCE1/SLFN11/HSPA1A/ERCC6L/ZNFX1/POLQ/HSPA13/ABCA1/ATP13A3/EIF4A3/RFC2/DDX21/HSPA8/HLTF/PSMC2/KIF2A/MCM5/MYO7A/FIGNL1/RFC3/KIF3C/MYO5A/ABC…
BP	GO:0000209	protein polyubiquitination	326	0.422357	1.62272	1.03394e-05	6.99463e-05	3.65689e-05	4813	tags=44%, list=23%, signal=34%	UBE2C/PSMB9/FBXO32/UBE2L6/UBE2T/RNF213/DTL/BRCA1/IFI27/UBE2S/PSMB8/PSME2/NMI/TRIM69/DTX3L/PTPN22/PSMB10/TNFAIP3/ANKIB1/UBE2E2/FBXO6/SKP2/TRIM6/BIRC2/TRIM21/PSMD2/FBXO17/TRIM14/NPEPPS/UBE2D1/CCNF/PSMC2/CDC27/NEDD4/PSMB3/AMFR/HERC5/TRAF1/PSMA5/SMURF2/UBE3C/NOD2/PSMD12/ITCH/PSMA6/PSME1/RFFL/PSMB7/FBXL13/PSME3/PSMC4/CBL/UBC/RNF34/UBE2K/RNF19A/UBE2E3/PSMD14/PSMB4/PLAA/UBE2V2/PSMD11/PPIA/RNF4/PSMD3/RNF…
BP	GO:1901796	regulation of signal transduction by p53 class mediator	170	0.484634	1.72898	1.05799e-05	7.08793e-05	3.70568e-05	3788	tags=36%, list=18%, signal=30%	TPX2/PMAIP1/SNAI2/AURKA/AURKB/EXO1/TWIST1/CHEK1/BRCA1/RFC4/CD44/SNAI1/PML/NBN/RFC5/CDK2/RMI2/BRIP1/TOPBP1/RPA3/RFC2/PPP1R13L/SPRED3/RFC3/CDK5R1/BCL2L12/RFFL/BOP1/RHNO1/BLM/RPF2/ARMC10/RNF34/NOP2/TAF6/SPRED1/CD74/ATR/DNA2/TAF2/PYHIN1/TAF13/PAK1IP1/PRMT5/PRKAB2/CHEK2/RMI1/SSRP1/TRIAP1/PTTG1IP/BARD1/PSMD10/ZNF385A/CDK5/RBBP8/MIF/MTA2/TAF7/MSX1/SUPT16H/CSNK2A2/RAD50
BP	GO:0051250	negative regulation of lymphocyte activation	145	0.514309	1.78846	1.05821e-05	7.08793e-05	3.70568e-05	3161	tags=43%, list=15%, signal=37%	CD274/IDO1/ANXA1/IL20RB/PDCD1LG2/IL2RA/IRF1/INHBA/LILRB4/VSIG4/LILRB2/HAVCR2/LAG3/TNFSF4/AXL/CD86/LAPTM5/HLA-F/SAMSN1/FCGR2B/MNDA/PTPN22/FGL2/TYROBP/TNFAIP3/PLA2G2D/TBX21/GAL/CTLA4/FOXP3/TIGIT/LYN/PRNP/LILRB1/CD300A/TNFAIP8L2/HLA-G/JAK3/LST1/GPNMB/CRTAM/CD80/TNFRSF21/PAG1/IL4R/HLA-DRB1/CEBPB/DLG5/PAWR/CD74/TWSG1/CLEC4G/LGALS3/ZC3H12A/SOCS1/LAX1/BTK/RC3H2/GLI3/LOXL3/RUNX1/RUNX3/DUSP3
BP	GO:0034660	ncRNA metabolic process	440	0.393778	1.53246	1.07433e-05	7.16042e-05	3.74357e-05	5635	tags=44%, list=27%, signal=33%	LYAR/MYBL1/RAN/PRKDC/EIF4A3/IL6/POP7/DDX21/XRN1/ERI1/YARS2/DUS4L/WDR43/SUV39H1/NOL11/PUS7/FTSJ1/NOP10/PA2G4/WBP11/BOP1/NIFK/EXOSC2/POP1/ADAR/DHX37/CPSF4/WDR75/RPF2/DKC1/DDX10/NOP2/DDX18/MRTO4/SLFN13/LSM6/RPP25/NPM3/METTL5/WDR36/EXOSC3/FAM207A/UTP6/UTP18/NOLC1/EIF6/RPL35/ALKBH8/CSTF2/INTS8/SRFBP1/RPP40/ZC3H12A/TPRKB/METTL8/EBNA1BP2/GTPBP4/HEATR1/WDR4/FTSJ3/NFKB1/POP4/NSUN2/NSUN5/PELO/ZNHIT6/RPL27/…
BP	GO:0006403	RNA localization	227	0.453749	1.6727	1.0989e-05	7.28831e-05	3.81044e-05	4353	tags=39%, list=21%, signal=31%	IGF2BP2/ALYREF/NUP37/ABCE1/NUP205/CCT5/IGF2BP3/RAN/CCT4/NMD3/NDC1/EIF4A3/NUP155/XPOT/SLBP/CCT6A/EIF5A2/NUP107/NOP10/NUP54/FYTTD1/XPO1/CCT8/EXOSC2/NUP62/NCBP1/CPSF4/BICD1/DKC1/DDX39A/CCT7/FIP1L1/NUP62CL/IGF2BP1/EXOSC3/EIF5A/DHX36/ATR/NUP85/RUVBL1/SRSF9/MEX3D/EIF6/CPSF2/TCP1/CCT3/LSG1/CKAP5/SDAD1/YBX1/MAGOHB/CPSF3/NCBP2/THOC3/NSUN2/ZNHIT6/MX2/CCT2/NUP210/MAGOH/AGFG1/QKI/PNPT1/KHSRP/NUP93/EIF4E/NUP1…
BP	GO:0001818	negative regulation of cytokine production	270	0.434388	1.63547	1.12686e-05	7.43727e-05	3.88832e-05	2801	tags=36%, list=14%, signal=31%	GBP1/CD274/CDH3/IDO1/ANXA1/IL20RB/PDCD1LG2/FN1/UBE2L6/ISG15/INHBA/LILRB4/VSIG4/IFNG/HAVCR2/IFIH1/LAG3/SRGN/ERRFI1/TWIST1/TNFSF4/AXL/TSKU/LAPTM5/NLRC5/CLEC4A/NMI/SIRPA/HLA-F/DDX58/FCGR2B/PTPN22/PML/IL1R2/TYROBP/TNFAIP3/GATA3/BST2/PTPRC/SERPINB1/TBX21/LILRA5/RELB/IL23A/TLR8/FOXP3/THBS1/CMKLR1/TIGIT/IL27RA/PRNP/IL36RN/CARD17/LILRB1/TRAIP/CD84/IL6/HOMER3/RPS6KA4/TLR6/CARD16/JAK3/HERC5/NCKAP1L/CD96/NO…
BP	GO:0042098	T cell proliferation	188	0.475411	1.72494	1.14052e-05	7.49089e-05	3.91635e-05	2958	tags=45%, list=14%, signal=39%	CD274/IDO1/ANXA1/IL20RB/PDCD1LG2/CCL5/IL2RA/IRF1/VCAM1/LILRB4/VSIG4/TNFSF13B/LILRB2/HAVCR2/RIPK2/TNFSF4/CD209/CD86/AIF1/RAC2/ZP3/PTPN22/PSMB10/IL1B/CD70/IL18/PTPRC/PLA2G2D/IL1A/NCK1/IL23A/CTLA4/TFRC/FOXP3/CD3E/IL27RA/PRNP/LILRB1/IL12RB1/EBI3/BTN3A1/HLA-A/IL6/IL15/PNP/HLA-G/HLA-DPA1/JAK3/SLC7A1/NCKAP1L/CD4/FADD/TNFSF9/GPNMB/CCR2/CRTAM/SASH3/PYCARD/CD80/CORO1A/ELF4/TNFRSF21/CD276/CTPS1/HLA-DMB/TNFR…
BP	GO:0042129	regulation of T cell proliferation	161	0.494149	1.75046	1.43135e-05	9.35229e-05	4.88952e-05	2224	tags=42%, list=11%, signal=38%	CD274/IDO1/ANXA1/IL20RB/PDCD1LG2/CCL5/IL2RA/IRF1/VCAM1/LILRB4/VSIG4/TNFSF13B/LILRB2/HAVCR2/RIPK2/TNFSF4/CD209/CD86/AIF1/RAC2/ZP3/PTPN22/IL1B/CD70/IL18/PTPRC/PLA2G2D/IL1A/NCK1/IL23A/CTLA4/TFRC/FOXP3/CD3E/IL27RA/PRNP/LILRB1/IL12RB1/EBI3/HLA-A/IL6/IL15/PNP/HLA-G/HLA-DPA1/JAK3/SLC7A1/NCKAP1L/CD4/FADD/TNFSF9/GPNMB/CCR2/CRTAM/SASH3/PYCARD/CD80/CORO1A/TNFRSF21/CD276/HLA-DMB/HLA-DRB1/CEBPB/DLG5/PAWR/CARD…
BP	GO:0002218	activation of innate immune response	142	0.517837	1.78882	1.43775e-05	9.35229e-05	4.88952e-05	3609	tags=44%, list=17%, signal=37%	AIM2/PSMB9/IFI16/FCER1G/CD209/PSMB8/PSME2/CLEC4A/MUC16/MNDA/CLEC4E/PSMB10/TYROBP/HCK/RELB/PRKDC/LYN/BCL10/NRAS/PAK2/PSMD2/PSMC2/PSMB3/KLRC2/PSMA5/PSMD12/PSMA6/PSME1/TLR4/PYCARD/PSMB7/HSP90AA1/ZBP1/PSME3/PSMC4/TBK1/CLEC10A/PSMD14/PSMB4/KLRD1/PSMD11/CARD11/CLEC4D/CLEC6A/PSMD3/PAK1/PSMD8/NFKB1/PYHIN1/PSMB2/RELA/PSMD9/PSMC1/PSMA7/PSMA4/PSMC5/PSMD10/TAB2/PSMC6/PSMB1/PSMA3/CHUK/FCN1
BP	GO:0042770	signal transduction in response to DNA damage	124	0.520907	1.77978	1.47514e-05	9.54959e-05	4.99267e-05	3641	tags=42%, list=18%, signal=35%	CCNB1/FOXM1/CDK1/PMAIP1/SNAI2/PLK1/AURKA/TWIST1/CHEK1/GTSE1/DTL/BRCA1/GADD45A/CD44/SNAI1/PML/E2F1/CDC25C/NBN/NDRG1/CDK2/E2F7/PRKDC/E2F8/SFN/BATF/SP100/SPRED3/PCNA/MAD2L2/BRCA2/CARM1/GRB2/RINT1/SPRED1/CD74/ATR/BID/PYHIN1/TFDP1/E2F4/CHEK2/BCL3/TRIAP1/PTTG1IP/PSMD10/PLK2/ZNF385A/MIF/CNOT10/MSX1/PRPF19
MF	GO:0052689	carboxylic ester hydrolase activity	129	-0.562764	-1.82737	1.49414e-05	9.62655e-05	5.0329e-05	3340	tags=33%, list=16%, signal=28%	CEL/ACOT1/LYPLA2/APMAP/LIPH/ENPP2/LCAT/PON3/BPHL/PLA1A/GDE1/NDST1/BCHE/CA2/BAAT/LIPE/ASPG/CES3/MGLL/PLA2G2A/CES2/PLA2G4E/PTRHD1/ABHD2/PNPLA2/SIAE/PLA2G4A/RGN/ACHE/CES4A/PLA2G3/PLA2G6/PNPLA7/PLA2G12B/CHKA/AADAC/FAAH/NOTUM/PLA2G4F/CES1/PLA2G10/LPL/PLA2G1B
BP	GO:1903900	regulation of viral life cycle	140	0.517218	1.78942	1.77123e-05	0.000113577	5.93798e-05	3007	tags=41%, list=15%, signal=36%	TOP2A/LGALS1/KPNA2/CCL5/OAS3/IFI16/ISG15/OAS1/OAS2/OASL/CXCL8/HMGA2/CD209/AXL/PLSCR1/RSAD2/IFIT1/APOBEC3G/APOBEC3B/PML/BST2/MX1/CAV2/TRIM6/TRIM21/IFITM1/TRIM14/IFIT5/EIF2AK2/CD4/APOBEC3D/PPID/SRPK2/IFITM3/ADAR/CHMP2B/LY6E/TNIP1/HLA-DRB1/TNF/APOBEC3C/LARP1/CD74/PPIA/SRPK1/CLEC4G/PTX3/PPIH/ZC3HAV1/APOBEC3A/TMEM39A/SNX3/TRIM25/PABPC1/TRIM31/BANF1/RAD23A/FAM111A
BP	GO:1902105	regulation of leukocyte differentiation	271	0.433644	1.6351	1.78611e-05	0.000113991	5.9596e-05	3121	tags=38%, list=15%, signal=32%	ANXA1/C1QC/IL2RA/SLAMF8/IRF1/MMP14/INHBA/CCL3/LILRB4/MAFB/IFNG/LILRB2/RIPK2/TNFRSF18/ZNF683/LAG3/ADAM8/TNFSF4/AXL/CD86/CD2/MYC/HLA-B/CSF1/CCR1/FSTL3/FBN1/FCGR2B/GPR68/ADA/FGL2/TYROBP/GATA3/NME1/IL18/PTPRC/CDK6/TBX21/IL23A/CTLA4/FOXP3/PRKDC/LYN/HLA-DRA/LILRB1/IL12RB1/FANCD2/IL15/PNP/HLA-G/JAK3/PRKCA/NCKAP1L/NOTCH2/CD4/FADD/TNFSF9/IL7R/ROR2/TLR4/CCR2/FANCA/CRTAM/PRELID1/SASH3/EVI2B/CD80/UBASH3B/PRD…
BP	GO:0007162	negative regulation of cell adhesion	267	0.437251	1.6475	1.87597e-05	0.000119164	6.23006e-05	2533	tags=34%, list=12%, signal=30%	GBP1/TGFBI/MMP12/CD274/TNC/POSTN/IDO1/COL1A1/ANXA1/IL20RB/LGALS1/PDCD1LG2/SPOCK1/SNAI2/IL2RA/ADAMDEC1/IRF1/MMP14/CDKN2A/LILRB4/VSIG4/SERPINE1/LILRB2/HAVCR2/LAG3/CORO1C/TNFSF4/CD86/LAPTM5/CCL21/FCGR2B/PTPN22/FGL2/PHLDB2/SERPINE2/IL1RN/PTPRC/PLA2G2D/TBX21/CTLA4/FXYD5/FOXP3/PLXNA1/THBS1/TIGIT/PRNP/JAK2/CYP1B1/LILRB1/CD300A/TNFAIP8L2/HLA-G/JAK3/PLXNC1/MAP4K4/RDX/LPXN/GPNMB/EFNA5/MAD2L2/CRTAM/CD80/VEG…
BP	GO:0044409	entry into host	149	0.503844	1.75322	2.04308e-05	0.000129172	6.75333e-05	2829	tags=41%, list=14%, signal=36%	KRT6A/MET/LGALS1/CDK1/ITGA5/CTSL/CXCL8/ITGAV/CD209/AXL/CLEC5A/ITGA2/CD86/PLSCR1/ITGB1/CCR5/ANPEP/TFRC/MRC1/HSPA1A/NRP1/CAV2/EGFR/PVR/TRIM6/TRIM21/IFITM1/TRIM14/SIGLEC1/SERPINB3/ITGB7/SELPLG/CD4/ITGB5/CLDN1/ITGB3/ITCH/GPR15/ICAM1/HSPA1B/CD80/IFITM3/CBLL1/FUCA2/LY6E/CBL/TNFRSF4/HLA-DRB1/HYAL3/GRB2/CD74/PPIA/PHB/EPHA2/CLEC4G/PTX3/SNX3/NPC1/TRIM25/SLAMF1/TRIM31
BP	GO:0050792	regulation of viral process	177	0.484332	1.74007	2.22759e-05	0.000140183	7.32897e-05	3429	tags=39%, list=17%, signal=33%	TOP2A/STAT1/LGALS1/KPNA2/CCL5/OAS3/IFI16/ISG15/OAS1/OAS2/MDFIC/OASL/CXCL8/HMGA2/CD209/AXL/PLSCR1/RSAD2/IFIT1/APOBEC3G/APOBEC3B/PML/BST2/MX1/CAV2/TRIM6/TRIM21/IFITM1/TRIM14/IFIT5/EIF2AK2/CD4/APOBEC3D/PPID/SRPK2/IFITM3/ADAR/CHMP2B/LY6E/TNIP1/HLA-DRB1/TNF/APOBEC3C/LARP1/CD74/PPIA/RAB7A/SRPK1/CLEC4G/PTX3/PPIH/ZC3HAV1/APOBEC3A/TMEM39A/SNX3/TRIM25/PABPC1/TRIM31/BANF1/SNF8/RAD23A/FAM111A/CIITA/NELFE/CCN…
CC	GO:0034702	ion channel complex	294	-0.458185	-1.61567	2.2498e-05	0.000140925	7.36776e-05	5383	tags=34%, list=26%, signal=26%	KCNA3/HSPA2/CHRNA1/KCNIP2/ABHD12/KCNE2/KCNE3/HCN1/ANO2/GRIK5/GABRD/CATSPER2/KCNS1/CACNA1F/CACNA1C/LRRC8B/GABRB3/KCNMB2/SCRIB/CHRNA3/SCN8A/CNGB1/KCNAB3/KCNJ2/SCN4A/SCN9A/PTK2B/KCNC4/KCNIP3/MICU1/KCNQ4/MICU2/KCNJ16/CATSPERB/CACNB4/GLRB/CHRNB2/KCNJ1/PKD2L1/HCN4/ABCC9/LRRC52/SYNJ2BP/KCNA5/PKD1/CATSPERD/SCN1A/ABCC8/CHRNA5/CHRNA9/MICU3/TTYH2/CLDN4/CACNA2D3/KCNC3/BEST4/CASQ2/LRRC26/DPP10/SHANK2/CLCNKA/M…
BP	GO:0010498	proteasomal protein catabolic process	465	0.381088	1.49766	2.26771e-05	0.000141392	7.39219e-05	4336	tags=36%, list=21%, signal=29%	UBE2C/PSMB9/CDC20/CCNB1/CDK1/PMAIP1/PLK1/MAD2L1/AURKA/AURKB/BUB1B/PTTG1/PBK/IFI27/UBE2S/PSMB8/PSME2/FBXO45/KIF14/PSMB10/PML/GNA12/KCTD5/SH3RF2/ANKIB1/ERLIN1/CDK2/TBX21/RCN3/HSPA1A/FBXO5/FBXO6/SKP2/TRIB3/TMTC3/NUB1/BIRC2/PSMD2/FBXO17/BUB3/UBE2D1/RAD23B/CCNF/PSMC2/CDC27/NEDD4/PSMB3/AMFR/PSMA5/NR1D1/SMURF2/CUL2/GPX1/STYX/PSMD12/ITCH/PSMA6/PSME1/RFFL/DERL1/HSPA1B/BAG2/PSMB7/XPO1/FBXL13/APOE/PSME3/PSM…
BP	GO:0050777	negative regulation of immune response	142	0.510985	1.76515	2.33041e-05	0.000144635	7.56175e-05	2544	tags=40%, list=12%, signal=35%	MMP12/ANXA1/IL20RB/COL3A1/IL2RA/SLAMF8/IFI16/LILRB4/VSIG4/HAVCR2/TNFSF4/NLRC5/PDCD1/HLA-B/NMI/HLA-F/LYAR/SAMSN1/FCGR2B/FGL2/SAMHD1/TNFAIP3/PTPRC/TBX21/CTLA4/SERPINB9/FOXP3/IL27RA/LYN/PPARG/KIR2DL4/LILRB1/PARP14/HLA-A/CD84/CD300A/TRIM21/SERPINB4/HLA-G/JAK3/SERPING1/CD96/GPX1/KLRC1/NOD2/IL7R/CCR2/ADAR/IL4R/HLA-DRB1/PSMB4/KLRD1/FCRLB/CLEC4G/LGALS3/ZC3H12A/HMOX1
BP	GO:0006066	alcohol metabolic process	357	-0.434244	-1.55145	2.39203e-05	0.000147782	7.72625e-05	3176	tags=30%, list=15%, signal=26%	SULT1E1/ADH6/IP6K2/BCO1/GBA2/LRAT/DHRS13/NFYC/SPTLC2/PLD4/ABCG1/LDLRAP1/SPHK2/INPPL1/LSS/QDPR/APOA1/LCAT/PCK1/CYP2R1/MVD/MBTPS1/PCBD1/SPTLC3/SCARF1/INPP5B/HSD17B7/RDH10/PLCB2/GDE1/ACACB/PLCD1/SMPD1/INPP5A/ADH7/PLCE1/ACAA2/LEPR/ARV1/LRP5/CYP3A5/VLDLR/FASN/PCSK9/FDXR/CYP39A1/RBP4/ACSS2/LIPE/ALDH3B1/CYB5R3/SREBF2/DGAT1/IDH2/ACADVL/NPC1L1/TTR/FDFT1/OSBPL1A/INPP5K/PTH1R/CYP2D6/PNPLA2/CACNA1H/IP6K3/PLC…
MF	GO:0002020	protease binding	126	0.515753	1.76803	2.41332e-05	0.000148419	7.75958e-05	2420	tags=36%, list=12%, signal=32%	COL1A1/COL3A1/FN1/COL1A2/FAP/SERPINE1/RIPK2/ITGAV/TIMP2/ITGB1/ITGA3/CCBE1/CD70/TNFAIP3/TIMP1/ANXA2/PANX1/ADAMTS4/SERPINB9/PRNP/CARD17/BCL10/SERPINB4/SERPINB3/CARD16/ADAMTSL4/AMFR/FADD/SERPINA5/ITGB3/CSTB/CDK5R1/RFFL/DERL1/PYCARD/BRCA2/TNFRSF10A/COMP/UBC/SELL/DERL3/CSTA/TNF/TIMP3/TIMP4
BP	GO:0003018	vascular process in circulatory system	240	-0.475135	-1.64719	2.48787e-05	0.000152312	7.96309e-05	2563	tags=29%, list=12%, signal=26%	EDN1/ADRA2C/SH3GL2/SLC38A3/ACE/ABCC5/DRD1/ADCY6/CPS1/APLN/AGTR1/LEPR/SLC28A2/SLC16A12/TRPM4/SLIT2/KCNJ8/SLC1A1/FGB/SMTNL2/HTR2B/PDE3A/ATP1A2/SLC29A2/TEK/DDAH1/INSR/PER2/SLC27A1/SLC6A4/SLC24A3/LRP3/ADRB2/OCLN/ATP1B2/TJP3/SLC29A4/SLC12A2/CD36/SLC5A1/SLC29A1/NPR1/ANGPT1/LRP2/CDH5/ACE2/ABCC4/SLC15A2/ATP2A3/C2CD4B/CLDN5/KLF2/FGA/ADRA2A/RAMP2/ADRB1/BMP6/EDNRB/ATP8A1/SLC4A4/SLC7A2/SERPINF2/AGTR2/SLC7A8/…
CC	GO:0030496	midbody	180	0.481725	1.73895	2.51648e-05	0.000153369	8.01838e-05	1939	tags=22%, list=9%, signal=20%	SLC2A1/ANLN/CEP55/BIRC5/CDK1/KIF4A/PLK1/NEK2/CDCA8/SHCBP1/RACGAP1/KIF20A/AURKA/AURKB/KIF23/PRC1/SPAG5/ECT2/RALB/CENPF/KIF20B/LAP3/CENPE/KIF14/CLIC4/ANXA2/INCENP/RAN/PSRC1/CAPG/SSH1/RDX/RALA/ARF6/DDX11/GNAI2/NUP62/GNAI3/PPP1CC
BP	GO:0043161	proteasome-mediated ubiquitin-dependent protein catabolic process	410	0.394079	1.53357	2.64346e-05	0.000160386	8.38521e-05	4336	tags=38%, list=21%, signal=30%	UBE2C/PSMB9/CDC20/CCNB1/CDK1/PLK1/MAD2L1/AURKA/AURKB/BUB1B/PTTG1/PBK/IFI27/UBE2S/PSMB8/PSME2/FBXO45/KIF14/PSMB10/PML/GNA12/KCTD5/SH3RF2/ANKIB1/ERLIN1/CDK2/TBX21/HSPA1A/FBXO5/FBXO6/SKP2/TRIB3/NUB1/BIRC2/PSMD2/FBXO17/BUB3/UBE2D1/RAD23B/CCNF/PSMC2/CDC27/NEDD4/PSMB3/AMFR/PSMA5/SMURF2/CUL2/STYX/PSMD12/ITCH/PSMA6/PSME1/RFFL/DERL1/HSPA1B/PSMB7/XPO1/FBXL13/PSME3/PSMC4/UBC/RNF34/UBE2K/RNF19A/CD2AP/DERL3/P…
BP	GO:0009410	response to xenobiotic stimulus	125	-0.569634	-1.84196	2.66329e-05	0.000160868	8.4104e-05	2696	tags=33%, list=13%, signal=29%	PON3/BPHL/GSTM1/CYP2F1/CYP2C18/CYP2R1/GSTM2/RORA/ACAA1/HNF4A/RHBDD3/MGST2/ARNT2/CYP3A5/GSTM4/GSTM3/CYB5R3/CES3/DPEP1/CYP2J2/CES2/CYP2D6/FMO2/SULT1A2/UGT2B15/SULT1A1/GSTP1/RORC/AKR7A3/GGT1/AOC3/AADAC/EPHX1/GSTA4/AOC1/GSTA2/AKR1C1/ALDH3A1/CES1/GSTA1/SCGB1A1
CC	GO:0005882	intermediate filament	203	0.458893	1.67817	2.77746e-05	0.000167018	8.73195e-05	2986	tags=13%, list=14%, signal=11%	KRT6A/KRT16/KRT80/PKP2/PLEC/DSP/LMNB1/LMNB2/NME1/KRT19/KRT14/CLIP1/VIM/KRT17/KRT6B/CASP14/KRT81/KRT7/DST/KRT86/IFFO1/HLA-DRB1/EIF6/KRT18/CSNK1A1/KRT6C/KRT8
BP	GO:0015711	organic anion transport	366	-0.431177	-1.54472	3.11242e-05	0.00018618	9.73375e-05	1861	tags=17%, list=9%, signal=16%	SLC7A10/CA2/SLC16A12/SLC25A42/SNAP25/SLC1A1/SLC51B/MPC1/SLC52A1/PLA2G2A/SLC25A23/ATP1A2/SLC25A6/MPC2/SLC19A2/PER2/SLC27A1/SLC25A29/LLGL2/SLC43A1/PLA2G4A/SLC16A14/SLC12A2/CD36/SLC16A4/PLA2G3/ATP8B1/VAMP2/LRP2/ACE2/ABCC6/CA3/SLC13A2/ABCC4/PLA2G12B/SLCO4C1/STXBP1/SLC25A4/GLTPD2/SLC16A11/SLC5A8/CA4/SLC47A1/SLC4A4/CFTR/SLC7A2/AQP1/AGTR2/AKR1C1/PLA2G4F/SLC7A8/UNC13B/MFSD2A/CES1/HBA2/PLA2G10/HBB/SLC22A3…
MF	GO:0016614	oxidoreductase activity, acting on CH-OH group of donors	127	-0.546368	-1.76755	3.12364e-05	0.00018618	9.73375e-05	2319	tags=29%, list=11%, signal=26%	HSD17B7/RDH10/HSD17B2/SRD5A2/SDR42E1/MDH1B/ADH7/CHDH/FASN/HSD17B11/BDH1/IDH2/D2HGDH/HSD17B4/DCXR/ADHFE1/HSD17B8/SDR16C5/HSD17B13/GPD1/HADH/CBR1/DHRS3/HPGD/AKR7A3/ABCC4/AKR1C3/HSD11B2/AKR1C2/BMP2/LDHD/AKR1C1/ADH1C/ALDH3A2/ALDH3A1/HSD17B6/ADH1B
CC	GO:0061695	transferase complex, transferring phosphorus-containing groups	243	0.433352	1.60992	3.20426e-05	0.000190148	9.94121e-05	4896	tags=44%, list=24%, signal=34%	CCNA2/CCNB1/PFKP/CDK1/CCNB2/CCNE1/CKS2/CKS1B/PRIM1/PKM/CDK2/CDK6/POLE2/ZNFX1/SLA2/POLA2/POLE3/POLR3G/CCNF/IFIT5/CCND1/PCNA/GTF2H3/CDK5R1/MAD2L2/PYCARD/GTF2E1/CCNG2/IRS1/CAB39/PIK3CD/POLD1/CDK14/TAF6/PRIM2/CDK4/CCNE2/POLE/GTF2E2/SOCS1/PIK3CB/CCND2/DNA2/BCCIP/TAF2/MCM3/POLD3/RPRD1B/PIK3CG/TAF13/PRKAB2/CDK12/NRBF2/POLD2/POLD4/PHKA1/PRPS2/CDK7/TGFBR1/SNW1/CCNT1/CCNK/WDR41/POLR1B/CDK5/POLR2K/PIK3CA/PO…
BP	GO:0007389	pattern specification process	415	-0.421155	-1.52243	3.28516e-05	0.000194097	0.000101477	3719	tags=31%, list=18%, signal=26%	RING1/DMRTA2/PSKH1/TMEM107/AHI1/BMP7/ENG/TBX3/PRKACB/NTF4/ACVRL1/DZIP1L/CCDC39/HEY2/CITED1/HOXB8/PLD6/C3/CTNNBIP1/MEIS2/HOXB5/TP53/PCSK5/SMAD4/SIX1/LEFTY1/NEUROD1/DYNC2H1/PBX2/ENKUR/EDN1/HOXB3/DYNC2LI1/CCDC40/RFX3/SOX17/WNT3A/ACVR2A/ERBB4/IFT57/LRP5L/ALG5/BBS5/FUZ/C9orf116/ARC/MEOX2/LRP5/OFD1/FBXL15/GALNT11/CELSR2/BCOR/SOX18/FEZF1/AR/PTCH1/VAX2/SCMH1/PBX1/LRP6/TBX5/OSR1/HOXC13/MESP1/EPB41L5/SIX2/…
BP	GO:0071466	cellular response to xenobiotic stimulus	120	-0.553674	-1.77583	3.33871e-05	0.000196403	0.000102683	2696	tags=32%, list=13%, signal=28%	PON3/BPHL/GSTM1/CYP2F1/CYP2C18/CYP2R1/GSTM2/RORA/ACAA1/HNF4A/MGST2/ARNT2/CYP3A5/GSTM4/GSTM3/CYB5R3/CES3/DPEP1/CYP2J2/CES2/CYP2D6/FMO2/SULT1A2/UGT2B15/SULT1A1/GSTP1/RORC/AKR7A3/GGT1/AOC3/AADAC/EPHX1/GSTA4/AOC1/GSTA2/AKR1C1/ALDH3A1/CES1/GSTA1
BP	GO:0051168	nuclear export	197	0.455495	1.66388	3.46694e-05	0.000203064	0.000106165	4389	tags=37%, list=21%, signal=29%	GTSE1/IFI27/ALYREF/IL1B/NUP37/ABCE1/NUP205/RAN/SFN/NMD3/CSE1L/NDC1/EIF4A3/NUP155/XPOT/SLBP/SP100/TXN/STYX/NUP107/NUP54/FYTTD1/XPO1/NUP62/NCBP1/CPSF4/BAG3/DDX39A/FIP1L1/NUP62CL/TGFB1/EIF5A/NUP85/SRSF9/EIF6/CPSF2/XPO6/RITA1/LSG1/ANP32B/PTPN11/SDAD1/MAGOHB/CPSF3/NCBP2/THOC3/NSUN2/NUP210/RANGAP1/MAGOH/AGFG1/NUP93/EIF4E/UHMK1/NUP153/BARD1/THOC7/SMURF1/CDK5/NPM1/PTPN14/POM121/SIRT7/POLR2D/POM121C/SEC13…
BP	GO:0002819	regulation of adaptive immune response	159	0.486037	1.7093	3.52511e-05	0.000205396	0.000107384	3129	tags=45%, list=15%, signal=38%	CD274/ANXA1/IL20RB/IRF1/CD40/LILRB4/TNFSF13B/HAVCR2/RIPK2/TNFSF4/B2M/CLCF1/RSAD2/HLA-B/HLA-F/ZP3/SAMSN1/FCGR2B/ADA/IL1B/TNFAIP3/GATA3/IL18/PTPRC/TBX21/IL23A/TFRC/FOXP3/IL27RA/HLA-DRA/LILRB1/IL12RB1/HLA-A/PVR/IL6/HLA-G/JAK3/IL18R1/CD4/FADD/WAS/KLRC1/NOD2/IL7R/CCR2/MAD2L2/SASH3/PYCARD/CD80/HSPD1/SLC15A4/IL4R/HLA-DRB1/KLRD1/TNF/EXOSC3/TGFB1/CLEC4G/MSH2/IRF7/ZC3H12A/CLC/NLRP3/BTK/RC3H2/TNFRSF1B/IL27/…
BP	GO:1903706	regulation of hemopoiesis	374	0.390884	1.50881	3.53712e-05	0.000205396	0.000107384	3121	tags=33%, list=15%, signal=28%	STAT1/ANXA1/C1QC/IL2RA/SLAMF8/ISG15/IRF1/MMP14/LOX/INHBA/CCL3/LILRB4/MAFB/IFNG/LILRB2/RIPK2/TNFRSF18/ZNF683/LAG3/ADAM8/HIF1A/TNFSF4/AXL/CD86/B2M/CD2/NCAPG2/MYC/HLA-B/CSF1/CCR1/FSTL3/FBN1/HMGB2/FCGR2B/GPR68/ADA/CSF2/FGL2/TYROBP/GATA3/RARG/SPI1/NME1/IL18/PTPRC/CDK6/TBX21/IL23A/CTLA4/FOXP3/THBS1/PRKDC/HSPA1A/LYN/HLA-DRA/LILRB1/IL12RB1/FANCD2/IL15/PNP/HLA-G/JAK3/PRKCA/NCKAP1L/NOTCH2/CD4/FADD/TNFSF9/I…
BP	GO:0038093	Fc receptor signaling pathway	176	0.469597	1.68626	3.71005e-05	0.00021417	0.000111971	3871	tags=49%, list=19%, signal=40%	PSMB9/FCGR3A/FCER1G/FCGR2A/FCGR1A/LCP2/PSMB8/PSME2/LIMK1/FCGR2B/MYO1G/PSMB10/LAT2/WIPF1/PTPRC/HCK/NCK1/ARPC1B/ARPC1A/ACTR3/LYN/BCL10/PAK2/ACTB/PSMD2/PSMC2/PSMB3/CD247/NCKAP1L/PSMA5/WAS/CD3G/ARPC3/ARPC2/VAV1/ACTG1/PSMD12/PSMA6/PSME1/SHC1/ACTR2/PSMB7/HSP90AA1/PSME3/PSMC4/PSMD14/GRB2/RAC1/PSMB4/PSMD11/CARD11/PSMD3/PAK1/FCGR1B/PSMD8/PIK3CB/NCKAP1/NFKB1/PSMB2/WASL/RELA/BTK/PSMD9/PSMC1/PSMA7/ITK/CYFIP1…
BP	GO:0007098	centrosome cycle	124	0.509975	1.74243	3.71988e-05	0.00021417	0.000111971	4063	tags=41%, list=20%, signal=33%	CDK1/SLC16A1/PLK1/NEK2/KIF11/AURKA/CHEK1/NDC80/PLK4/BRCA1/GADD45A/XRCC2/STIL/CDK2/HAUS6/PPP1R12A/CCNF/RANBP1/SASS6/CHMP5/WDR62/ATF5/NUP62/BRCA2/CHMP2B/CHORDC1/POC1B/CNTLN/BRSK1/NDE1/HAUS2/CKAP5/CEP135/GEN1/SSX2IP/NIN/PLK2/CEP152/CHMP4C/XRCC3/NPM1/SAC3D1/CEP295/SPICE1/CDK5RAP2/HAUS1/CEP72/PDCD6IP/HAUS3/CEP250/HAUS5
BP	GO:0046395	carboxylic acid catabolic process	235	-0.481337	-1.65993	3.83227e-05	0.000219706	0.000114865	3455	tags=37%, list=17%, signal=31%	ASPA/AMACR/ACADM/HMGCLL1/CEL/MCEE/ACAD10/GLS2/HAAO/DECR2/ECI1/PEX7/MCCC2/GCDH/CPT1A/BLMH/HNMT/CRYL1/MLYCD/ECI2/ACMSD/QDPR/BDH2/PON3/PCK1/GLUL/SCP2/ALDH7A1/HMGCL/ACAD8/CRABP1/PCBD1/HYKK/ACAA1/ECH1/ACACB/MCAT/GPT/CSAD/ACAA2/OAT/ENOSF1/HGD/ACAT1/ARG2/CDO1/NUDT7/CPT2/ABCD3/ACADVL/HSD17B4/DCXR/AASS/SHMT1/HIBCH/ACOX2/DDAH1/ABHD2/ADHFE1/PCCA/ALDH4A1/ECHDC2/MCCC1/CNR1/ACADS/GCAT/ALDH5A1/PLIN5/AMT/AADAT/H…
BP	GO:0043123	positive regulation of I-kappaB kinase/NF-kappaB signaling	180	0.473737	1.71012	4.054e-05	0.000230465	0.00012049	3647	tags=43%, list=18%, signal=36%	LGALS1/BIRC3/SECTM1/UBD/CD40/RIPK2/ECT2/CCL21/GOLT1B/SLC20A1/TGM2/APOL3/FASLG/CASP1/FLNA/BST2/RHOC/TFRC/BCL10/MTDH/TMEM106A/TRIM6/BIRC2/TRIM21/DDX21/TRIM14/TLR6/CARD16/IFIT5/TFG/CD4/FADD/NEK6/TNFSF10/NOD2/TNIP2/IRAK1/TLR4/TICAM1/TNFRSF1A/CANT1/NUP62/S100A12/MYD88/PIM2/TBK1/ATP2C1/HLA-DRB1/SHISA5/TNF/TIFA/CARD11/CD74/DHX36/CASP8/MIER1/CLEC6A/IKBKE/HMOX1/S100B/LTBR/TRIM25/RELA/TNFRSF10B/UBE2N/RHOA/…
BP	GO:0051054	positive regulation of DNA metabolic process	183	0.467359	1.69158	4.054e-05	0.000230465	0.00012049	2435	tags=29%, list=12%, signal=26%	GREM1/FOXM1/NEK2/RAD51AP1/AURKB/CD40/TNFSF4/PKIB/CLCF1/BRCA1/RFC4/RAD51/MYC/PARP9/DSCC1/DTX3L/PML/NBN/PTPRC/RFC5/TBX21/TFRC/CCT5/PRKDC/CCT4/EGFR/IL6/RFC2/POT1/TIMELESS/PCNA/RFC3/WAS/CCT6A/MAD2L2/DDX11/ACTR2/CCT8/HSP90AA1/OTUD4/DKC1/PTGES3/NABP2/CCT7/EXOSC3/FANCB/UBE2V2/TGFB1/DHX36/ATR/TCP1/CCT3/MSH2
BP	GO:0051169	nuclear transport	337	0.400313	1.54312	4.07333e-05	0.000230595	0.000120558	4389	tags=36%, list=21%, signal=29%	MMP12/KPNA2/HMGA1/MDFIC/IFNG/ECT2/GTSE1/IFI27/ALYREF/PML/IL1B/FLNA/NUP37/ABCE1/NUP205/RAN/JAK2/SFN/NMD3/CSE1L/NDC1/EIF4A3/NUP155/XPOT/PPP1R12A/RANBP6/SLBP/NEDD4/KPNA4/SP100/TXN/TNPO3/STYX/NUP107/NUP54/RAB23/FYTTD1/XPO1/SNRPF/NUP62/NCBP1/CPSF4/BAG3/DDX39A/PPP1CC/RSRC1/FERMT1/KPNB1/SNRPG/FIP1L1/NUP62CL/TGFB1/EIF5A/ZPR1/NUP85/SRSF9/NOLC1/EIF6/CPSF2/XPO6/RITA1/LSG1/ZC3H12A/ANP32B/PTPN11/KPNA1/SDAD1/P…
BP	GO:2001020	regulation of response to DNA damage stimulus	197	0.453478	1.65652	4.14869e-05	0.000233882	0.000122277	3717	tags=36%, list=18%, signal=29%	SFRP2/FOXM1/PMAIP1/SNAI2/RAD51AP1/HMGA2/TWIST1/CHEK1/BRCA1/CD44/RAD51/MYC/DDIAS/SNAI1/PARP9/DTX3L/PML/WDR76/RMI2/AUNIP/PRKDC/FBXO5/POLQ/EGFR/POT1/PARPBP/TIMELESS/SPRED3/FIGNL1/PCNA/WAS/USP1/MAD2L2/DDX11/BCL2L12/ACTR2/NKX3-1/RFWD3/DEK/PPP4C/FANCB/RINT1/SPRED1/UBE2V2/CD74/ATR/CXCL12/BID/PYHIN1/UBR5/FXR1/CHEK2/UBE2N/PPP4R2/BCL2L1/RIF1/TRIP12/TRIAP1/PTTG1IP/HSF1/PSMD10/CEBPG/RNF168/ZNF385A/MIF/UBE2V1…
BP	GO:0001655	urogenital system development	319	-0.435774	-1.54411	4.21973e-05	0.0002369	0.000123855	2769	tags=29%, list=13%, signal=26%	SMAD4/SIX1/IFT88/PROX1/DYNC2H1/MYOCD/SMAD7/EPHA7/ASS1/WFS1/ACE/SOX17/RDH10/EPHB3/LIF/UPK3A/PLCE1/AGTR1/PECAM1/SOX4/CA2/PCSK9/SDC1/BMPER/SLIT2/AR/PTCH1/ARG2/RBP4/KCNJ8/PBX1/GATA2/OSR1/PDGFA/SIX2/FOXA1/SOX9/BCL2/TEK/ROBO2/MPST/LRP4/FRAS1/ADAMTS1/CD34/IL6R/FOXF1/PTK7/GCNT3/RET/HEYL/RGN/DLL1/IRX1/ZBTB16/SPRY1/SMAD6/ANGPT1/LRP2/NFIA/MTSS1/HPGD/VANGL2/CAT/WNT11/EPHA4/ITGA8/EGR1/TCF21/HNF1B/WNT4/FREM2/T…
MF	GO:0005201	extracellular matrix structural constituent	167	0.479584	1.71162	4.48306e-05	0.00025018	0.000130798	1482	tags=31%, list=7%, signal=29%	COL11A1/TGFBI/LAMC2/CTHRC1/TNC/COL12A1/POSTN/COL1A1/TFPI2/COL3A1/SRPX2/THBS2/MFAP5/FN1/COL5A2/MXRA5/COL6A1/COL1A2/VCAN/LAMB3/COL6A2/COL5A1/CILP/COL15A1/COL7A1/COL6A3/CHI3L1/FBN1/COL10A1/ZP3/LAMB1/EDIL3/FGL2/COL17A1/NID2/COL5A3/PCOLCE/DPT/COL8A1/THBS1/COL8A2/LAMA3/SPARC/LAMA4/MFAP2/AEBP1/EMILIN1/PXDN/CD4/FBLN2/EMILIN2
BP	GO:0072329	monocarboxylic acid catabolic process	129	-0.549276	-1.78357	4.49325e-05	0.00025018	0.000130798	3445	tags=36%, list=17%, signal=31%	AMACR/ACADM/CEL/MCEE/ACAD10/DECR2/ECI1/PEX7/GCDH/CPT1A/CRYL1/MLYCD/ECI2/BDH2/PON3/PCK1/SCP2/CRABP1/ACAA1/ECH1/ACACB/MCAT/ACAA2/ACAT1/NUDT7/CPT2/ABCD3/ACADVL/HSD17B4/DCXR/ACOX2/ABHD2/PCCA/ECHDC2/CNR1/ACADS/PLIN5/HADH/IVD/ACOXL/ACADL/LPIN2/IRS2/FAAH/LDHD/ALDH3A2/MFSD2A
BP	GO:0043903	regulation of biological process involved in symbiotic interaction	188	0.459122	1.66584	4.76211e-05	0.000264063	0.000138056	3429	tags=39%, list=17%, signal=33%	KRT6A/TOP2A/STAT1/LGALS1/KPNA2/CCL5/OAS3/IFI16/ISG15/OAS1/OAS2/MDFIC/OASL/CXCL8/HMGA2/ITGAV/CD209/AXL/PLSCR1/RSAD2/IFIT1/APOBEC3G/APOBEC3B/PML/BST2/MX1/CAV2/TRIM6/TRIM21/IFITM1/TRIM14/IFIT5/EIF2AK2/CD4/APOBEC3D/PPID/SRPK2/IFITM3/ADAR/CHMP2B/FUCA2/LY6E/TNIP1/HLA-DRB1/TNF/APOBEC3C/LARP1/CD74/PPIA/RAB7A/SRPK1/CXCL6/CLEC4G/PTX3/PPIH/ZC3HAV1/APOBEC3A/TMEM39A/SNX3/TRIM25/PABPC1/TRIM31/BANF1/SNF8/RAD23A…
BP	GO:0002822	regulation of adaptive immune response based on somatic recombination of immune receptors built from immunoglobulin superfamily domains	144	0.494608	1.71832	5.09252e-05	0.000281232	0.000147032	3101	tags=46%, list=15%, signal=39%	CD274/ANXA1/IL20RB/CD40/LILRB4/TNFSF13B/HAVCR2/RIPK2/TNFSF4/B2M/CLCF1/RSAD2/HLA-B/HLA-F/ZP3/FCGR2B/ADA/IL1B/TNFAIP3/GATA3/IL18/PTPRC/TBX21/IL23A/TFRC/FOXP3/IL27RA/HLA-DRA/LILRB1/IL12RB1/HLA-A/PVR/IL6/HLA-G/JAK3/IL18R1/CD4/FADD/WAS/KLRC1/NOD2/IL7R/CCR2/MAD2L2/SASH3/CD80/HSPD1/SLC15A4/IL4R/HLA-DRB1/KLRD1/TNF/EXOSC3/TGFB1/CLEC4G/MSH2/ZC3H12A/CLC/NLRP3/BTK/RC3H2/TNFRSF1B/IL27/LTA/LOXL3/RIF1
BP	GO:0045580	regulation of T cell differentiation	142	0.49929	1.72475	5.20842e-05	0.000286463	0.000149767	3121	tags=42%, list=15%, signal=36%	ANXA1/IL2RA/IRF1/LILRB4/IFNG/LILRB2/RIPK2/TNFRSF18/ZNF683/LAG3/ADAM8/TNFSF4/CD86/CD2/ADA/FGL2/GATA3/IL18/PTPRC/TBX21/IL23A/CTLA4/FOXP3/HLA-DRA/IL12RB1/FANCD2/IL15/PNP/HLA-G/JAK3/NCKAP1L/TNFSF9/IL7R/CCR2/FANCA/CRTAM/PRELID1/SASH3/CD80/PRDM1/CYP26B1/IL4R/HLA-DRB1/CARD11/CD74/ZC3H12A/CD27/SOCS1/ZAP70/IRF4/NLRP3/RC3H2/IL27/GLI3/IL7/VNN1/LOXL3/RUNX1/RUNX3
BP	GO:0006611	protein export from nucleus	180	0.471002	1.70024	5.28947e-05	0.000289743	0.000151482	4389	tags=39%, list=21%, signal=31%	GTSE1/IFI27/ALYREF/IL1B/NUP37/ABCE1/NUP205/RAN/SFN/NMD3/CSE1L/NDC1/EIF4A3/NUP155/XPOT/SLBP/SP100/TXN/STYX/NUP107/NUP54/FYTTD1/XPO1/NUP62/NCBP1/CPSF4/BAG3/DDX39A/FIP1L1/TGFB1/EIF5A/NUP85/SRSF9/EIF6/CPSF2/XPO6/LSG1/ANP32B/PTPN11/SDAD1/MAGOHB/CPSF3/NCBP2/THOC3/NSUN2/NUP210/RANGAP1/MAGOH/AGFG1/NUP93/EIF4E/UHMK1/NUP153/BARD1/THOC7/SMURF1/CDK5/NPM1/PTPN14/POM121/SIRT7/POLR2D/POM121C/SEC13/LTV1/NOL6/XPO…
BP	GO:0035725	sodium ion transmembrane transport	170	-0.501899	-1.67139	5.67099e-05	0.000309389	0.000161753	2397	tags=24%, list=12%, signal=21%	SLC4A5/CHP1/SLC9A2/HECW2/SLC5A2/DMD/FXYD1/SCN3A/KLHL24/PCSK9/KCNK1/UTRN/TRPM4/OSR1/ATP12A/SLC41A1/WNK2/ATP1A2/CACNA1H/SLC6A4/SLC24A3/RANGRF/ATP1B2/FXYD6/SLC12A2/SLC5A1/FXYD4/ATP1A1/GPD1L/SCN4B/SCN7A/SLC4A4/FXYD3/SCNN1A/SLC34A2/NEDD4L/ATP1B1/SCNN1G/BPIFA1/TESC/SCNN1B
BP	GO:0042445	hormone metabolic process	213	-0.473514	-1.6175	6.09055e-05	0.000330944	0.000173023	3176	tags=33%, list=15%, signal=28%	SULT1E1/ADH6/GCNT4/BCO1/DIO1/PCSK5/LRAT/DHRS13/DHRS2/UGT2B4/PLEKHA1/CGA/CYP2C18/ACE/CRABP1/HSD17B7/RDH10/HSD17B2/SRD5A2/ALDH9A1/ADH7/CPA3/DUOX2/CYP3A5/NGF/FDXR/HSD17B11/RBP4/LIPE/DGAT1/HSD17B4/FOXA1/TTR/CPQ/CTSG/CYP2D6/PNPLA2/CACNA1H/PCSK1N/HSD17B8/CHST9/BACE2/PPARGC1A/SDR16C5/UGT2B15/SULT1A1/FURIN/PCSK1/DHRS3/ACE2/ATP1A1/IYD/EGR1/AKR1C3/WNT4/SHH/AKR1C2/BMP6/BMP2/HPN/AKR1C1/ADH1C/BMP5/HSD17B6/DUO…
BP	GO:0008202	steroid metabolic process	314	-0.439138	-1.55837	6.16731e-05	0.000333775	0.000174502	3028	tags=32%, list=15%, signal=27%	OSBPL9/GBA2/CYB5R2/NFYC/CYP2A6/AGT/ABCG1/LDLRAP1/LSS/LGMN/DHRS2/APOA1/UGT2B4/PROX1/LCAT/PLEKHA1/CYB5R1/SCP2/CGA/CYP2R1/EBPL/MVD/MBTPS1/SIRT1/SCARF1/RORA/OSBPL2/HSD17B7/ACAA1/HSD17B2/ACACB/SRD5A2/SMPD1/SDR42E1/IGFBP7/OSBPL6/ACAA2/AGTR1/LEPR/CYP4V2/ARV1/LRP5/CYP3A5/VLDLR/FASN/PCSK9/FDXR/HSD17B11/ACAT1/BAAT/CYP39A1/PBX1/LIPE/CYB5R3/SREBF2/ACADVL/HSD17B4/NPC1L1/FDFT1/OSBPL1A/CYP2D6/ACOX2/CACNA1H/HSD1…
BP	GO:0052548	regulation of endopeptidase activity	397	0.380108	1.47734	6.37955e-05	0.000343886	0.000179789	1801	tags=23%, list=9%, signal=22%	AIM2/S100A9/SFRP2/PSMB9/S100A8/CD109/TFPI2/CST6/MMP9/ASPH/BIRC3/PMAIP1/SPOCK1/PLAUR/IFI16/GAPDH/SERPINE1/FAS/PTTG1/EGLN3/RIPK2/RARRES1/SERPINB5/TIMP2/COL7A1/COL6A3/LAPTM5/CD44/PSMB8/MYC/PSME2/CLEC7A/PI3/XDH/FASLG/PML/CASP1/TIMP1/SERPINE2/BST2/ANXA2/SERPINB1/ARL6IP5/WFDC3/SERPINB9/THBS1/CST7/ANXA8/LYN/SERPINB7/PRNP/PPARG/JAK2/CARD17/SFN/WFDC10B/BCL10/PDCD5/PAK2/BIRC2/TNFAIP8/LCK/PICALM/SERPINB4/SE…
CC	GO:0009897	external side of plasma membrane	314	0.400133	1.52455	7.31879e-05	0.000392949	0.00020544	1731	tags=27%, list=8%, signal=25%	CXCL10/CXCL9/CD274/FCGR3A/ANXA1/PDCD1LG2/NT5E/CD163/ITGA5/IL2RA/FCER1G/MICB/CD14/VCAM1/CLEC2B/CD40/FAS/CD8A/IL2RB/TNFRSF18/LAG3/OSMR/ITGAV/CD209/SEMA7A/TNFRSF9/ITGA2/CD86/B2M/CD2/CCR5/ITGA3/PDCD1/CD3D/CCR1/ITGB2/ITGAM/THY1/HLA-F/FCGR2B/FASLG/MSR1/B4GALT1/ADA/CXCR3/CXCR6/SERPINE2/IL2RG/PTPRC/CTLA4/TLR8/TFRC/THBS1/CD3E/IL27RA/SLC38A1/BTN3A2/PRNP/ANTXR1/ADAM9/LILRB1/IL12RB1/EBI3/BTN3A1/BTN3A3/WNT2/S…
BP	GO:0001525	angiogenesis	479	0.367088	1.44941	7.40862e-05	0.000395842	0.000206952	2291	tags=26%, list=11%, signal=23%	CXCL10/TGFBI/EREG/SULF1/SFRP2/FGFBP1/GREM1/LOXL2/STAT1/ANXA1/SPHK1/SRPX2/THBS2/FN1/VEGFC/ADAM12/ITGA5/CCL11/MMP14/EPHB2/TNFAIP2/FAP/CYBB/ANGPTL4/CD40/SERPINE1/CXCL8/C3AR1/TNFRSF12A/HMGA2/RSPO3/ADM/ADAM8/TWIST1/HIF1A/PGK1/ITGAV/COL15A1/ELK3/RNF213/SH2D2A/ITGB1/BRCA1/TYMP/GADD45A/NRP2/S100A7/CCL2/CHI3L1/ITGB2/CCBE1/THY1/CXCL13/ANGPTL2/FASLG/B4GALT1/CLIC4/PML/ANPEP/IL1B/MMP2/CXCR3/TNFAIP3/PKM/FLNA/I…
BP	GO:0052547	regulation of peptidase activity	423	0.374487	1.45612	7.43119e-05	0.000395842	0.000206952	1801	tags=23%, list=9%, signal=22%	AIM2/S100A9/SFRP2/PSMB9/S100A8/CD109/TFPI2/CST6/MMP9/ASPH/BIRC3/FN1/PMAIP1/SPOCK1/PLAUR/IFI16/GAPDH/SERPINE1/FAS/PTTG1/EGLN3/RIPK2/RARRES1/SERPINB5/TIMP2/COL7A1/COL6A3/LAPTM5/CD44/PSMB8/MYC/PSME2/CLEC7A/PI3/XDH/FASLG/PML/CASP1/TIMP1/SERPINE2/BST2/PCOLCE/ANXA2/SERPINB1/ARL6IP5/RCN3/WFDC3/SERPINB9/THBS1/CST7/ANXA8/LYN/SERPINB7/PRNP/PPARG/JAK2/ANTXR1/CARD17/SFN/WFDC10B/BCL10/PDCD5/PAK2/BIRC2/TNFAIP8…
BP	GO:0002440	production of molecular mediator of immune response	183	0.458542	1.65967	7.76043e-05	0.000411759	0.000215274	2949	tags=42%, list=14%, signal=36%	CD40/LILRB4/EXO1/TNFSF4/SEMA7A/CD86/B2M/LAPTM5/CLCF1/RSAD2/HLA-F/CLEC7A/DDX58/FCGR2B/PTPN22/IL1B/SAMHD1/NBN/GATA3/BST2/IL18/PTPRC/TBX21/TFRC/FOXP3/PRKDC/IL27RA/KIR2DL4/LILRB1/BCL10/POLQ/HLA-A/IL6/TRIM6/BATF/DDX21/SLC7A5/HLA-G/JAK3/IL18R1/CD96/GPI/NOD2/UNG/TLR4/TICAM1/CCR2/KLK5/MAD2L2/TGFB3/SASH3/HSPD1/SLC15A4/XRCC4/TNFRSF4/IL4R/HLA-DRB1/MSH6/TNF/EXOSC3/CD74/TGFB1/TMIGD2/DHX36/CD244/PHB/MSH2/MZB1/…
BP	GO:0032102	negative regulation of response to external stimulus	343	0.393238	1.51215	8.68934e-05	0.000459245	0.0002401	2154	tags=24%, list=10%, signal=22%	PLAU/MMP12/CD109/GREM1/SPP1/IL20RB/NT5E/SAA1/PLAUR/IL2RA/SLAMF8/IFI16/TNFAIP6/SEMA3C/FAP/MICB/VSIG4/SERPINE1/SEMA3A/HAVCR2/SIGLEC10/SEMA7A/PBK/NLRC5/AIF1/HLA-B/CCL2/NMI/SIRPA/HLA-F/CXCL13/LYAR/FCGR2B/ADA/FGL2/SAMHD1/PHLDB2/TNFAIP3/GATA3/SERPINE2/PTPRC/AOAH/SERPINB9/FOXP3/THBS1/CST7/PPARG/KIR2DL4/NRP1/LILRB1/PARP14/NBL1/HLA-A/TRIM21/PLAT/SERPINB4/TNFAIP8L2/CARD16/HLA-G/METRNL/SERPING1/FNDC4/SEMA4B…
BP	GO:0000077	DNA damage checkpoint	138	0.49069	1.69152	8.91429e-05	0.000469301	0.000245357	3522	tags=37%, list=17%, signal=31%	CCNB1/CDK1/PLK1/AURKA/HMGA2/CHEK1/GTSE1/DTL/BRCA1/GADD45A/CLSPN/EME1/PML/E2F1/CDC25C/NBN/WDR76/CDK2/BRIP1/TOPBP1/E2F7/PRKDC/E2F8/SFN/FBXO6/DONSON/FANCD2/CCND1/PCNA/TICRR/RHNO1/BLM/TAOK3/RFWD3/CARM1/BRSK1/RINT1/ATR/MSH2/PTPN11/MUS81/TFDP1/TIPIN/E2F4/CHEK2/TAOK1/TRIAP1/PLK2/ZNF385A/CLOCK/CNOT10
BP	GO:1903038	negative regulation of leukocyte cell-cell adhesion	122	0.508807	1.74473	0.000103001	0.000540155	0.000282401	3247	tags=45%, list=16%, signal=38%	CD274/IDO1/ANXA1/IL20RB/PDCD1LG2/IL2RA/IRF1/LILRB4/VSIG4/LILRB2/HAVCR2/LAG3/TNFSF4/CD86/LAPTM5/CCL21/FCGR2B/PTPN22/FGL2/PLA2G2D/TBX21/CTLA4/FOXP3/TIGIT/PRNP/LILRB1/CD300A/TNFAIP8L2/HLA-G/JAK3/GPNMB/CRTAM/CD80/TNFRSF21/PAG1/IL4R/HLA-DRB1/CEBPB/DLG5/PAWR/CD74/TWSG1/CXCL12/CLEC4G/LGALS3/ZC3H12A/SOCS1/LAX1/RC3H2/GLI3/LOXL3/RUNX1/RUNX3/DUSP3/CCL25
CC	GO:0034703	cation channel complex	217	-0.468836	-1.60236	0.000113424	0.000592518	0.000309777	5383	tags=35%, list=26%, signal=26%	KCNA3/HSPA2/KCNIP2/ABHD12/KCNE2/KCNE3/HCN1/GRIK5/CATSPER2/KCNS1/CACNA1F/CACNA1C/KCNMB2/SCN8A/CNGB1/KCNAB3/KCNJ2/SCN4A/SCN9A/PTK2B/KCNC4/KCNIP3/MICU1/KCNQ4/MICU2/KCNJ16/CATSPERB/CACNB4/KCNJ1/PKD2L1/HCN4/ABCC9/LRRC52/KCNA5/PKD1/CATSPERD/SCN1A/ABCC8/MICU3/CACNA2D3/KCNC3/CASQ2/LRRC26/DPP10/MCU/SCN3A/GRIA1/KCNK1/TRPM4/FKBP1B/SNAP25/KCNJ8/CACNB3/KCNJ5/KCND3/CACNB1/CACNA1H/KCNS3/SESTD1/SMDT1/PDE4D/VAMP2…
CC	GO:0045111	intermediate filament cytoskeleton	242	0.430064	1.59619	0.000128022	0.000666207	0.000348303	2986	tags=14%, list=14%, signal=12%	KRT6A/S100A8/KRT16/KRT80/MMP14/DDX60/PKP2/PLEC/DSP/LMNB1/LMNB2/PHLDB2/NME1/KRT19/KRT14/CLIP1/VIM/KRT17/KRT6B/CASP14/KRT81/KRT7/DST/KRT86/CCT8/IFFO1/HLA-DRB1/EIF6/KRT18/NDOR1/CSNK1A1/EIF1AD/KRT6C/KRT8
BP	GO:0002706	regulation of lymphocyte mediated immunity	147	0.475463	1.65004	0.000135169	0.000700705	0.000366339	2674	tags=41%, list=13%, signal=36%	IL20RB/CD40/LILRB4/HAVCR2/LAG3/TNFSF4/B2M/CLCF1/RSAD2/HLA-B/HLA-F/ZP3/FCGR2B/IL1B/GATA3/IL18/PTPRC/TBX21/IL23A/SERPINB9/TFRC/FOXP3/IL27RA/KIR2DL4/HLA-DRA/LILRB1/IL12RB1/HLA-A/PVR/IL6/SH2D1A/SERPINB4/HLA-G/KLRC2/IL18R1/CD96/FADD/WAS/KLRC1/NOD2/IL7R/RAET1E/VAV1/CCR2/MAD2L2/CRTAM/SASH3/HSPD1/SLC15A4/SLAMF6/HLA-DRB1/KLRD1/TNF/EXOSC3/TGFB1/CLEC4G/MSH2/IL18RAP/CLC/NLRP3/NCR1
CC	GO:0031983	vesicle lumen	322	0.392243	1.49863	0.0001478	0.000763255	0.000399041	2425	tags=31%, list=12%, signal=28%	CDA/S100A9/S100A8/FN1/VEGFC/GGH/FAM3C/HSPA6/PYGL/SERPINE1/SRGN/HK3/RNASE2/TIMP2/B2M/F13A1/S100A7/PGM2/CHI3L1/CTSC/UNC13D/ACTN1/PGAM1/FASLG/ADA/MNDA/CTSW/ISLR/TCN1/TIMP1/PKM/FERMT3/ANXA2/SERPINB1/S100A11/THBS1/VCL/ALDOA/LYZ/PPBP/EGFR/DSN1/SPARC/HSPA8/COTL1/PSMD2/PNP/SERPINB3/PSMC2/BIN2/SERPING1/TUBB/RARRES2/VAT1/PSMA5/GPI/ARHGAP9/ATG7/CSTB/DERA/PSMD12/GYG1/PA2G4/TGFB3/PYCARD/GM2A/ACTR2/CANT1/ALOX5…
BP	GO:0051656	establishment of organelle localization	415	0.368604	1.43174	0.000155841	0.000801722	0.000419152	3570	tags=30%, list=17%, signal=25%	CDH3/CCNB1/CDCA5/DLGAP5/KIF2C/CENPA/PLK1/AREG/CDCA8/NUSAP1/FAM83D/MAD2L1/AURKB/KIFC1/NUF2/SPAG5/CDT1/HIF1A/SAPCD2/COL7A1/NDC80/ITGB1/MILR1/CENPF/SEC23A/RAC2/CTSC/UNC13D/CENPE/MYO1G/KIF14/MYO1E/ESPL1/LAT2/TGFA/KIF18A/INCENP/MX1/ACTR3/ABCE1/RAN/AP3S1/LYN/YWHAZ/SPDL1/NMD3/CD84/CD300A/PSRC1/RAB27B/PICALM/MYO7A/GPSM2/TFG/PDCD10/KIF3C/MCFD2/C12orf4/MYO5A/CHMP5/CENPQ/CFL1/YKT6/SEC24A/ACTR2/DNM1/XPO1/MAP…
BP	GO:0000910	cytokinesis	154	0.46689	1.63927	0.000157173	0.000805511	0.000421133	2200	tags=22%, list=11%, signal=20%	ANLN/CEP55/CDC6/KIF4A/CENPA/PLK1/NUSAP1/RACGAP1/KIF20A/AURKA/AURKB/KIF23/PRC1/ECT2/PLK4/KIF20B/CKAP2/KIF14/ESPL1/INCENP/RHOC/ACTR3/E2F7/E2F8/CHMP5/ACTR2/MYO19/NUP62/BRCA2/STMN1/CHMP2B/RAB35/PRPF40A/RASA1
MF	GO:0022836	gated channel activity	333	-0.430837	-1.52207	0.000158613	0.000809822	0.000423387	5383	tags=35%, list=26%, signal=27%	KCNA3/KCNN2/CHRNA1/KCNIP2/KCNK9/KCNK16/KCNE2/KCNE3/HCN1/ANO2/GRIK5/NMUR2/CLCN5/GABRD/CATSPER2/HCN3/ANO8/KCNS1/CACNA1F/CACNA1C/GABRB3/KCNMB2/CHRNA3/SCN8A/CNGB1/KCNAB3/CLCA2/TRPM5/KCNU1/TMC2/KCNJ2/SCN4A/SCN9A/PTK2B/KCNC4/KCNIP3/PIEZO2/CHRNA10/KCNQ4/KCNJ16/GRID1/TRPV4/CACNB4/CNGA1/GLRB/ITPR1/CHRNB2/KCNJ1/PKD2L1/KCNH8/HCN4/ABCC9/KCNH6/LRRC52/KCNA5/FAM155B/SHROOM2/TMEM63C/SCN1A/ABCC8/CHRNA5/CHRNA9/TTY…
CC	GO:0098802	plasma membrane signaling receptor complex	183	0.450062	1.62898	0.000160646	0.000817122	0.000427203	3290	tags=33%, list=16%, signal=28%	ITGA5/IL2RA/CD40/CD8A/IL2RB/OSMR/ITGB4/ITGAV/ITGA11/ITGA2/B2M/ITGB1/ITGA3/CD3D/ITGB2/ITGAM/TFRC/CD3E/IL27RA/LYN/IL12RB1/CSF2RB/CD8B/IL6/BIRC2/TLR6/ITGB7/ITGA6/EMILIN1/CD247/TRAF1/IL18R1/TLR1/STOML2/CD4/ITGB5/CD3G/ITGB3/PORCN/IRS1/ITGB8/ITGAX/APBB1IP/BMPR1B/ITGAL/HTR3A/GRIN2D/IL10RB/TRAF3/SDCBP/IL18RAP/ZAP70/ITGAE/DIABLO/TFR2/TRAT1/STXBP5/TGFBR1/ITGA4/HTRA2
BP	GO:0006405	RNA export from nucleus	138	0.481992	1.66153	0.000164111	0.000831616	0.000434781	5600	tags=47%, list=27%, signal=35%	ALYREF/NUP37/ABCE1/NUP205/RAN/NMD3/NDC1/EIF4A3/NUP155/XPOT/SLBP/NUP107/NUP54/FYTTD1/XPO1/NUP62/NCBP1/CPSF4/DDX39A/FIP1L1/NUP62CL/EIF5A/NUP85/SRSF9/EIF6/CPSF2/LSG1/SDAD1/MAGOHB/CPSF3/NCBP2/THOC3/NSUN2/NUP210/MAGOH/AGFG1/NUP93/EIF4E/NUP153/THOC7/NPM1/POM121/POLR2D/POM121C/SEC13/PHAX/LTV1/NOL6/XPO5/NUP188/UPF2/NUP50/SMG1/U2AF2/SMG5/KHDRBS1/SSB/SRSF2/NUP35/NXT1/RIOK2/SYMPK/RRS1/RAE1/U2AF1L4
BP	GO:0031589	cell-substrate adhesion	345	0.383772	1.47814	0.000168546	0.000850907	0.000444867	1790	tags=24%, list=9%, signal=22%	PLAU/GBP1/MMP12/GREM1/POSTN/COL1A1/COL3A1/LYPD3/LGALS1/FN1/SPOCK1/ITGA5/PDPN/S100A10/MMP14/LAMB3/CDKN2A/VCAM1/SERPINE1/ADAMTS12/ITGB4/CORO1C/ITGAV/ITGA11/AXL/CCDC80/ITGA2/ITGB1/CD44/LYPD5/CCL21/ITGA3/RAC2/CSF1/UNC13D/ITGB2/ZYX/THY1/ACTN1/MYO1G/KIF14/LAMB1/EDIL3/PHLDB2/COL17A1/NID2/FLNA/COL5A3/PXN/FERMT3/CDK6/RHOD/COL8A1/THBS1/CD3E/VCL/JAK2/ANTXR1/ADAM9/NRP1/SIGLEC1/L1CAM/ITGB7/ITGA6/EMILIN1/RAC3/…
MF	GO:0005216	ion channel activity	406	-0.411853	-1.48656	0.000170535	0.000857749	0.000448444	4912	tags=30%, list=24%, signal=23%	HCN3/ANO8/KCNS1/CACNA1F/CACNA1C/LRRC8B/GABRB3/KCNMB2/STIM2/CHRNA3/SCN8A/CNGB1/TMCO1/KCNAB3/CLCA2/TRPM5/TMC2/KCNJ2/SCN4A/ANXA9/SCN9A/PTK2B/KCNC4/KCNIP3/PIEZO2/CHRNA10/TMEM175/KCNQ4/KCNJ16/GRID1/TRPV4/CACNB4/CNGA1/GLRB/ITPR1/SLC1A4/CHRNB2/KCNJ1/PKD2L1/KCNH8/HCN4/ABCC9/KCNH6/LRRC52/KCNA5/FAM155B/SHROOM2/PKD1/TMEM63C/SCN1A/ABCC8/CHRNA5/CHRNA9/TTYH2/P2RX2/CLDN4/ITPR3/CACNA2D3/KCNC3/BEST4/ANO5/GPM6A/LR…
BP	GO:0006913	nucleocytoplasmic transport	334	0.391453	1.50961	0.000178598	0.000894974	0.000467906	4389	tags=36%, list=21%, signal=29%	MMP12/KPNA2/MDFIC/IFNG/ECT2/GTSE1/IFI27/ALYREF/PML/IL1B/FLNA/NUP37/ABCE1/NUP205/RAN/JAK2/SFN/NMD3/CSE1L/NDC1/EIF4A3/NUP155/XPOT/PPP1R12A/RANBP6/SLBP/NEDD4/KPNA4/SP100/TXN/TNPO3/STYX/NUP107/NUP54/RAB23/FYTTD1/XPO1/SNRPF/NUP62/NCBP1/CPSF4/BAG3/DDX39A/PPP1CC/RSRC1/FERMT1/KPNB1/SNRPG/FIP1L1/NUP62CL/TGFB1/EIF5A/ZPR1/NUP85/SRSF9/NOLC1/EIF6/CPSF2/XPO6/RITA1/LSG1/ZC3H12A/ANP32B/PTPN11/KPNA1/SDAD1/MAGOHB/…
BP	GO:0070482	response to oxygen levels	363	0.373468	1.44417	0.000180446	0.000900898	0.000471003	2396	tags=27%, list=12%, signal=24%	PLAU/SLC2A1/PLOD2/PSMB9/POSTN/LOXL2/COL1A1/CCNA2/CCNB1/STC1/PMAIP1/VEGFC/PDPN/MMP14/CYBB/VCAM1/ANGPTL4/FAS/EGLN3/DDIT4/SOD2/ADM/ADAM8/TWIST1/HIF1A/PGK1/LDHA/ITGA2/AK4/PSMB8/MYC/EIF4EBP1/PSME2/HILPDA/ADA/PSMB10/PML/MMP2/E2F1/CASP1/PKM/NDRG1/CA9/STC2/HK2/BRIP1/THBS1/PPARG/ENO1/BIRC2/PSMD2/NPEPPS/CARD16/PSMC2/ADAM17/BACH1/PSMB3/SUV39H1/PSMA5/PLEKHN1/PDK3/CUL2/ATG7/NOX4/IRAK1/PSMD12/PSMA6/PSME1/FAM16…
MF	GO:0001664	G protein-coupled receptor binding	277	0.405294	1.52758	0.000188219	0.000936253	0.000489487	2499	tags=25%, list=12%, signal=22%	CXCL10/CXCL9/CCL8/CXCL11/CTHRC1/CCL13/SAA1/CCL5/CCL4/CCL7/CCL11/CXCL5/CCL3/CXCL8/ITGB4/RSPO3/ADM/CCL26/CCL4L1/CCL21/FPR1/CCL2/RTP4/CCL18/CXCL13/GNA15/GNA12/FLNA/GAL/HSPA1A/PRNP/DNAJA1/JAK2/XCL2/NDP/PPBP/SH3GL1/HSPA8/CCL24/HOMER3/GNA13/WNT2/NEDD4/CKLF/RALA/CCL20/ROR2/ITCH/NMU/CCR2/CCL22/UCN2/HSPA1B/HOMER1/GNAI2/BICD1/GNAI3/CXCL1/WNT10A/PHB/DEFB4A/CXCL6/CCL3L3/WNT7A/CXCL12/AKAP5/SCT/CCL1/PTPN11
MF	GO:0001882	nucleoside binding	358	0.378133	1.4599	0.000189495	0.000939147	0.000491	3496	tags=30%, list=17%, signal=26%	CDA/GBP1/GBP5/GBP2/GBP4/GBP3/RHOV/TUBB6/IFI44L/TUBA1C/TUBA1B/RALB/RHOF/AK4/RHOBTB3/RAB31/RAC2/TGM2/RND3/EEF1A2/ADA/GNA15/TUBA4A/SAMHD1/GNA12/RAP2B/NME1/ARL4D/GPN1/RHOD/MX1/RHEBL1/RHOC/RAN/GIMAP2/RAB32/TUBG1/GIMAP4/NRAS/RAB27B/GNA13/PNP/RAB10/RAP2C/EHD1/TUBB/RAC3/ATL3/ARL9/RAB42/NUDT2/RALA/ARL14/ARF6/RRAS/RAB8B/RAB38/GBP6/RAB23/DNM1/GNAI2/RHEB/EFTUD2/GNAI3/GPN3/DNM1L/RAB35/OLA1/SRPRB/SCG5/RAC1/OPA…
BP	GO:0006814	sodium ion transport	236	-0.459358	-1.58702	0.000192418	0.000950153	0.000496754	3187	tags=25%, list=15%, signal=22%	CAMK2D/ATP4B/PTPN3/SCN1A/SLC6A16/SLC38A8/SIK1/PRKCE/SGK1/SLC38A3/SLC4A5/CHP1/SLC38A10/SLC9A2/HECW2/SLC5A2/DMD/FXYD1/SCN3A/KLHL24/PCSK9/KCNK1/UTRN/TRPM4/MAGED2/OSR1/ATP12A/SLC41A1/WNK2/ATP1A2/SLC5A9/CACNA1H/SLC6A4/SLC24A3/ADRB2/RANGRF/ATP1B2/FXYD6/SLC12A2/SLC5A1/PRSS8/FXYD4/SLC13A2/ATP1A1/ATP6V1B1/GPD1L/PER1/SCN4B/SCN7A/SLC5A8/SLC4A4/FXYD3/SCNN1A/SLC34A2/NEDD4L/ATP1B1/SCNN1G/BPIFA1/TESC/SCNN1B
BP	GO:0006638	neutral lipid metabolic process	127	-0.521986	-1.68867	0.000194375	0.000952859	0.000498169	4587	tags=35%, list=22%, signal=27%	AVIL/DGKD/PCK2/DGKQ/GK5/ABHD16A/GPLD1/ACSL1/DGAT2/GK/PNPLA4/LYPLA2/LIPH/C3/CPT1A/SIK1/APOA1/PCK1/SIRT1/PGS1/FITM2/CPS1/LMF1/PLCE1/PCSK9/LIPE/DGAT1/MGLL/ABHD2/PNPLA2/SLC27A1/PLIN5/PLA2G4A/RGN/CAT/LPIN2/APOH/AADAC/SORL1/FAAH/FABP4/ANG/MFSD2A/LPL
BP	GO:0006639	acylglycerol metabolic process	127	-0.521986	-1.68867	0.000194375	0.000952859	0.000498169	4587	tags=35%, list=22%, signal=27%	AVIL/DGKD/PCK2/DGKQ/GK5/ABHD16A/GPLD1/ACSL1/DGAT2/GK/PNPLA4/LYPLA2/LIPH/C3/CPT1A/SIK1/APOA1/PCK1/SIRT1/PGS1/FITM2/CPS1/LMF1/PLCE1/PCSK9/LIPE/DGAT1/MGLL/ABHD2/PNPLA2/SLC27A1/PLIN5/PLA2G4A/RGN/CAT/LPIN2/APOH/AADAC/SORL1/FAAH/FABP4/ANG/MFSD2A/LPL
BP	GO:0071426	ribonucleoprotein complex export from nucleus	127	0.482397	1.65417	0.00019594	0.000957065	0.000500367	4353	tags=38%, list=21%, signal=30%	ALYREF/NUP37/ABCE1/NUP205/RAN/NMD3/NDC1/EIF4A3/NUP155/XPOT/SLBP/NUP107/NUP54/FYTTD1/XPO1/NUP62/NCBP1/CPSF4/DDX39A/FIP1L1/EIF5A/NUP85/SRSF9/EIF6/CPSF2/LSG1/SDAD1/MAGOHB/CPSF3/NCBP2/THOC3/NSUN2/NUP210/MAGOH/AGFG1/NUP93/EIF4E/NUP153/THOC7/NPM1/POM121/POLR2D/POM121C/SEC13/LTV1/NOL6/NUP188/UPF2
BP	GO:0009913	epidermal cell differentiation	352	0.376288	1.45535	0.000198073	0.000964003	0.000503995	2986	tags=18%, list=14%, signal=16%	KRT6A/EREG/CD109/CDH3/ANXA1/CTSL/KRT16/KRT80/CTSK/PKP2/SPRR1B/ERRFI1/ZBED2/DSG2/CTSV/DSP/S100A7/PALLD/PI3/CLIC4/DSC2/SPRR2D/EZH2/FOSL2/KRT19/KRT14/ADAM9/VDR/SFN/KRT17/KRT6B/CASP14/PERP/MYO7A/LIPK/SULT2B1/SFRP4/KRT81/MAP2K1/KRT7/KLK5/KRT86/TMEM79/OPN3/CYP26B1/CSTA/OVOL1/FOXC1/IVL/LIPM/EPHA2/PDZD7/KRT18/JAG1/SPRR3/NCOA3/SLC4A7/MED1/PPHLN1/YAP1/DSC3/KRT6C/SPRR2F/KRT8
BP	GO:0003002	regionalization	322	-0.422488	-1.49487	0.000200542	0.00097252	0.000508448	2769	tags=25%, list=13%, signal=22%	SMAD4/SIX1/NEUROD1/DYNC2H1/PBX2/EDN1/HOXB3/SOX17/WNT3A/ACVR2A/IFT57/LRP5L/FUZ/ARC/MEOX2/LRP5/FBXL15/CELSR2/FEZF1/AR/PTCH1/VAX2/SCMH1/PBX1/LRP6/OSR1/HOXC13/MESP1/EPB41L5/SIX2/FOXA1/LFNG/DLL4/LDB1/PITX2/CHRD/WLS/ROBO2/DLL3/LRP4/CDON/NKD1/DNAAF1/HHIP/SMARCD3/IFT172/FOXF1/FZD5/HEYL/DLL1/IRX1/ZBTB16/SPRY1/SMAD6/OVOL2/LRP2/HOXC10/HEY1/WNT11/AXIN2/CITED2/IFT140/CXXC4/SHH/PLXNA2/FOXJ1/HES6/FGFR2/BMP2/BAR…
BP	GO:0022408	negative regulation of cell-cell adhesion	172	0.445231	1.60168	0.000201859	0.000975411	0.000509959	2588	tags=34%, list=13%, signal=30%	CD274/IDO1/ANXA1/IL20RB/PDCD1LG2/IL2RA/IRF1/LILRB4/VSIG4/LILRB2/HAVCR2/LAG3/TNFSF4/CD86/LAPTM5/CCL21/FCGR2B/PTPN22/FGL2/SERPINE2/IL1RN/PLA2G2D/TBX21/CTLA4/FXYD5/FOXP3/TIGIT/PRNP/JAK2/LILRB1/CD300A/TNFAIP8L2/HLA-G/JAK3/RDX/GPNMB/MAD2L2/CRTAM/CD80/VEGFA/UBASH3B/TNFRSF21/PAG1/IL4R/HLA-DRB1/CEBPB/DLG5/PAWR/CD74/TGFB1/TWSG1/SH2B3/CXCL12/CLEC4G/LGALS3/ZC3H12A/SOCS1/GTPBP4/JAG1
BP	GO:1903320	regulation of protein modification by small protein conjugation or removal	221	0.425585	1.56811	0.000206683	0.00099517	0.000520289	3981	tags=33%, list=19%, signal=27%	UBE2C/CDC20/SPHK1/BIRC3/ISG15/PLK1/MAD2L1/RIPK2/HIF1A/LAPTM5/BRCA1/UBE2S/NMI/LIMK1/DTX3L/PTPN22/FANCI/DCUN1D5/TNFAIP3/SH3RF2/HSPA1A/DNAJA1/FBXO5/BCL10/TRIB3/BIRC2/TRIM21/UBE2D1/MAGEC2/UBA2/NOD2/ITCH/TICAM1/MAD2L2/MTBP/DERL1/HSPA1B/BAG2/HSP90AA1/OTUD4/TNIP1/PLAA/PPIA/UBQLN1/ZC3H12A/GTPBP4/SIAH2/UBR5/RELA/DCUN1D1/CHFR/BMI1/UBE2N/CAV1/TRIP12/PTTG1IP/PSMD10/TGFBR1/UBXN2A/SENP2/CDK5/GLMN/PRMT3/SART3/O…
CC	GO:0015629	actin cytoskeleton	481	0.357933	1.4132	0.000214379	0.00102856	0.000537748	2734	tags=28%, list=13%, signal=25%	GBP1/TNNT1/CD274/SLC2A1/ANLN/ANXA1/FSCN1/PDLIM4/VCAM1/CALB2/ADAM8/CORO1C/ZNF185/AXL/AIF1/TPM4/PDLIM7/RAC2/PALLD/FHOD3/ZYX/PDLIM5/ACTN1/LCP1/DDX58/MYO1G/MYO1E/CLIC4/KNTC1/WIPF1/MTPN/FLNA/ASAP1/PXN/TWF1/SPTB/HCK/FERMT3/ARPC1B/ARPC1A/ACTR3/KRT19/TOPBP1/STX1A/CALD1/MSRB1/VCL/ALDOA/TPM3/CAPZA1/CAPZA2/NDC1/SH3GL1/MARCKS/MST1R/CAPG/AHNAK/ACTB/COTL1/PPP1R12A/GJB6/PTPN12/BIN2/IFIT5/FHL3/ADAM17/MYO7A/CNN3/…
BP	GO:0051099	positive regulation of binding	164	0.451816	1.60735	0.000227981	0.00108996	0.000569846	2649	tags=27%, list=13%, signal=24%	MET/CTHRC1/MMP9/PLAUR/S100A10/IFNG/RIPK2/CDT1/TWIST1/ITGA2/B2M/RALB/HMGB2/PARP9/DTX3L/GATA3/NME1/ANXA2/RAN/PPARG/JAK2/NRP1/NMD3/TRIB3/EIF2S1/TRIM6/TRIM21/DACT1/AMFR/TXN/TICAM1/DDX11/HOXA3/DERL1/APOE/NCBP1/STMN1/TGFB1/FOXC1/GMNN/EIF4G1/MAPRE1/PPP2CA/PYHIN1/IRF4
BP	GO:0031334	positive regulation of protein-containing complex assembly	235	0.421739	1.56409	0.00023819	0.00113476	0.000593267	3521	tags=38%, list=17%, signal=32%	MMP1/MET/GBP5/FSCN1/CCL11/IFNG/CCL26/CDT1/CCL21/PFN2/PLEK/CLEC7A/LCP1/CXCL13/CSF2/ASAP1/MMP3/HCK/NCK1/ARPC1B/ARPC1A/RHOC/ACTR3/TFRC/HSPA1A/CLIP1/RPA3/ABCA1/PSRC1/CCL24/PIEZO1/TLR6/PSMC2/CDC42EP2/NCKAP1L/WAS/VASP/ARPC3/ARPC2/GTF2H3/ARF6/TLR4/CDK5R1/ICAM1/NAV3/PYCARD/HSPA1B/ACTR2/CORO1A/HSP90AA1/VEGFA/PSMC4/WASF1/FERMT1/GRB2/RAC1/CDC42EP3/TNF/TGFB1/ATR/PAK1/MSN/EIF4G1/RAP1B/LGALS3/MAPRE1/GMFB/CKAP5…
MF	GO:0043021	ribonucleoprotein complex binding	127	0.478917	1.64224	0.000239482	0.00113691	0.000594392	3906	tags=39%, list=19%, signal=32%	IFIH1/EZH2/NME1/ABCE1/NMD3/EIF2S1/EIF4A3/SRP72/NAA15/ERI1/EIF5A2/ITCH/UNG/PIM1/DERL1/BOP1/OLA1/TACO1/DERL3/LARP1/EIF5A/MTIF2/NOLC1/EIF6/ZC3H12A/NAA10/PPIH/EIF4H/CKAP5/ZNF598/SNRPD2/LTN1/PRMT5/SNRPB/SBDS/GUF1/YBX3/LETM1/UHMK1/SEC61A1/SRP68/NPM1/ETF1/PRMT3/WDR12/PHF6/PPP1CA/YTHDF3/LETM2/GEMIN5
BP	GO:0055088	lipid homeostasis	138	-0.506955	-1.65394	0.000244329	0.00115586	0.000604302	2902	tags=30%, list=14%, signal=26%	ABCG1/LDLRAP1/APOA1/LCAT/ADCK1/SIRT1/RORA/TLCD2/FITM2/HNF4A/LRP5L/ITGB6/LRP5/PCSK9/CYP39A1/TMEM97/SREBF2/APOM/DGAT1/ACOX2/PNPLA2/SLC25A27/ORMDL3/NPC2/MYLIP/EPHX2/ACSM3/ACOXL/PLA2G12B/MALL/IRS2/FGFR4/FABP4/CEBPA/GPIHBP1/AKR1C1/CD24/CES1/PLA2G10/LPL/ABCA3
BP	GO:0044782	cilium organization	364	-0.407804	-1.45978	0.000249872	0.00117797	0.000615859	4866	tags=42%, list=24%, signal=33%	NOTO/HYDIN/DISC1/PPP2R1A/FAM161B/TUBA1A/TMEM17/SDCCAG8/NPHP4/AVIL/DNM2/TRAF3IP1/LRGUK/DNAAF3/IFT27/HAUS4/TTC30B/PAFAH1B1/ARL3/NOTCH1/HDAC6/CCDC113/ATXN10/WDR19/TCTN1/GMNC/ARHGAP35/LRRC49/WDR90/DNAH7/UNC119B/DYNLL2/PIBF1/MKS1/SPEF2/TEKT5/BBS4/CCDC13/KIF3A/LCA5L/TTC21B/TMEM107/AHI1/DCTN1/LIMK2/CFAP61/PRKAR2B/CDC14A/DZIP1L/TEKT3/CCDC39/SFI1/RILPL2/CCP110/TTC17/ATP6V0D1/TEKT4/NEURL1/WDR35/CFAP74/DNAL…
BP	GO:0050921	positive regulation of chemotaxis	137	0.481212	1.66083	0.000251433	0.00118121	0.000617556	2484	tags=34%, list=12%, signal=30%	CXCL10/MET/CCL5/VEGFC/CCL4/CCL7/CCL3/SERPINE1/CXCL8/C3AR1/CCL26/ITGA2/CSF1R/AIF1/CCL21/TPBG/S100A7/RAC2/CSF1/CCR1/CXCL13/IL23A/THBS1/CMKLR1/XCL2/NRP1/ANO6/IL6/SUCNR1/ADAM17/RARRES2/NCKAP1L/FPR2/CCR2/HSPB1/VEGFA/DNM1L/TREM2/RAC1/CD74/TGFB1/ADAM10/C5AR1/CXCL12/CCL1/PLA2G7
BP	GO:2001236	regulation of extrinsic apoptotic signaling pathway	150	0.457599	1.59079	0.000263786	0.00123496	0.000645655	3303	tags=41%, list=16%, signal=35%	SFRP2/G0S2/PMAIP1/SNAI2/INHBA/SERPINE1/FAS/TNFRSF12A/ITGAV/BRCA1/HMGB2/FASLG/CSF2/PML/IL1B/TNFAIP3/PTPRC/IL1A/THBS1/HSPA1A/BCL10/PAK2/GCLM/SP100/ITGA6/IFI6/TRAF1/FADD/GPX1/TNFSF10/BCL2L12/RFFL/ICAM1/PYCARD/HSPA1B/PSME3/TNFRSF10A/PEA15/RNF34/BMPR1B/TNF/CASP8/ZC3HC1/TIMP3/LGALS3/HMOX1/BID/LTBR/RPS6KB1/STX4/SIAH2/RELA/YAP1/TNFRSF10B/CAV1/IL7/BCL2L1/CFLAR/TGFBR1/UNC5B/HTRA2/DAPK3
BP	GO:0046631	alpha-beta T cell activation	146	0.462151	1.60315	0.000264891	0.00123585	0.000646122	3121	tags=45%, list=15%, signal=39%	CD274/ANXA1/CTSL/IRF1/LILRB4/IFNG/RIPK2/ZNF683/TNFSF4/CD86/RSAD2/CLEC4A/ADA/PTPN22/GATA3/IL18/PTPRC/PLA2G2D/TBX21/RELB/IL23A/FOXP3/CD3E/HLA-DRA/LILRB1/IL12RB1/EBI3/HLA-A/CD300A/IL6/BATF/IL15/PNP/JAK3/NCKAP1L/IL18R1/STOML2/CCR2/CRTAM/SASH3/CD80/PRDM1/ELF4/SLAMF6/EOMES/IL4R/HLA-DRB1/ENTPD7/DOCK2/TWSG1/ZC3H12A/SOCS1/ZAP70/IRF4/NLRP3/RC3H2/RASAL3/IL27/GPR183/ITK/GLI3/BCL3/LOXL3/HSPH1/RUNX1/RUNX3
BP	GO:1903522	regulation of blood circulation	276	-0.434319	-1.5221	0.000265961	0.00123658	0.000646504	2563	tags=22%, list=12%, signal=20%	EDN1/ADRA2C/ITPR3/CACNA2D3/ACE/CASQ2/GSTM2/DMD/FXYD1/APLN/HRC/AGTR1/KCNK1/TRPM4/FKBP1B/HSPB7/CACNB3/CHGA/SLC1A1/FGB/KCNK15/SMTNL2/KCNJ5/CYP2J2/ATP1A2/CXADR/KCND3/CELF2/CACNB1/CACNA1H/PER2/RANGRF/ATP1B2/FXYD6/THRA/EPAS1/NPR1/PDE4D/ACE2/FXYD4/KCNH2/CACNA1D/ATP1A1/KCNE4/ATP2A3/TBX2/GPD1L/FGA/SCN4B/ADRA2A/ADRB1/FXYD3/KCNJ11/AGTR2/ATP1B1/KCNK3/DES/FGG/CALCA/KCNQ1/CACNA2D2/AGER
BP	GO:0002700	regulation of production of molecular mediator of immune response	139	0.479012	1.65344	0.000280796	0.00129747	0.000678338	2801	tags=44%, list=14%, signal=38%	CD40/LILRB4/TNFSF4/SEMA7A/B2M/LAPTM5/CLCF1/RSAD2/HLA-F/CLEC7A/DDX58/FCGR2B/PTPN22/IL1B/GATA3/BST2/IL18/PTPRC/TBX21/TFRC/FOXP3/PRKDC/IL27RA/KIR2DL4/LILRB1/BCL10/HLA-A/IL6/TRIM6/DDX21/SLC7A5/HLA-G/JAK3/IL18R1/CD96/GPI/NOD2/TLR4/TICAM1/CCR2/KLK5/MAD2L2/TGFB3/SASH3/SLC15A4/TNFRSF4/IL4R/TNF/EXOSC3/CD74/TGFB1/DHX36/CD244/MSH2/MZB1/HMOX1/CLC/NLRP3/SCIMP/STX4/BTK
BP	GO:0007606	sensory perception of chemical stimulus	476	-0.385386	-1.41176	0.000280975	0.00129747	0.000678338	4654	tags=5%, list=23%, signal=4%	CNGB1/TRPM5/AZGP1/DRD2/GNAS/BBS4/OBP2A/PKD2L1/GNAL/UBR3/CST2/P2RX2/ITPR3/PLCB2/CNGA4/TAS1R1/PIP/CD36/SCNN1A/SCNN1G/SCNN1B/PIGR
BP	GO:0048608	reproductive structure development	399	0.364539	1.41493	0.000282299	0.00129915	0.000679214	2507	tags=24%, list=12%, signal=21%	GJB2/FOSL1/EREG/SULF1/SFRP2/GJB3/TNC/SPP1/ANXA1/STC1/MMP14/INHBA/SEMA3A/ADAM19/PHLDA2/SERPINB5/RSPO3/ADM/HIF1A/AXL/PLK4/NRIP1/RHOBTB3/SNAI1/FSTL3/HMGB2/ZP3/ADA/CSF2/TIPARP/FLNA/GATA3/RARG/SERPINE2/KIF18A/STC2/PLCD3/BRIP1/KRT19/E2F7/E2F8/PPARG/VDR/NDP/FANCG/NUDT1/BIRC2/FST/SOX15/WNT2/CCNF/MME/CCND1/NOTCH2/MDFI/HTRA1/SERPINA5/TNFSF10/ROR2/NUP107/MAP2K1/MAMLD1/EIF2S2/FANCA/ICAM1/VEGFA/NKX3-1/RRM1/BR…
BP	GO:0008544	epidermis development	453	0.357091	1.39706	0.000292677	0.00134235	0.000701799	2986	tags=21%, list=14%, signal=18%	KRT6A/EREG/LAMC2/CD109/CDH3/ANXA1/CST6/CTSL/KRT16/KRT80/CRABP2/LAMB3/CTSK/PKP2/INHBA/SPRR1B/ERRFI1/ZBED2/DSG2/COL7A1/CTSV/DSP/S100A7/SNAI1/PALLD/PI3/CLIC4/DSC2/SPRR2D/COL17A1/EZH2/FOSL2/GAL/KRT19/KRT14/ADAM9/VDR/SFN/EGFR/LAMA3/FST/KRT17/KRT6B/CASP14/PERP/MYO7A/PLOD3/LIPK/SULT2B1/WAS/SFRP4/KRT81/EMP1/MAP2K1/KRT7/KLK5/KRT86/TMEM79/PLOD1/PPARD/OPN3/FERMT1/PTHLH/ATP2C1/CYP26B1/HLA-DRB1/CSTA/OVOL1/TNF…
MF	GO:0015267	channel activity	453	-0.39253	-1.43018	0.000300013	0.00136761	0.000715007	2520	tags=16%, list=12%, signal=14%	ITPR3/CACNA2D3/KCNC3/BEST4/ANO5/GPM6A/LRRC26/FXYD1/KCNH3/CLCNKA/CLCN6/MCU/SCN3A/CNGA4/GRIA1/KCNK1/TRPM4/FKBP1B/GABRP/SNAP25/KCNJ8/CACNB3/KCNK15/GJA4/KCNJ5/CLCNKB/BCL2/KCND3/CACNB1/CACNA1H/TMEM63B/KCNK5/ANO9/TMEM63A/KCNS3/SLC24A3/CNR1/KCNK17/CLIC3/TMEM37/AQP7/TMC5/CNGA3/TMEM150C/FXYD4/KCNH2/TRPC6/CACNA1D/KCNE4/TMC4/SCN4B/SCN7A/FXYD3/CACHD1/CFTR/SCNN1A/AQP1/KCNJ15/KCNJ11/CLIC5/KCNK3/AQP3/SCNN1G/KCN…
CC	GO:0060205	cytoplasmic vesicle lumen	320	0.389981	1.49264	0.000300749	0.00136761	0.000715007	2425	tags=31%, list=12%, signal=27%	CDA/S100A9/S100A8/FN1/VEGFC/GGH/FAM3C/HSPA6/PYGL/SERPINE1/SRGN/HK3/RNASE2/TIMP2/B2M/F13A1/S100A7/PGM2/CHI3L1/CTSC/UNC13D/ACTN1/PGAM1/FASLG/ADA/MNDA/CTSW/ISLR/TCN1/TIMP1/PKM/FERMT3/ANXA2/SERPINB1/S100A11/THBS1/VCL/ALDOA/LYZ/PPBP/DSN1/SPARC/HSPA8/COTL1/PSMD2/PNP/SERPINB3/PSMC2/BIN2/SERPING1/TUBB/RARRES2/VAT1/PSMA5/GPI/ARHGAP9/ATG7/CSTB/DERA/PSMD12/GYG1/PA2G4/TGFB3/PYCARD/GM2A/ACTR2/CANT1/ALOX5/PSMB…
BP	GO:0031023	microtubule organizing center organization	135	0.464061	1.595	0.000301218	0.00136761	0.000715007	4063	tags=39%, list=20%, signal=31%	CDK1/SLC16A1/PLK1/NEK2/KIF11/AURKA/CHEK1/NDC80/PLK4/BRCA1/GADD45A/XRCC2/STIL/CDK2/HAUS6/PPP1R12A/CCNF/RANBP1/SASS6/CHMP5/WDR62/ATF5/NUP62/BRCA2/CHMP2B/CHORDC1/POC1B/CNTLN/BRSK1/NDE1/HAUS2/CKAP5/CEP135/E2F4/GEN1/SSX2IP/NIN/PLK2/CEP152/CHMP4C/XRCC3/NPM1/SAC3D1/CEP295/SPICE1/CDK5RAP2/HAUS1/CEP72/PDCD6IP/HAUS3/CEP250/HAUS5
BP	GO:0009408	response to heat	152	0.456015	1.59624	0.000321164	0.00145329	0.000759803	3469	tags=36%, list=17%, signal=30%	CXCL10/MICB/CD14/HSPA6/FKBP4/IER5/IL1A/NUP37/NUP205/THBS1/HSPA1A/LYN/DNAJA1/RPA3/NDC1/EIF2S1/HSPA8/NUP155/TFEC/STAC/ANO1/GCLC/ABCC2/IRAK1/NUP107/DNAJC2/NUP54/TRPV2/HSPA1B/BAG2/HSP90AA1/NUP62/DNAJB1/BAG3/DNAJB4/CHORDC1/PTGES3/DHX36/ATR/NUP85/EIF2B1/CXCL12/HMOX1/PSIP1/DNAJB6/RPS6KB1/NUP210/HSPH1/NUP93/ATP2A2/NUP153/HSF1/HTRA2/ASIC3/BAG4
BP	GO:0008654	phospholipid biosynthetic process	259	-0.440903	-1.53437	0.000323036	0.00145689	0.000761684	3338	tags=27%, list=16%, signal=23%	CHKB/PMVK/PTDSS2/PIGP/PLD6/LIPH/SPTLC2/GPAA1/SPHK2/INPPL1/CDS1/CDS2/APOA1/LCAT/PLEKHA1/SLC44A2/PLEKHA4/PLD2/PGAP2/CRLS1/SERINC5/MVD/PGS1/CHP1/MTMR12/FITM2/PIGM/PIK3R1/SH3YL1/PIGA/PIGQ/CHPT1/PIK3C2G/ETNPPL/PIK3R3/SLC44A5/BMX/DPM3/PDGFA/PIGT/AGPAT2/HTR2B/PLA2G2A/INPP5K/RAB4A/SLC27A1/LPCAT1/MTMR7/ORMDL3/PEMT/PLA2G4A/GPD1/ACHE/SLC44A3/INPP5J/PLA2G6/ABCA8/PGAP3/STARD10/ISYNA1/CHKA/LPIN2/ALOX15/GPD1L/P…
MF	GO:0022803	passive transmembrane transporter activity	454	-0.396557	-1.44602	0.000326712	0.00146858	0.000767794	2520	tags=16%, list=12%, signal=14%	ITPR3/CACNA2D3/KCNC3/BEST4/ANO5/GPM6A/LRRC26/FXYD1/KCNH3/CLCNKA/CLCN6/MCU/SCN3A/CNGA4/GRIA1/KCNK1/TRPM4/FKBP1B/GABRP/SNAP25/KCNJ8/CACNB3/KCNK15/GJA4/KCNJ5/CLCNKB/BCL2/KCND3/CACNB1/CACNA1H/TMEM63B/KCNK5/ANO9/TMEM63A/KCNS3/SLC24A3/CNR1/KCNK17/CLIC3/TMEM37/AQP7/TMC5/CNGA3/TMEM150C/FXYD4/KCNH2/TRPC6/CACNA1D/KCNE4/TMC4/SCN4B/SCN7A/SLC5A8/FXYD3/CACHD1/CFTR/SCNN1A/AQP1/KCNJ15/KCNJ11/CLIC5/KCNK3/AQP3/SCN…
MF	GO:0016298	lipase activity	122	-0.527384	-1.70007	0.000335609	0.00149693	0.000782615	3742	tags=39%, list=18%, signal=32%	PLA2G12A/PITPNM3/PLCL1/PNPLA4/CASR/CEL/LYPLA2/PLD6/LIPH/ENPP2/SMPD2/LCAT/PLD2/PLA1A/PDIA3/PLCB2/GDE1/PLCD1/SMPD1/PLCE1/LIPE/ASPG/CES3/MGLL/PLA2G2A/CES2/PLA2G4E/ABHD2/PNPLA2/PLCB4/PLCH1/PLA2G4A/PLD3/CES4A/PLA2G3/PLA2G6/PNPLA7/PLA2G12B/SMPD3/AADAC/SMPDL3B/FAAH/NOTUM/PLA2G4F/CES1/PLA2G10/LPL/PLA2G1B
CC	GO:0034774	secretory granule lumen	316	0.383981	1.46665	0.000336157	0.00149693	0.000782615	2425	tags=30%, list=12%, signal=27%	CDA/S100A9/S100A8/FN1/VEGFC/GGH/FAM3C/HSPA6/PYGL/SERPINE1/SRGN/HK3/RNASE2/TIMP2/B2M/F13A1/S100A7/PGM2/CHI3L1/CTSC/UNC13D/ACTN1/PGAM1/MNDA/CTSW/ISLR/TCN1/TIMP1/PKM/FERMT3/ANXA2/SERPINB1/S100A11/THBS1/VCL/ALDOA/LYZ/PPBP/DSN1/SPARC/HSPA8/COTL1/PSMD2/PNP/SERPINB3/PSMC2/BIN2/SERPING1/TUBB/RARRES2/VAT1/PSMA5/GPI/ARHGAP9/ATG7/CSTB/DERA/PSMD12/GYG1/PA2G4/TGFB3/PYCARD/GM2A/ACTR2/CANT1/ALOX5/PSMB7/CCT8/HSP…
BP	GO:0071166	ribonucleoprotein complex localization	128	0.482113	1.65511	0.000336338	0.00149693	0.000782615	4353	tags=38%, list=21%, signal=30%	ALYREF/NUP37/ABCE1/NUP205/RAN/NMD3/NDC1/EIF4A3/NUP155/XPOT/SLBP/NUP107/NUP54/FYTTD1/XPO1/NUP62/NCBP1/CPSF4/DDX39A/FIP1L1/EIF5A/NUP85/SRSF9/EIF6/CPSF2/LSG1/SDAD1/MAGOHB/CPSF3/NCBP2/THOC3/NSUN2/NUP210/MAGOH/AGFG1/NUP93/EIF4E/NUP153/THOC7/NPM1/POM121/POLR2D/POM121C/SEC13/LTV1/NOL6/NUP188/UPF2
BP	GO:0071897	DNA biosynthetic process	180	0.444642	1.60509	0.000347956	0.00154277	0.000806585	2833	tags=29%, list=14%, signal=25%	GREM1/TK1/SPHK1/UBE2L6/ISG15/NEK2/LOX/AURKB/PKIB/DTL/CENPF/RFC4/MYC/TYMS/DSCC1/RFC5/POLE2/CCT5/CCT4/PPARG/RPA3/POLQ/RFC2/POT1/POLE3/XRN1/PCNA/RFC3/CCT6A/NOP10/DNAJC2/MAD2L2/CCT8/HSP90AA1/PIF1/UBC/DKC1/PTGES3/CCT7/POLD1/ATR/PPIA/LIN9/PHB/TCP1/CCT3/POLE/POLD3/TRIM25/HNRNPC/CCT2/TFDP1
BP	GO:0007259	receptor signaling pathway via JAK-STAT	157	0.452705	1.5912	0.00034892	0.00154277	0.000806585	3486	tags=35%, list=17%, signal=29%	STAT1/CCL5/CD40/IFNG/TNFRSF18/CSF1R/CLCF1/GADD45A/CCL2/NMI/PARP9/AKR1B1/CSF2/IL18/PTPRC/IL23A/LYN/JAK2/CYP1B1/PARP14/CD300A/IL6/IL15/STAT2/JAK3/IL10RA/CDK5R1/CCR2/IL31RA/TNFRSF1A/OCIAD2/PWP1/HGS/OSM/TNF/STAT4/SH2B3/IL10RB/STAT5A/SUZ12/SOCS1/PPP2CA/CRLF3/IFNE/IFNAR2/CAV1/INPP5F/BCL3/LEPROT/HCLS1/HSF1/STAMBP/CDK5/FER/IL22RA2
BP	GO:0043487	regulation of RNA stability	188	0.433838	1.5741	0.000355207	0.00156546	0.000818443	3551	tags=38%, list=17%, signal=32%	PSMB9/IGF2BP2/PSMB8/PSME2/PSMB10/E2F1/IGF2BP3/HSPA1A/YWHAZ/HSPA8/PSMD2/VIM/XRN1/PSMC2/PRKCA/PSMB3/SAMD4A/PSMA5/CARHSP1/PLEKHN1/PSMD12/PSMA6/PSME1/PSMB7/XPO1/EXOSC2/HSPB1/MOV10/SET/PSME3/PSMC4/MYD88/UBC/DKC1/PSMD14/IGF2BP1/PSMB4/EXOSC3/PSMD11/LARP1/DHX36/MEX3D/PSMD3/EIF4G1/TBRG4/ZC3H12A/PSMD8/SERBP1/YBX1/NSUN2/PSMB2/HNRNPC/PABPC1/RC3H2/FXR1/PSMD9/TNPO1/PSMC1/PSMA7/TNFRSF1B/KHSRP/PSMA4/YBX3/EXOSC9/…
BP	GO:0031396	regulation of protein ubiquitination	191	0.43713	1.59258	0.000357186	0.00156907	0.000820331	3981	tags=32%, list=19%, signal=26%	UBE2C/CDC20/SPHK1/BIRC3/ISG15/PLK1/MAD2L1/RIPK2/LAPTM5/BRCA1/UBE2S/NMI/LIMK1/DTX3L/PTPN22/FANCI/DCUN1D5/TNFAIP3/SH3RF2/HSPA1A/DNAJA1/FBXO5/BCL10/TRIB3/BIRC2/UBE2D1/MAGEC2/NOD2/TICAM1/MAD2L2/MTBP/DERL1/HSPA1B/BAG2/HSP90AA1/PLAA/PPIA/UBQLN1/GTPBP4/SIAH2/UBR5/DCUN1D1/CHFR/BMI1/UBE2N/CAV1/TRIP12/PTTG1IP/PSMD10/TGFBR1/UBXN2A/SENP2/CDK5/GLMN/PRMT3/OTUB2/AIMP2/PRR7/FANCM/ATG5/PTEN/SIRT7
BP	GO:0046474	glycerophospholipid biosynthetic process	220	-0.456014	-1.55745	0.000364786	0.00159727	0.000835074	4102	tags=32%, list=20%, signal=26%	PCYT1B/SBF1/PIGN/PIK3C2B/SACM1L/CDIPT/MPPE1/PIGH/PLA2G12A/PITPNM3/CHKB/PTDSS2/PIGP/PLD6/LIPH/GPAA1/INPPL1/CDS1/CDS2/APOA1/LCAT/PLEKHA1/SLC44A2/PLEKHA4/PLD2/PGAP2/CRLS1/PGS1/MTMR12/PIGM/PIK3R1/SH3YL1/PIGA/PIGQ/CHPT1/PIK3C2G/ETNPPL/PIK3R3/SLC44A5/BMX/DPM3/PDGFA/PIGT/AGPAT2/HTR2B/PLA2G2A/INPP5K/RAB4A/SLC27A1/LPCAT1/MTMR7/PEMT/PLA2G4A/GPD1/ACHE/SLC44A3/INPP5J/PLA2G6/PGAP3/STARD10/CHKA/LPIN2/ALOX15/GP…
BP	GO:0046718	viral entry into host cell	136	0.467208	1.60675	0.000369107	0.00161097	0.00084224	2829	tags=40%, list=14%, signal=34%	LGALS1/CDK1/ITGA5/CTSL/ITGAV/CD209/AXL/CLEC5A/ITGA2/CD86/PLSCR1/ITGB1/CCR5/ANPEP/TFRC/MRC1/HSPA1A/NRP1/CAV2/EGFR/PVR/TRIM6/TRIM21/IFITM1/TRIM14/SIGLEC1/SERPINB3/ITGB7/SELPLG/CD4/ITGB5/CLDN1/ITGB3/ITCH/GPR15/ICAM1/HSPA1B/CD80/IFITM3/LY6E/TNFRSF4/HLA-DRB1/HYAL3/CD74/PPIA/PHB/EPHA2/CLEC4G/PTX3/SNX3/NPC1/TRIM25/SLAMF1/TRIM31
BP	GO:0051235	maintenance of location	305	0.383677	1.45986	0.000388313	0.00168935	0.000883217	3511	tags=30%, list=17%, signal=26%	CXCL10/CXCL9/CXCL11/S100A9/S100A8/PLIN2/P2RY6/CCL3/PLIN3/SRGN/ITGAV/CCR5/NRIP1/CCL21/S100A7/TMSB10/FBN1/HILPDA/THY1/FASLG/MSR1/PML/IL1B/GSTO1/FLNA/PTPRC/TWF1/TMEM38B/HK2/LYN/PPARG/CEMIP/NBL1/ABCA1/CCDC88A/IL6/NTSR1/LCK/EHD1/SP100/KDELR3/GPSM2/TXN/CD4/NFKBIE/MDFI/ITGB3/OSBPL8/TRPM2/GM2A/CORO1A/UBASH3B/APOE/MCOLN2/PPARD/TRPA1/DDIT3/TNF/ARHGAP21/IKBKE/SLC30A7/ZC3H12A/DBN1/NFKB1/DIAPH1/ABHD5/TPCN1/RA…
MF	GO:0019955	cytokine binding	135	0.459648	1.57984	0.000404624	0.00175467	0.000917365	1815	tags=30%, list=9%, signal=28%	GBP1/CD109/GREM1/IL20RB/IL2RA/PDPN/IL2RB/OSMR/ITGAV/TNFRSF9/TSKU/CSF1R/ITGB1/CCR5/NRP2/CCR1/PLP2/IL1R2/CXCR3/CXCR6/IL18BP/IL2RG/IL1RN/THBS1/IL27RA/IL36RN/NRP1/IL12RB1/NBL1/EBI3/PXDN/IL18R1/IL10RA/CD4/ITGB3/CCR2/TGFB3/IL31RA/TNFRSF1A/CCR8/COMP
BP	GO:0072507	divalent inorganic cation homeostasis	484	0.347968	1.37699	0.000413068	0.00178556	0.000933517	2393	tags=19%, list=12%, signal=17%	CXCL10/CXCL9/CCL8/CXCL11/S100A9/MT2A/S100A8/CCL13/SAA1/STC1/CCL5/CCL7/CCL11/FPR3/P2RY6/CCL3/CD40/MT1A/SNX10/C3AR1/CALB2/ADM/ITGAV/MT1X/CCR5/CCL21/FPR1/MT1E/MT1H/NCS1/TGM2/CCR1/MT1G/THY1/CXCL13/FASLG/GNA15/PML/GSTO1/CXCR3/CXCR6/PTPRC/STC2/TMEM38B/SLC39A14/CMKLR1/LYN/PRNP/CAMK2N1/JAK2/CAV2/CEMIP/EGFR/P2RX7/ATP13A3/GNA13/NTSR1/LCK/MT1F/STOML2/FPR2/CD4/NMU/CCR2/SLC30A1/TRPV2/ABL2/TRPM2/CORO1A/P2RY10/…
BP	GO:0044089	positive regulation of cellular component biogenesis	495	0.344895	1.3673	0.000414592	0.00178644	0.000933978	2753	tags=26%, list=13%, signal=23%	MMP1/ANLN/MET/GBP5/FSCN1/SRPX2/CCL11/PLEK2/S100A10/EPHB2/IFNG/SPAG5/CCL26/CDT1/PLK4/RALB/CCL21/PFN2/TPBG/AMIGO2/RAC2/PIP4K2A/PLEK/LIMK1/THY1/CLEC7A/LCP1/CXCL13/CSF2/PHLDB2/FLNA/ASAP1/MMP3/PXN/HCK/NCK1/ARPC1B/ARPC1A/RHOC/ACTR3/TFRC/HSPA1A/NRP1/CLIP1/RPA3/P2RX7/ABCA1/PSRC1/CCDC88A/CCL24/PIEZO1/TLR6/SYNDIG1/PSMC2/CDC42EP2/PRKCA/IL1RAP/EMILIN1/GPSM2/MAP4K4/NCKAP1L/WAS/CLDN1/NOX4/RALA/VASP/ARPC3/ARPC2…
BP	GO:0002573	myeloid leukocyte differentiation	199	0.419991	1.53517	0.000430884	0.00185075	0.0009676	3120	tags=36%, list=15%, signal=31%	CD109/MMP9/BATF2/C1QC/IFI16/UBD/INHBA/CCL3/LILRB4/MAFB/SNX10/IFNG/CSF1R/MYC/CSF1/CCR1/MT1G/FSTL3/FBN1/GPR68/CSF2/TYROBP/BATF3/GATA3/SPI1/NME1/ANXA2/CDK6/RELB/IL23A/TFRC/LYN/PPARG/LILRB1/BATF/IL15/PRKCA/NOTCH2/CD4/FADD/ROR2/TLR4/IL31RA/EVI2B/VEGFA/UBASH3B/SBNO2/OSCAR/PIK3CD/TREM2/ITGB8/HLA-DRB1/CEBPB/TNF/CD74/TGFB1/GPR137B/CASP8/OSTM1/EPHA2/MITF/IRF7/LTBR/IRF4/MED1/GBA/GPR183/LILRB3/KLF10/MYH9/HCL…
BP	GO:0050920	regulation of chemotaxis	212	0.416125	1.52116	0.000440722	0.00188702	0.00098656	3171	tags=33%, list=15%, signal=29%	CXCL10/MET/GREM1/CCL5/VEGFC/CCL4/CCL7/SLAMF8/SEMA3C/CCL3/SERPINE1/CXCL8/SEMA3A/C3AR1/CCL26/SEMA7A/ITGA2/CSF1R/AIF1/CCL21/TPBG/S100A7/RAC2/CCL2/CSF1/CCR1/CXCL13/IL23A/THBS1/CMKLR1/LYN/XCL2/NRP1/ANO6/NBL1/IL6/SUCNR1/ADAM17/RARRES2/SEMA4B/NCKAP1L/FPR2/NOD2/CCR2/HSPB1/VEGFA/MPP1/DNM1L/PDGFRA/TREM2/RAC1/CD74/TGFB1/ADAM10/C5AR1/CXCL12/PTPRO/CCL1/PLA2G7/SEMA6B/OXSR1/STX4/PLXNA3/USP14/GPR183/SLC8B1/TIAM1…
BP	GO:0006575	cellular modified amino acid metabolic process	190	-0.473956	-1.59101	0.00044769	0.0019108	0.000998997	3096	tags=34%, list=15%, signal=29%	CKMT1A/CTNS/GCNT4/GSTA3/DIO1/CPT1A/CKMT2/GGT2/ASS1/ALDH7A1/CGA/GSTM1/PLA1A/SERINC5/GSTM2/GSTT2B/ALDH9A1/CKMT1B/SERINC2/MGST2/DUOX2/CHDH/GSTM4/GSTM3/MTHFR/HAGH/OPLAH/CPT2/SLC1A1/DPEP1/PLA2G2A/PLA2G4E/CPQ/SHMT1/GDAP1/SLC27A1/ALDH4A1/GNMT/PEMT/CLIC3/PLA2G4A/PLA2G3/GSTP1/ACADL/GGT1/GGT7/IYD/GSTA4/CKB/PRODH/HPN/GSTA2/CLIC5/PLA2G4F/DUOXA1/MFSD2A/DUOX1/PLA2G10/GGTLC1/CRYM/GGT6/FOLR1/PLA2G1B/GSTA1
BP	GO:0061458	reproductive system development	402	0.364059	1.41551	0.000453122	0.00192791	0.00100794	2507	tags=23%, list=12%, signal=21%	GJB2/FOSL1/EREG/SULF1/SFRP2/GJB3/TNC/SPP1/ANXA1/STC1/MMP14/INHBA/SEMA3A/ADAM19/PHLDA2/SERPINB5/RSPO3/ADM/HIF1A/AXL/PLK4/NRIP1/RHOBTB3/SNAI1/FSTL3/HMGB2/ZP3/ADA/CSF2/TIPARP/FLNA/GATA3/RARG/SERPINE2/KIF18A/STC2/PLCD3/BRIP1/KRT19/E2F7/E2F8/PPARG/VDR/NDP/FANCG/NUDT1/BIRC2/FST/SOX15/WNT2/CCNF/MME/CCND1/NOTCH2/MDFI/HTRA1/SERPINA5/TNFSF10/ROR2/NUP107/MAP2K1/MAMLD1/EIF2S2/FANCA/ICAM1/VEGFA/NKX3-1/RRM1/BR…
BP	GO:0043488	regulation of mRNA stability	179	0.435113	1.57027	0.000492151	0.0020874	0.00109132	3551	tags=39%, list=17%, signal=32%	PSMB9/IGF2BP2/PSMB8/PSME2/PSMB10/E2F1/IGF2BP3/HSPA1A/YWHAZ/HSPA8/PSMD2/VIM/XRN1/PSMC2/PRKCA/PSMB3/SAMD4A/PSMA5/CARHSP1/PLEKHN1/PSMD12/PSMA6/PSME1/PSMB7/XPO1/EXOSC2/HSPB1/MOV10/SET/PSME3/PSMC4/MYD88/UBC/PSMD14/IGF2BP1/PSMB4/EXOSC3/PSMD11/LARP1/DHX36/MEX3D/PSMD3/EIF4G1/TBRG4/ZC3H12A/PSMD8/SERBP1/YBX1/PSMB2/HNRNPC/PABPC1/RC3H2/FXR1/PSMD9/TNPO1/PSMC1/PSMA7/KHSRP/PSMA4/YBX3/EXOSC9/PSMC5/PSMD10/SLC11A1…
BP	GO:0010639	negative regulation of organelle organization	321	0.374562	1.43183	0.000494835	0.00209222	0.00109385	2542	tags=23%, list=12%, signal=21%	MET/TPX2/TOP2A/CDC20/CCNB1/PLK1/TRIP13/BUB1/MAD2L1/AURKB/BUB1B/LILRB2/PTTG1/TTK/ZWINT/CDT1/CHEK1/MCM2/NDC80/FKBP4/BRCA1/CENPF/PFN2/TMSB10/FHOD3/ESPL1/PHLDB2/KNTC1/MTPN/NBN/TWF1/SPTB/TFRC/HSPA1A/FBXO5/CAPZA1/SPDL1/CAPZA2/CAPG/PAK2/POT1/BUB3/XRN1/CCNF/SSH1/VAT1/RDX/WAS/GPX1/MAD2L2/PRELID1/MTBP/NAV3/CORO1A/MAP4/ANKRD27/STMN1/PIF1/SLC35F6/STYXL1/PPIF/DNM1L/OPA1/RAB7A/RAD21/ADD3/HORMAD1/MAPRE1/NAA10/C…
CC	GO:0070820	tertiary granule	160	0.444848	1.57301	0.000501266	0.00211281	0.00110461	3094	tags=39%, list=15%, signal=33%	CDA/PLAU/MMP9/GPR84/TNFAIP6/FCER1G/GGH/CYBB/PTAFR/LILRB2/ADAM8/TIMP2/CLEC5A/PRSS3/B2M/FPR1/DSP/CD53/SIRPA/ITGB2/ITGAM/SLC2A3/TCN1/RAP2B/LAIR1/ALDOA/LYZ/PPBP/ANO6/CD300A/NRAS/PGM1/RAP2C/NCKAP1L/FPR2/OLR1/CSTB/TRPM2/CANT1/CTSS/QPCT/OSCAR/SIGLEC14/CXCL1/ITGAX/DYNLL1/CLEC12A/RAC1/CLEC4D/ADAM10/PTX3/LGALS3/DOK3/DIAPH1/CD33/CD58/ALDOC/LAMP2/RHOA/GAA/GOLGA7/CYFIP1
MF	GO:0008237	metallopeptidase activity	176	0.436346	1.56686	0.000554705	0.00233079	0.00121857	2437	tags=23%, list=12%, signal=21%	MMP12/MMP1/MMP9/MMP11/ADAM12/ADAMDEC1/MMP13/MMP14/ADAM19/ADAMTS12/ADAM8/ADAMTS2/CPD/LAP3/CPXM1/ERAP2/ANPEP/MMP2/MMP3/BMP1/ADAMTS4/STAMBPL1/ADAM9/NPEPPS/ADAMTS5/ADAMTSL4/ADAM17/MME/ERAP1/YME1L1/ERMP1/MMP17/ADAMTS14/PSMD14/ADAMTSL5/MMP25/XPNPEP1/CPA4/ADAM10/ECE2/MBTPS2
MF	GO:0044389	ubiquitin-like protein ligase binding	299	0.381408	1.44586	0.000588258	0.00246413	0.00128828	2976	tags=27%, list=14%, signal=24%	UBE2C/STAT1/CCNB1/UBE2L6/ISG15/AURKA/HSPA6/CD40/UBE2T/HIF1A/TUBA1B/DIO2/LAPTM5/RALB/BRCA1/DDX58/PARP9/DTX3L/PTPN22/PML/TPI1/ERLIN1/VCL/HSPA1A/LYN/DNAJA1/YWHAZ/BCL10/EGFR/TRIB3/HSPA8/HLTF/UBE2D1/STAT2/MAGEC2/TUBB/TRAF1/SUMO3/GPI/CUL2/NEK6/GPR37/RALA/ACTG1/ITCH/RFFL/PA2G4/RTN4/DERL1/HSPA1B/BAG2/HSP90AA1/UBASH3B/HSPD1/STAM/UBC/DNM1L/RAD18/RNF34/UBE2K/BLZF1/CEBPB/HGS/CACYBP/CACUL1/CASP8/IKBKE/TCP1/US…
BP	GO:0006650	glycerophospholipid metabolic process	326	-0.412942	-1.45786	0.000590192	0.0024646	0.00128853	2891	tags=24%, list=14%, signal=21%	GPAA1/INPPL1/CDS1/CDS2/ENPP2/APOA1/LCAT/PLEKHA1/GPCPD1/SLC44A2/PLEKHA4/PLD2/PGAP2/PLA1A/CRLS1/SERINC5/PGS1/MTMR12/INPP5B/PLCB2/PIGM/GDE1/PLCD1/PIK3R1/SH3YL1/PIGA/SOCS7/INPP5A/PIGQ/SERINC2/EFR3B/MTMR10/CHPT1/PIK3C2G/ETNPPL/PIK3R3/SLC44A5/TMEM150A/BMX/DPM3/PDGFA/PIGT/AGPAT2/HTR2B/PLA2G2A/PLA2G4E/INPP5K/SOCS2/RAB4A/SLC27A1/LPCAT1/IP6K3/MTMR7/PEMT/PLA2G4A/CISH/GPD1/ACHE/SLC44A3/INPP5J/PLA2G3/PLA2G6/P…
BP	GO:0002698	negative regulation of immune effector process	121	0.462095	1.58621	0.000593229	0.00246966	0.00129117	2544	tags=37%, list=12%, signal=33%	ANXA1/IL20RB/IL2RA/SLAMF8/MICB/LILRB4/VSIG4/HAVCR2/TNFSF4/HLA-B/HLA-F/FCGR2B/FGL2/BST2/PTPRC/TBX21/SERPINB9/FOXP3/PRKDC/KIR2DL4/LILRB1/HLA-A/CD84/CD300A/SERPINB4/HLA-G/JAK3/SERPING1/CD96/HTRA1/KLRC1/NOD2/IL7R/ITCH/CCR2/TGFB3/IL4R/KLRD1/TNF/TGFB1/RNF26/CLEC4G/LGALS3/ZC3H12A/HMOX1
BP	GO:0071214	cellular response to abiotic stimulus	319	0.371892	1.42073	0.000602963	0.00249483	0.00130433	3552	tags=29%, list=17%, signal=25%	SLC2A1/MMP1/SFRP2/COL1A1/MMP9/IFI16/IRF1/RAD51AP1/AURKB/CD40/FAS/PTAFR/HMGA2/ECT2/ERRFI1/CHEK1/ITGA2/PBK/GADD45A/RAD51/MYC/GPR68/AKR1B1/IL1B/MMP2/CASP1/MTPN/TIMP1/GATA3/MMP3/RELB/TLR8/CDC25A/BCL10/EGFR/EIF2S1/PIEZO1/CARD16/NEDD4/MME/FIGNL1/PCNA/FADD/NOX4/TLR4/RAB11FIP5/PPID/TNFRSF1A/TNFRSF10A/RHNO1/BAG3/MYD88/BLM/OPN3/CAB39/CASP5/NET1/POLD1/HYAL3/GRB2/RAC1/TNFRSF8/DHX36/ATR/CASP8/ELK1/SLC38A2/SIP…
BP	GO:0104004	cellular response to environmental stimulus	319	0.371892	1.42073	0.000602963	0.00249483	0.00130433	3552	tags=29%, list=17%, signal=25%	SLC2A1/MMP1/SFRP2/COL1A1/MMP9/IFI16/IRF1/RAD51AP1/AURKB/CD40/FAS/PTAFR/HMGA2/ECT2/ERRFI1/CHEK1/ITGA2/PBK/GADD45A/RAD51/MYC/GPR68/AKR1B1/IL1B/MMP2/CASP1/MTPN/TIMP1/GATA3/MMP3/RELB/TLR8/CDC25A/BCL10/EGFR/EIF2S1/PIEZO1/CARD16/NEDD4/MME/FIGNL1/PCNA/FADD/NOX4/TLR4/RAB11FIP5/PPID/TNFRSF1A/TNFRSF10A/RHNO1/BAG3/MYD88/BLM/OPN3/CAB39/CASP5/NET1/POLD1/HYAL3/GRB2/RAC1/TNFRSF8/DHX36/ATR/CASP8/ELK1/SLC38A2/SIP…
MF	GO:0001883	purine nucleoside binding	352	0.364015	1.40788	0.000613891	0.0025323	0.00132392	3254	tags=28%, list=16%, signal=24%	GBP1/GBP5/GBP2/GBP4/GBP3/RHOV/TUBB6/IFI44L/TUBA1C/TUBA1B/RALB/RHOF/AK4/RHOBTB3/RAB31/RAC2/TGM2/RND3/EEF1A2/ADA/GNA15/TUBA4A/SAMHD1/GNA12/RAP2B/NME1/ARL4D/GPN1/RHOD/MX1/RHEBL1/RHOC/RAN/GIMAP2/RAB32/TUBG1/GIMAP4/NRAS/RAB27B/GNA13/RAB10/RAP2C/EHD1/TUBB/RAC3/ATL3/ARL9/RAB42/NUDT2/RALA/ARL14/ARF6/RRAS/RAB8B/RAB38/GBP6/RAB23/DNM1/GNAI2/RHEB/EFTUD2/GNAI3/GPN3/DNM1L/RAB35/OLA1/SRPRB/SCG5/RAC1/OPA1/ARF4/M…
BP	GO:0018108	peptidyl-tyrosine phosphorylation	356	0.360955	1.39447	0.000656571	0.00270012	0.00141166	3091	tags=29%, list=15%, signal=25%	EREG/MET/SFRP2/GREM1/MELK/CCL5/ITGA5/EPHB2/AREG/CD40/LILRB4/IFNG/TTK/RIPK2/TNFRSF18/ERRFI1/FCGR1A/AXL/CSF1R/CLCF1/CD44/NCAPG2/ITGB2/AFAP1L2/THY1/CLEC7A/SAMSN1/PARP9/CSF2/TGFA/RAP2B/IL18/PTPRC/TWF1/HCK/SNX6/LILRA5/IL23A/CD3E/LYN/PRNP/JAK2/NRP1/EGFR/PARP14/IL11/CD300A/MST1R/IL6/PAK2/IL15/LCK/RAP2C/JAK3/ADAM17/NCF1/EIF2AK2/CD4/NOX4/NOD2/ITGB3/ROR2/MAP2K1/EFNA5/SHC1/ICAM1/ABL2/EPHA1/IL31RA/CD80/TNFRS…
CC	GO:0045335	phagocytic vesicle	133	0.46535	1.60033	0.000662941	0.00271806	0.00142104	3713	tags=41%, list=18%, signal=34%	TAP1/TAP2/GNLY/CYBB/ADAM8/ITGAV/B2M/HLA-B/RAB31/RAC2/NCF2/ZYX/HLA-F/HLA-C/RAB32/ABCA1/HLA-A/FMNL1/TRIM14/VIM/TLR6/RAB10/HLA-G/CDC42EP2/NCF1/TLR1/WAS/ITGB5/NOD2/RAB8B/RAB11FIP5/RAB38/RAB23/CORO1A/CTSS/NCF4/MPEG1/RAB7A/RAB8A/SNX3/SCIMP/STX4/LAMP2/ATG12/TAPBP/ANXA3/SLC11A1/TCIRG1/KIF5B/PIK3R4/VAMP3/SRGAP2/ATP6V0A2/HLA-E/RAB34
BP	GO:0060047	heart contraction	265	-0.423046	-1.47496	0.000666172	0.00272306	0.00142365	2953	tags=24%, list=14%, signal=21%	AGT/SLC4A3/ANK2/GSN/SGCG/THRB/SMAD7/EDN1/ITPR3/CACNA2D3/ACE/CASQ2/GSTM2/DMD/FXYD1/APLN/HRC/KCNK1/TRPM4/FKBP1B/HSPB7/KCNJ8/CACNB3/CHGA/SLC1A1/KCNK15/KCNJ5/CYP2J2/ATP1A2/CXADR/KCND3/CELF2/CACNB1/CACNA1H/RANGRF/ATP1B2/FXYD6/THRA/EPAS1/NPR1/PDE4D/ACE2/FXYD4/KCNH2/CACNA1D/ATP1A1/KCNE4/ATP2A3/TBX2/GPD1L/SCN4B/ADRB1/FXYD3/NEDD4L/KCNJ11/AGTR2/ATP1B1/TNNC1/KCNK3/DES/CALCA/KCNQ1/CACNA2D2
BP	GO:0072503	cellular divalent inorganic cation homeostasis	466	0.351193	1.382	0.000679174	0.00276784	0.00144707	2393	tags=19%, list=12%, signal=17%	CXCL10/CXCL9/CCL8/CXCL11/S100A9/MT2A/S100A8/CCL13/SAA1/STC1/CCL5/CCL7/CCL11/FPR3/P2RY6/CCL3/CD40/MT1A/C3AR1/CALB2/ADM/ITGAV/MT1X/CCR5/CCL21/FPR1/MT1E/MT1H/NCS1/TGM2/CCR1/MT1G/THY1/CXCL13/FASLG/GNA15/PML/GSTO1/CXCR3/CXCR6/PTPRC/STC2/TMEM38B/SLC39A14/CMKLR1/LYN/PRNP/JAK2/CAV2/CEMIP/P2RX7/ATP13A3/GNA13/NTSR1/LCK/MT1F/STOML2/FPR2/CD4/NMU/CCR2/SLC30A1/TRPV2/ABL2/TRPM2/CORO1A/P2RY10/CCR8/UBASH3B/APOE/M…
BP	GO:0048872	homeostasis of number of cells	239	0.400568	1.48512	0.000711509	0.00288723	0.00150949	3085	tags=29%, list=15%, signal=25%	STAT1/ANXA1/IL20RB/PMAIP1/IL2RA/CCNB2/ISG15/INHBA/MAFB/TNFSF13B/FAS/HIF1A/AXL/B2M/NCAPG2/CSF1/HMGB2/LYAR/ADA/TNFAIP3/EZH2/GATA3/SPI1/CDK6/FOXP3/PRKDC/HSPA1A/LYN/JAK2/BCL10/IL6/FSTL1/PTBP3/JAK3/ADAM17/RAC3/NCKAP1L/SIT1/FADD/IL7R/SASH3/HSPA1B/CORO1A/VEGFA/SLC15A4/ADAR/ETS1/PIK3CD/GPR174/DOCK11/BPGM/JMJD6/CARD11/CD74/SH2B3/CXCL6/PTPN11/TMOD3/PIK3CB/HMOX1/DOCK10/BAK1/RC3H2/MED1/CDH2/GBA/GPR183/IL7/IK…
BP	GO:2000116	regulation of cysteine-type endopeptidase activity	221	0.41194	1.51784	0.000712739	0.00288723	0.00150949	3290	tags=33%, list=16%, signal=28%	AIM2/S100A9/SFRP2/PSMB9/S100A8/MMP9/ASPH/BIRC3/PMAIP1/PLAUR/IFI16/FAS/EGLN3/RIPK2/LAPTM5/CD44/MYC/CLEC7A/XDH/FASLG/PML/CASP1/ARL6IP5/SERPINB9/THBS1/CST7/PPARG/JAK2/SFN/BCL10/PDCD5/PAK2/BIRC2/TNFAIP8/LCK/CARD16/PERP/IFI6/FADD/GPX1/TNFSF10/ARL6IP1/CAST/FAM162A/BCL2L12/RFFL/CYCS/PYCARD/VEGFA/HSPD1/NKX3-1/TNFRSF10A/SENP1/RNF34/TNF/CASP8/CD27/ANP32B/HSPE1/BID/BAK1/DNAJB6/NLRP3/SIAH2/MEFV/NLRP12/TNFRSF…
MF	GO:0032549	ribonucleoside binding	352	0.361418	1.39783	0.000770226	0.00311079	0.00162637	3496	tags=30%, list=17%, signal=25%	GBP1/GBP5/GBP2/GBP4/GBP3/RHOV/TUBB6/IFI44L/TUBA1C/TUBA1B/RALB/RHOF/AK4/RHOBTB3/RAB31/RAC2/TGM2/RND3/EEF1A2/GNA15/TUBA4A/SAMHD1/GNA12/RAP2B/NME1/ARL4D/GPN1/RHOD/MX1/RHEBL1/RHOC/RAN/GIMAP2/RAB32/TUBG1/GIMAP4/NRAS/RAB27B/GNA13/RAB10/RAP2C/EHD1/TUBB/RAC3/ATL3/ARL9/RAB42/NUDT2/RALA/ARL14/ARF6/RRAS/RAB8B/RAB38/GBP6/RAB23/DNM1/GNAI2/RHEB/EFTUD2/GNAI3/GPN3/DNM1L/RAB35/OLA1/SRPRB/SCG5/RAC1/OPA1/ARF4/MTIF2…
BP	GO:0006090	pyruvate metabolic process	146	0.444542	1.54206	0.000825473	0.003324	0.00173784	2847	tags=28%, list=14%, signal=24%	PFKP/SLC16A3/SLC16A1/GAPDH/IFNG/DDIT4/HIF1A/HK3/PGK1/LDHA/PFKFB4/PGAM1/PKM/TPI1/NUP37/HK2/NUP205/ALDOA/ENO1/P2RX7/VDAC1/NDC1/SLC2A6/NUP155/ENO2/PGM1/PDK3/GPI/NUP107/NUP54/NUP62/PDK1/BPGM/PGM2L1/NUP85/EIF6/GALK1/LDHB/PDP1/ALDOC/NUP210
BP	GO:0030258	lipid modification	249	-0.423914	-1.47409	0.000832864	0.00334381	0.00174819	3473	tags=32%, list=17%, signal=27%	CERKL/PRKAA1/AMACR/ACADM/ACAD10/IP6K2/DECR2/ECI1/PEX7/GBA2/GCDH/CPT1A/AGT/MLYCD/ABCG1/ECI2/SPHK2/INPPL1/SIRT4/APOA1/BDH2/LCAT/SCP2/MTMR12/INPP5B/ACAA1/ECH1/ACACB/PIK3R1/MCAT/SOCS7/INPP5A/ADH7/ACAA2/AGTR1/EFR3B/CYP4V2/MTMR10/CYP3A5/PIK3C2G/ACAT1/PIK3R3/TMEM150A/CPT2/FA2H/ABCD3/ACADVL/HSD17B4/SOX9/INPP5K/SOCS2/ACOX2/IP6K3/ECHDC2/MTMR7/CERK/CNR1/ACADS/PPARGC1A/PLIN5/CISH/HADH/IVD/INPP5J/EPHX2/NR4A3/…
BP	GO:0097696	receptor signaling pathway via STAT	162	0.446754	1.58618	0.000836688	0.00334923	0.00175103	3486	tags=35%, list=17%, signal=29%	STAT1/CCL5/CD40/IFNG/TNFRSF18/CSF1R/CLCF1/GADD45A/CCL2/NMI/PARP9/AKR1B1/CSF2/IL18/PTPRC/IL23A/LYN/JAK2/CYP1B1/PARP14/CD300A/IL6/IL15/STAT2/JAK3/IL10RA/IL7R/CDK5R1/CCR2/IL31RA/TNFRSF1A/OCIAD2/PWP1/HGS/OSM/TNF/STAT4/SH2B3/IL10RB/STAT5A/SUZ12/SOCS1/PPP2CA/CRLF3/IFNE/IFNAR2/CAV1/INPP5F/BCL3/LEPROT/HCLS1/HSF1/CRLF2/STAMBP/CDK5/FER/IL22RA2
BP	GO:0009799	specification of symmetry	121	-0.493687	-1.58379	0.00085478	0.00341156	0.00178361	2743	tags=31%, list=13%, signal=27%	LEFTY1/DYNC2H1/ENKUR/DYNC2LI1/CCDC40/RFX3/SOX17/WNT3A/ACVR2A/IFT57/ALG5/BBS5/C9orf116/OFD1/GALNT11/SOX18/MESP1/DNAI1/CFAP53/PITX2/DRC1/DNAH5/DNAAF1/NEK8/DNAI2/IFT172/FOXF1/DLL1/IHH/OVOL2/VANGL2/CITED2/TBX2/IFT140/SHH/FOXJ1/SOSTDC1/FOLR1
BP	GO:0051651	maintenance of location in cell	201	0.418614	1.52524	0.000864644	0.00344077	0.00179889	3606	tags=29%, list=17%, signal=24%	CXCL10/CXCL9/CXCL11/S100A9/S100A8/P2RY6/CCL3/SRGN/CCR5/CCL21/TMSB10/THY1/FASLG/PML/GSTO1/PTPRC/TWF1/TMEM38B/HK2/LYN/CEMIP/CCDC88A/NTSR1/LCK/SP100/KDELR3/GPSM2/TXN/CD4/TRPM2/CORO1A/UBASH3B/APOE/MCOLN2/TRPA1/DDIT3/ARHGAP21/SLC30A7/DBN1/DIAPH1/TPCN1/RANGAP1/RASA3/CAV1/GAA/SLC8B1/BCL3/LETM1/BARD1/PFN4/CDK5/TWF2/SLC30A4/SUPT7L/TRPC1/INSIG2/JSRP1/FTH1/SLC8A1
BP	GO:0009855	determination of bilateral symmetry	120	-0.496593	-1.59275	0.000868476	0.00344589	0.00180156	2743	tags=32%, list=13%, signal=28%	LEFTY1/DYNC2H1/ENKUR/DYNC2LI1/CCDC40/RFX3/SOX17/WNT3A/ACVR2A/IFT57/ALG5/BBS5/C9orf116/OFD1/GALNT11/SOX18/MESP1/DNAI1/CFAP53/PITX2/DRC1/DNAH5/DNAAF1/NEK8/DNAI2/IFT172/FOXF1/DLL1/IHH/OVOL2/VANGL2/CITED2/TBX2/IFT140/SHH/FOXJ1/SOSTDC1/FOLR1
BP	GO:0009135	purine nucleoside diphosphate metabolic process	131	0.454543	1.56593	0.000882678	0.0034717	0.00181505	2285	tags=26%, list=11%, signal=23%	PFKP/GAPDH/IFNG/DDIT4/HIF1A/HK3/PGK1/LDHA/AK4/PFKFB4/PGAM1/PKM/TPI1/NUP37/HK2/NUP205/ALDOA/ENO1/P2RX7/NDC1/SLC2A6/NUP155/ENO2/PGM1/GPI/NUP107/NUP54/NUP62/MPP1/BPGM/PGM2L1/CARD11/NUP85/EIF6
BP	GO:0009179	purine ribonucleoside diphosphate metabolic process	131	0.454543	1.56593	0.000882678	0.0034717	0.00181505	2285	tags=26%, list=11%, signal=23%	PFKP/GAPDH/IFNG/DDIT4/HIF1A/HK3/PGK1/LDHA/AK4/PFKFB4/PGAM1/PKM/TPI1/NUP37/HK2/NUP205/ALDOA/ENO1/P2RX7/NDC1/SLC2A6/NUP155/ENO2/PGM1/GPI/NUP107/NUP54/NUP62/MPP1/BPGM/PGM2L1/CARD11/NUP85/EIF6
BP	GO:0032635	interleukin-6 production	131	0.454367	1.56533	0.000882678	0.0034717	0.00181505	3041	tags=39%, list=15%, signal=33%	EREG/LILRB4/IFNG/PTAFR/LILRB2/HAVCR2/IFIH1/RIPK2/TWIST1/TNFSF4/AIF1/HLA-B/SIRPA/AFAP1L2/CLEC7A/DDX58/PTPN22/IL1B/TYROBP/TNFAIP3/IL1A/LILRA5/TLR8/FOXP3/IL27RA/IL36RN/BCL10/TMEM106A/IL6/TLR6/IL1RAP/NCKAP1L/TLR1/NOD2/TLR4/TICAM1/PYCARD/HSPD1/MYD88/TREM2/CEBPB/TNF/CD74/ZC3H12A/PTPN11/SLAMF1/SCIMP/NLRP12/GBA/CAPN2/CSK
BP	GO:1901657	glycosyl compound metabolic process	121	0.451046	1.54828	0.000927272	0.00363652	0.00190123	2204	tags=31%, list=11%, signal=28%	CDA/TK1/NT5E/UPP1/TYMP/AK4/APOBEC3G/HPRT1/DPYD/APOBEC3B/XDH/ADA/AKR1B1/PPAT/NME1/RAN/GMPS/PRTFDC1/PNP/AKR1B10/DTYMK/ADK/UCK2/DCK/DERA/APOBEC3D/RAB23/GLA/FUCA2/MTAP/GNAI3/MPP1/OPA1/CAD/NT5C3A/APOBEC3C/ENTPD7/CARD11
BP	GO:0006165	nucleoside diphosphate phosphorylation	127	0.460905	1.58048	0.000932232	0.00364541	0.00190587	2285	tags=28%, list=11%, signal=25%	PFKP/GAPDH/IFNG/DDIT4/HIF1A/HK3/PGK1/LDHA/AK4/PFKFB4/PGAM1/PKM/NME1/TPI1/NUP37/HK2/CMPK2/NUP205/ALDOA/ENO1/P2RX7/NDC1/SLC2A6/NUP155/ENO2/PGM1/DTYMK/GPI/NUP107/NUP54/NUP62/BPGM/PGM2L1/NUP85/EIF6
BP	GO:0006333	chromatin assembly or disassembly	142	0.455161	1.57231	0.000947763	0.00369545	0.00193204	3652	tags=30%, list=18%, signal=25%	HJURP/CENPA/HMGA1/ASF1B/CDKN2A/CENPW/HMGA2/MCM2/CENPU/CENPK/HMGB2/OIP5/CENPI/CENPN/CENPH/CENPM/CHAF1A/ZNFX1/CENPL/POLE3/CHAF1B/MIS18A/SUV39H1/CENPQ/SET/DNMT1/CENPO/HELLS/SUV39H2/RUVBL1/MIS18BP1/ANP32B/BAZ1B/HAT1/LIN54/PPHLN1/BAZ2A/ITGB3BP/NPM1/MTA2/SART3/TLK1/SUPT16H
BP	GO:0006721	terpenoid metabolic process	124	-0.488858	-1.57881	0.000961528	0.00372834	0.00194923	3475	tags=32%, list=17%, signal=27%	PNPLA4/HSPG2/CYP2S1/ADH6/BCO1/LRAT/DHRS13/LSS/APOA1/CYP2C18/CRABP1/RDH10/ADH7/CYP4V2/CYP3A5/SDC1/RBP4/GPC5/LIPE/APOM/DGAT1/TTR/FDFT1/RBP2/CYP2D6/PNPLA2/SDR16C5/DHRS3/LRP2/AKR1C3/HMGCS2/GPC4/GPIHBP1/AKR1C1/ADH1C/ALDH3A2/ALDH1A1/LPL/ADH1B/GPC3
BP	GO:0018212	peptidyl-tyrosine modification	359	0.361504	1.39779	0.000963156	0.00372834	0.00194923	3091	tags=29%, list=15%, signal=25%	EREG/MET/SFRP2/GREM1/MELK/CCL5/ITGA5/EPHB2/AREG/CD40/LILRB4/IFNG/TTK/RIPK2/TNFRSF18/ERRFI1/FCGR1A/AXL/CSF1R/CLCF1/CD44/NCAPG2/ITGB2/AFAP1L2/THY1/CLEC7A/SAMSN1/PARP9/CSF2/TGFA/RAP2B/IL18/PTPRC/TWF1/HCK/SNX6/LILRA5/IL23A/CD3E/LYN/PRNP/JAK2/NRP1/EGFR/PARP14/IL11/CD300A/MST1R/IL6/PAK2/IL15/LCK/RAP2C/JAK3/ADAM17/NCF1/EIF2AK2/CD4/NOX4/NOD2/ITGB3/ROR2/MAP2K1/EFNA5/SHC1/ICAM1/ABL2/EPHA1/IL31RA/CD80/TNFRS…
BP	GO:0031123	RNA 3'-end processing	144	0.444835	1.5454	0.000964464	0.00372834	0.00194923	5827	tags=44%, list=28%, signal=32%	CCNB1/ALYREF/EIF4A3/SLBP/ERI1/EXOSC2/NCBP1/CPSF4/DKC1/DDX39A/FIP1L1/EXOSC3/DHX36/SRSF9/CPSF2/CSTF2/INTS8/MAGOHB/CPSF3/NCBP2/THOC3/RPRD1B/PABPC1/MAGOH/PNPT1/TRMT10C/NUDT21/EXOSC9/NELFE/HSF1/BARD1/THOC7/CCNT1/LSM11/INTS2/FBL/CLP1/GRSF1/TRNT1/USB1/POLR2D/INTS7/EXOSC10/MTPAP/CSTF3/SUPV3L1/CSTF2T/U2AF2/LEO1/SSB/INTS1/SRSF2/PAPOLG/CDC73/INTS6/ZC3H3/SYMPK/SNRPA/U2AF1L4/ZFP36L1/LARP7/INTS12/SUPT5H/SRSF1
CC	GO:0030667	secretory granule membrane	292	0.381804	1.44092	0.00099063	0.00381858	0.00199641	3057	tags=33%, list=15%, signal=29%	PLAU/CD109/PLAUR/PCDH7/GPR84/FCER1G/CYBB/CD14/C3AR1/PTAFR/LILRB2/FCGR2A/LHFPL2/ADAM8/ITGAV/SLC2A5/CLEC5A/RHOF/CD44/FPR1/DSP/CD53/HLA-B/RAB31/SIRPA/ITGB2/ITGAM/GLIPR1/SLC2A3/B4GALT1/ANPEP/TYROBP/BST2/RAP2B/PTPRC/LAIR1/HLA-C/ATP8B3/SIGLEC9/CAV2/ANO6/CD300A/NRAS/RAB27B/SPARC/RAB10/SYT1/RAP2C/MME/DEGS1/NCKAP1L/FPR2/OLR1/SERPINA5/ITGB3/DNAJC13/TRPM2/SLC15A4/STK10/SELL/SIGLEC14/ITGAX/DYNLL1/HYAL3/CLEC1…
BP	GO:0007050	cell cycle arrest	227	0.397691	1.46605	0.00102562	0.00394222	0.00206105	3375	tags=31%, list=16%, signal=26%	CCNB1/FOXM1/PRR11/CDK1/CDKN3/IRF1/FAP/CDKN2A/AURKA/INHBA/IFNG/CXCL8/HMGA2/GTSE1/BRCA1/GADD45A/MYC/KIF20B/DDIAS/PML/GAS1/E2F1/CDC25C/NBN/CDK2/CDK6/E2F7/THBS1/E2F8/PRNP/SFN/BRINP1/UHRF2/CCND1/PCNA/NOTCH2/MAP2K1/CDK5R1/MTBP/EVI2B/RHEB/NKX3-1/PPM1G/CAB39/CARM1/DDIT3/CDK4/TGFB1/ADAM10/GAS2L1/MSH2/CDC123/TBRG4/CDKN2C/CRLF3/PPP2R5B/TFDP1/E2F4/PRKAB2/CHEK2/GADD45GIP1/PNPT1/CGREF1/CDK7/TRIAP1/UHMK1/BARD1/…
BP	GO:0032675	regulation of interleukin-6 production	127	0.45736	1.56832	0.00104949	0.00402256	0.00210305	3041	tags=39%, list=15%, signal=34%	EREG/LILRB4/IFNG/PTAFR/LILRB2/HAVCR2/IFIH1/RIPK2/TWIST1/TNFSF4/AIF1/HLA-B/SIRPA/AFAP1L2/CLEC7A/DDX58/PTPN22/IL1B/TYROBP/TNFAIP3/IL1A/LILRA5/TLR8/FOXP3/IL27RA/IL36RN/BCL10/IL6/TLR6/IL1RAP/NCKAP1L/TLR1/NOD2/TLR4/TICAM1/PYCARD/HSPD1/MYD88/TREM2/CEBPB/TNF/CD74/ZC3H12A/PTPN11/SLAMF1/SCIMP/NLRP12/GBA/CAPN2/CSK
BP	GO:0050729	positive regulation of inflammatory response	121	0.448591	1.53986	0.00105398	0.00402834	0.00210608	2484	tags=32%, list=12%, signal=29%	S100A9/S100A8/IDO1/IFI35/CCL3/IFNG/SERPINE1/OSMR/ADAM8/TNFSF4/ITGA2/NMI/TGM2/CTSC/ZP3/IL1B/IL18/LILRA5/IL23A/JAK2/EGFR/IL6/CCL24/IL15/SUCNR1/TLR4/CCR2/TNFRSF1A/ZBP1/S100A12/ETS1/TNIP1/TREM2/CEBPB/OSM/TNF/ABCC1/CCL1/PLA2G7
BP	GO:0009314	response to radiation	428	0.346708	1.34943	0.00105833	0.0040336	0.00210882	2276	tags=19%, list=11%, signal=18%	CXCL10/MMP1/SFRP2/ANXA1/MMP9/COL3A1/CCL7/CCL11/IFI16/VCAM1/RAD51AP1/AURKB/HMGA2/SOD2/ECT2/HIF1A/CHEK1/PBK/DTL/BRCA1/GADD45A/RAD51/MYC/IKBIP/RAD54L/FEN1/HRH1/XRCC2/PML/MMP2/NABP1/TIMP1/GATA3/MMP3/PTPRC/TOPBP1/KRT14/PRKDC/CDC25A/EGFR/FANCG/EIF2S1/FANCD2/HOXA1/CARD16/NEDD4/MME/FIGNL1/TXN/CCND1/PCNA/GPX1/USP1/NOX4/NMU/ASNS/TICRR/NETO1/ICAM1/PPID/XRCC4/RRM1/BRCA2/RHNO1/BLM/CBL/OPN3/RFWD3/RAD18/NET1/PP…
MF	GO:0005525	GTP binding	344	0.362918	1.39761	0.00106584	0.00404683	0.00211574	3254	tags=28%, list=16%, signal=24%	GBP1/GBP5/GBP2/GBP4/GBP3/RHOV/TUBB6/IFI44L/TUBA1C/TUBA1B/RALB/RHOF/AK4/RHOBTB3/RAB31/RAC2/TGM2/RND3/EEF1A2/GNA15/TUBA4A/SAMHD1/GNA12/RAP2B/NME1/ARL4D/GPN1/RHOD/MX1/RHEBL1/RHOC/RAN/GIMAP2/RAB32/TUBG1/GIMAP4/NRAS/RAB27B/GNA13/RAB10/RAP2C/EHD1/TUBB/RAC3/ATL3/ARL9/RAB42/NUDT2/RALA/ARL14/ARF6/RRAS/RAB8B/RAB38/GBP6/RAB23/DNM1/GNAI2/RHEB/EFTUD2/GNAI3/GPN3/DNM1L/RAB35/OLA1/SRPRB/SCG5/RAC1/OPA1/ARF4/MTIF2…
BP	GO:0008016	regulation of heart contraction	232	-0.428747	-1.47442	0.00106779	0.00404683	0.00211574	2953	tags=25%, list=14%, signal=21%	AGT/SLC4A3/ANK2/THRB/SMAD7/EDN1/ITPR3/CACNA2D3/CASQ2/GSTM2/DMD/FXYD1/APLN/HRC/KCNK1/TRPM4/FKBP1B/HSPB7/CACNB3/CHGA/SLC1A1/KCNK15/KCNJ5/CYP2J2/ATP1A2/CXADR/KCND3/CELF2/CACNB1/CACNA1H/RANGRF/ATP1B2/FXYD6/THRA/EPAS1/NPR1/PDE4D/ACE2/FXYD4/KCNH2/CACNA1D/ATP1A1/KCNE4/ATP2A3/TBX2/GPD1L/SCN4B/ADRB1/FXYD3/KCNJ11/AGTR2/ATP1B1/KCNK3/DES/CALCA/KCNQ1/CACNA2D2
BP	GO:0001666	response to hypoxia	328	0.371799	1.42798	0.00107115	0.00404823	0.00211647	3245	tags=34%, list=16%, signal=30%	PLAU/SLC2A1/PLOD2/PSMB9/POSTN/LOXL2/CCNA2/CCNB1/STC1/PMAIP1/VEGFC/MMP14/CYBB/VCAM1/ANGPTL4/EGLN3/DDIT4/SOD2/ADM/ADAM8/TWIST1/HIF1A/PGK1/LDHA/ITGA2/AK4/PSMB8/MYC/EIF4EBP1/PSME2/HILPDA/ADA/PSMB10/PML/MMP2/E2F1/CASP1/PKM/NDRG1/CA9/STC2/HK2/BRIP1/THBS1/ENO1/BIRC2/PSMD2/NPEPPS/CARD16/PSMC2/ADAM17/BACH1/PSMB3/SUV39H1/PSMA5/PLEKHN1/PDK3/CUL2/NOX4/IRAK1/PSMD12/PSMA6/PSME1/FAM162A/ICAM1/TGFB3/PSMB7/VEGFA/…
BP	GO:0051098	regulation of binding	340	0.370769	1.42293	0.00108354	0.00408367	0.002135	3268	tags=27%, list=16%, signal=23%	MET/CTHRC1/DKK1/MMP9/GZMA/PLAUR/IFI16/HJURP/PLK1/NEK2/S100A10/LOX/AURKA/AURKB/IFNG/RIPK2/PHLDA2/HMGA2/CDT1/TWIST1/IFIT2/ITGA2/B2M/RALB/IFIT1/HMGB2/PARP9/DTX3L/E2F1/GATA3/NME1/ANXA2/RAN/PPARG/JAK2/NRP1/NMD3/TRIB3/EIF2S1/EIF4A3/TRIM6/TRIM21/ACTB/CARD16/SP100/DACT1/AMFR/TXN/SUMO3/MDFI/STYX/TICAM1/MAD2L2/DDX11/MSX2/HOXA3/DERL1/BAG2/UBASH3B/APOE/NKX3-1/ITGB1BP1/NCBP1/STMN1/CARM1/DDIT3/TGFB1/XIRP1/FOXC…
BP	GO:0009185	ribonucleoside diphosphate metabolic process	134	0.454544	1.56125	0.001113	0.00418303	0.00218695	2285	tags=26%, list=11%, signal=23%	PFKP/GAPDH/IFNG/DDIT4/HIF1A/HK3/PGK1/LDHA/AK4/PFKFB4/PGAM1/PKM/TPI1/NUP37/HK2/NUP205/ALDOA/ENO1/P2RX7/NDC1/SLC2A6/NUP155/ENO2/PGM1/GPI/NUP107/NUP54/NUP62/MPP1/BPGM/PGM2L1/ENTPD7/CARD11/NUP85/EIF6
BP	GO:0007160	cell-matrix adhesion	222	0.397452	1.4642	0.00112671	0.00422284	0.00220776	2235	tags=28%, list=11%, signal=25%	PLAU/MMP12/GREM1/POSTN/COL3A1/LYPD3/FN1/S100A10/MMP14/CDKN2A/VCAM1/SERPINE1/ADAMTS12/ITGB4/CORO1C/ITGAV/ITGA11/ITGA2/ITGB1/CD44/LYPD5/CCL21/ITGA3/CSF1/ITGB2/ZYX/THY1/ACTN1/PHLDB2/COL17A1/NID2/COL5A3/PXN/FERMT3/CDK6/RHOD/THBS1/CD3E/VCL/ADAM9/NRP1/SIGLEC1/L1CAM/ITGB7/EMILIN1/MAP4K4/CD96/ITGB5/ITGB3/ACTG1/RRAS/EFNA5/EPHA1/LIMS1/VEGFA/ITGB1BP1/FERMT1/SGCE/RAC1/ITGAL/RASA1/TRIP6
BP	GO:0045862	positive regulation of proteolysis	346	0.363385	1.40011	0.00115528	0.00431794	0.00225748	3314	tags=31%, list=16%, signal=27%	AIM2/S100A9/SFRP2/S100A8/CDC20/ASPH/FN1/PMAIP1/IFI16/PLK1/MMP14/AURKA/IFNG/FAS/EGLN3/RIPK2/ADAM8/PLGRKT/LAPTM5/MYC/PSME2/CTSC/CCBE1/CLEC7A/XDH/FASLG/PML/IL1B/CASP1/SH3RF2/ANKIB1/PCOLCE/ARL6IP5/RCN3/HSPA1A/LYN/PPARG/JAK2/ANTXR1/ADAM9/ENO1/BCL10/PDCD5/TRIB3/TMTC3/NUB1/LCK/PICALM/SERPINB3/PSMC2/PERP/PRSS22/FADD/TNFSF10/PSME1/FAM162A/PRELID1/CYCS/PYCARD/HSPA1B/BAG2/HSPD1/APOE/NKX3-1/PSME3/TNFRSF10A/P…
CC	GO:0043296	apical junction complex	130	-0.491391	-1.59779	0.00117368	0.00437464	0.00228713	2835	tags=35%, list=14%, signal=30%	NPHP1/USP53/LIN7A/CLDN4/TBCD/AMOTL1/CYTH2/CLDN11/SORBS1/EPCAM/MAGI3/CLDN10/JAM3/F11R/CLDN9/PARD3B/ARHGEF2/VAPA/JAM2/MAPK15/CXADR/CLDN7/MARVELD2/CLDN8/OCLN/CGN/CRB3/TJP3/SHROOM4/FZD5/PARD6A/CAMSAP3/MAGI1/CLDN23/PRKCZ/AMOT/CDH5/SHROOM3/CLDN5/CGNL1/ESAM/CLDN3/AOC1/CLDN2/CLDN18
BP	GO:0046939	nucleotide phosphorylation	128	0.460563	1.58113	0.00119327	0.00443543	0.00231891	2285	tags=27%, list=11%, signal=24%	PFKP/GAPDH/IFNG/DDIT4/HIF1A/HK3/PGK1/LDHA/AK4/PFKFB4/PGAM1/PKM/NME1/TPI1/NUP37/HK2/CMPK2/NUP205/ALDOA/ENO1/P2RX7/NDC1/SLC2A6/NUP155/ENO2/PGM1/DTYMK/GPI/NUP107/NUP54/NUP62/BPGM/PGM2L1/NUP85/EIF6
BP	GO:0002244	hematopoietic progenitor cell differentiation	158	0.442652	1.55542	0.00120337	0.00446072	0.00233213	3233	tags=35%, list=16%, signal=30%	PSMB9/TOP2A/INHBA/CSF1R/PSMB8/PSME2/PLEK/FSTL3/PSMB10/GATA3/SPI1/PTPRC/PRKDC/BATF/FST/PSMD2/PSMC2/PSMB3/PSMA5/EIF2AK2/PUS7/PSMD12/ITCH/PSMA6/PSME1/PSMB7/OCIAD2/ADAR/PSME3/C12orf29/PSMC4/PDGFRA/ESCO2/PSMD14/OSM/PSMB4/PSMD11/TGFB1/DHX36/FOXC1/PSMD3/PSMD8/EXT1/PSMB2/PSMD9/YAP1/PSMC1/TCF3/PSMA7/SBDS/PSMA4/NUDT21/RUNX1/PSMC5/PSMD10
MF	GO:0032550	purine ribonucleoside binding	349	0.362689	1.39986	0.00125291	0.00463165	0.0024215	3254	tags=28%, list=16%, signal=24%	GBP1/GBP5/GBP2/GBP4/GBP3/RHOV/TUBB6/IFI44L/TUBA1C/TUBA1B/RALB/RHOF/AK4/RHOBTB3/RAB31/RAC2/TGM2/RND3/EEF1A2/GNA15/TUBA4A/SAMHD1/GNA12/RAP2B/NME1/ARL4D/GPN1/RHOD/MX1/RHEBL1/RHOC/RAN/GIMAP2/RAB32/TUBG1/GIMAP4/NRAS/RAB27B/GNA13/RAB10/RAP2C/EHD1/TUBB/RAC3/ATL3/ARL9/RAB42/NUDT2/RALA/ARL14/ARF6/RRAS/RAB8B/RAB38/GBP6/RAB23/DNM1/GNAI2/RHEB/EFTUD2/GNAI3/GPN3/DNM1L/RAB35/OLA1/SRPRB/SCG5/RAC1/OPA1/ARF4/MTIF2…
BP	GO:0051302	regulation of cell division	165	0.428681	1.53028	0.00125909	0.00463605	0.00242379	2210	tags=24%, list=11%, signal=22%	EREG/SFRP2/VEGFC/CDC6/PLK1/RACGAP1/KIF18B/KIF20A/AURKA/AURKB/KIF23/PRC1/ECT2/PLK4/MYC/KIF20B/KIF14/IL1B/ORC6/TGFA/IL1A/INCENP/E2F7/E2F8/SFN/PPBP/RBL1/TGFB3/EVI2B/MYO19/VEGFA/NKX3-1/NUP62/BRCA2/ITGB1BP1/FGF5/BLM/PRPF40A/OSM/TGFB1
BP	GO:0035637	multicellular organismal signaling	198	-0.447896	-1.51339	0.00126095	0.00463605	0.00242379	2520	tags=21%, list=12%, signal=19%	ITPR3/CACNA2D3/DRD1/CASQ2/FXYD1/HRC/NFASC/SCN3A/JAM3/KCNK1/TRPM4/FKBP1B/CACNB3/KCNK15/KCNJ5/ATP1A2/CXADR/KCND3/CACNB1/CACNA1H/RANGRF/ATP1B2/FXYD6/S1PR1/NPR1/PDE4D/ACE2/FXYD4/KCNH2/CACNA1D/ATP1A1/KCNE4/ATP2A3/SCN4B/SCN7A/MYH14/FXYD3/KCNJ11/ATP1B1/KCNK3/KCNQ1/CACNA2D2
BP	GO:0043254	regulation of protein-containing complex assembly	414	0.346946	1.346	0.00134588	0.00493489	0.00258004	3521	tags=33%, list=17%, signal=28%	MMP1/MET/GBP5/DKK1/FSCN1/CCL11/HJURP/IFNG/CCL26/CDT1/RALB/FKBP4/CCL21/PFN2/EIF4EBP1/TMSB10/FHOD3/PLEK/CLEC7A/LCP1/CXCL13/KIF14/CSF2/PMEPA1/MTPN/ASAP1/MMP3/TWF1/SPTB/HCK/NCK1/ARPC1B/ARPC1A/RHOC/ACTR3/TFRC/STX1A/HSPA1A/CLIP1/CAPZA1/RPA3/CAPZA2/ABCA1/PSRC1/CAPG/BIRC2/HSPA8/CCL24/COTL1/PIEZO1/TLR6/PSMC2/CDC42EP2/DACT1/SSH1/RDX/NCKAP1L/EIF2AK2/WAS/VASP/ARPC3/ARPC2/GTF2H3/ARF6/TLR4/TICAM1/CDK5R1/ICAM1/…
MF	GO:0008017	microtubule binding	254	0.388421	1.46332	0.0013855	0.00506642	0.0026488	2508	tags=23%, list=12%, signal=20%	S100A9/TPX2/S100A8/BIRC5/DLGAP5/KIF2C/KIF4A/PLK1/NUSAP1/KIF11/RACGAP1/FAM83D/KIF18B/KIF20A/GAPDH/KIF23/PRC1/KIFC1/SPAG5/GTSE1/CENPF/KIF20B/SKA1/KIF15/CENPE/KIF14/NDRG1/KIF18A/MX1/KNSTRN/HAUS6/PRNP/CLIP1/SKA2/PSRC1/CCDC88A/GJB6/KIF2A/CNN3/MAP4K4/GAS2L3/KIF3C/DST/MAP7D3/NAV3/CLIP4/DNM1/MAP4/DNM1L/KLC3/REEP3/CCSAP/OPA1/GAS2L1/NDE1/CEP57L1/MAPRE1/CKAP5
BP	GO:2001233	regulation of apoptotic signaling pathway	327	0.371169	1.42692	0.00139298	0.00508007	0.00265594	4015	tags=38%, list=19%, signal=31%	S100A9/SFRP2/S100A8/MMP9/G0S2/PMAIP1/SNAI2/PLAUR/INHBA/SERPINE1/FAS/TNFRSF12A/SOD2/HIF1A/ITGAV/BRCA1/CD44/DDIAS/SNAI1/CTSC/HMGB2/FASLG/CSF2/PML/IL1B/TNFAIP3/PTPRC/IL1A/NCK1/THBS1/HSPA1A/DNAJA1/ENO1/BCL10/PAK2/GCLM/LCK/SP100/ITGA6/IFI6/FIGNL1/TRAF1/FADD/GPX1/TNFSF10/BCL2L12/RFFL/ICAM1/PRELID1/PYCARD/HSPA1B/HSPB1/GNAI2/NKX3-1/PSME3/TNFRSF10A/SLC35F6/GNAI3/PEA15/STYXL1/PPIF/DNM1L/ARMC10/AATF/RNF34/V…
BP	GO:0034754	cellular hormone metabolic process	134	-0.485277	-1.58374	0.00141103	0.00513203	0.0026831	3176	tags=34%, list=15%, signal=29%	SULT1E1/ADH6/BCO1/LRAT/DHRS13/DHRS2/UGT2B4/PLEKHA1/CYP2C18/CRABP1/HSD17B7/RDH10/HSD17B2/SRD5A2/ADH7/CYP3A5/FDXR/HSD17B11/RBP4/LIPE/DGAT1/HSD17B4/TTR/CYP2D6/PNPLA2/CACNA1H/HSD17B8/PPARGC1A/SDR16C5/UGT2B15/SULT1A1/DHRS3/EGR1/AKR1C3/WNT4/SHH/AKR1C2/BMP6/BMP2/AKR1C1/ADH1C/BMP5/HSD17B6/ALDH1A1/ADH1B
BP	GO:0003015	heart process	275	-0.420768	-1.47165	0.00144083	0.00522638	0.00273243	2953	tags=24%, list=14%, signal=21%	AGT/SLC4A3/ANK2/GSN/SGCG/THRB/SMAD7/EDN1/ITPR3/CACNA2D3/ACE/CASQ2/GSTM2/DMD/FXYD1/APLN/HRC/KCNK1/TRPM4/FKBP1B/HSPB7/KCNJ8/CACNB3/CHGA/SLC1A1/KCNK15/KCNJ5/CYP2J2/ATP1A2/CXADR/KCND3/CELF2/CACNB1/AKAP13/CACNA1H/RANGRF/ATP1B2/FXYD6/THRA/EPAS1/NPR1/PDE4D/ACE2/FXYD4/KCNH2/CACNA1D/ATP1A1/KCNE4/ATP2A3/RAMP3/TBX2/GPD1L/SCN4B/ADRB1/FXYD3/NEDD4L/KCNJ11/AGTR2/ATP1B1/TNNC1/KCNK3/DES/CALCA/KCNQ1/CACNA2D2
BP	GO:0046942	carboxylic acid transport	276	-0.414021	-1.45097	0.00145268	0.00525527	0.00274753	1519	tags=16%, list=7%, signal=15%	SLC1A1/SLC51B/MPC1/PLA2G2A/ATP1A2/MPC2/SLC19A2/PER2/SLC27A1/SLC25A29/LLGL2/SLC43A1/PLA2G4A/SLC16A14/SLC12A2/CD36/SLC16A4/PLA2G3/ATP8B1/VAMP2/LRP2/ACE2/ABCC6/SLC13A2/ABCC4/PLA2G12B/STXBP1/SLC16A11/SLC5A8/SLC47A1/SLC7A2/AGTR2/AKR1C1/PLA2G4F/SLC7A8/UNC13B/CES1/PLA2G10/SLC22A3/SLC26A9/NR0B2/FOLR1/PLA2G1B
MF	GO:0015081	sodium ion transmembrane transporter activity	146	-0.471277	-1.54706	0.00147942	0.00533773	0.00279064	2397	tags=19%, list=12%, signal=17%	SLC4A5/SLC9A2/SLC5A2/SCN3A/SLC28A2/KCNK1/SLC1A1/ATP12A/SLC41A1/ATP1A2/SLC5A9/CACNA1H/SLC6A4/SLC24A3/SLC12A2/SLC5A1/SLC13A2/ATP1A1/SCN4B/SCN7A/SLC5A8/SLC4A4/SCNN1A/SLC34A2/MFSD2A/SCNN1G/SLC22A3/SCNN1B
MF	GO:0005261	cation channel activity	311	-0.404276	-1.43365	0.00150289	0.005408	0.00282738	4726	tags=30%, list=23%, signal=24%	HCN3/KCNS1/CACNA1F/CACNA1C/KCNMB2/STIM2/CHRNA3/SCN8A/CNGB1/TMCO1/KCNAB3/TRPM5/TMC2/KCNJ2/SCN4A/ANXA9/SCN9A/PTK2B/KCNC4/KCNIP3/PIEZO2/CHRNA10/TMEM175/KCNQ4/KCNJ16/TRPV4/CACNB4/CNGA1/ITPR1/CHRNB2/KCNJ1/PKD2L1/KCNH8/HCN4/ABCC9/KCNH6/LRRC52/KCNA5/FAM155B/SHROOM2/PKD1/TMEM63C/SCN1A/ABCC8/CHRNA5/CHRNA9/P2RX2/ITPR3/CACNA2D3/KCNC3/GPM6A/LRRC26/KCNH3/MCU/SCN3A/CNGA4/GRIA1/KCNK1/TRPM4/FKBP1B/SNAP25/KCNJ8/C…
BP	GO:0001894	tissue homeostasis	248	-0.427145	-1.48672	0.00156627	0.00560781	0.00293184	2005	tags=22%, list=10%, signal=20%	IL20RA/ITGB6/USH1C/TUB/PIP/ZG16B/MUC6/PECAM1/JAM3/SLC28A2/CA2/F11R/LAMA2/LTBP3/RBP4/GATA2/CROCC/SLC1A1/SOX9/BCL2/JAM2/LDB1/CXADR/PTH1R/LDB2/TFF2/LPCAT1/CD34/ADRB2/OCLN/ATP1B2/S1PR1/TJP3/PBLD/SLC12A2/IHH/EPAS1/ANGPT1/CDH5/CLDN5/ESAM/TFF1/PDK4/CLDN3/PROM1/LTF/MFSD2A/CTSH/CALCA/ABCA3/NAPSA/PIGR/SFTPD/TFF3/CLDN18
BP	GO:0055067	monovalent inorganic cation homeostasis	159	-0.465403	-1.54	0.0015667	0.00560781	0.00293184	3412	tags=28%, list=17%, signal=24%	ATP6AP1/KCNA5/CCDC115/ATP6V0D2/ATP4B/ATP6V0D1/AGT/SLC4A3/ATP6V1C2/CLN5/EDN1/TMPRSS3/SLC4A5/CHP1/SLC9A2/ATP6V0E2/ATP6V0A1/UPK3A/AGTR1/CA2/PDK2/ATP12A/BCL2/ATP1A2/ATP6V0A4/ATP1B2/TMEM9/SLC12A2/NPR1/KCNH2/ATP1A1/ATP6V1B1/SCN7A/EDNRB/PDK4/SLC4A4/CFTR/SCNN1A/NEDD4L/AGTR2/LRRK2/ATP1B1/SCNN1G/C7/SCNN1B
BP	GO:0016053	organic acid biosynthetic process	310	-0.397164	-1.40702	0.00161201	0.00575474	0.00300866	3148	tags=28%, list=15%, signal=24%	HAAO/LIPH/APIP/DECR2/OSBPL9/MLYCD/ACMSD/APOA1/PROX1/GGT2/GLUL/ASS1/SCP2/EDN1/GSTM1/SERINC5/SIRT1/GSTM2/OSBPL2/PYCR2/RDH10/ACACB/CPS1/MCAT/GPT/CSAD/MGST2/OSBPL6/RIMKLB/OAT/MID1IP1/FASN/PTGS2/GSTM4/BAAT/CYP39A1/ACSS2/MTHFR/CDO1/ASPG/FA2H/ABCD3/WDTC1/ACADVL/MGLL/HSD17B4/SCD5/OSBPL1A/AASS/SHMT1/CYP2D6/ACOX2/ABHD2/PER2/HSD17B8/ACCS/CYP27A1/PLA2G4A/RGN/PLA2G3/ADI1/EPHX2/BCAT2/CBR1/PRKAB1/GSTP1/ACSM3/HP…
BP	GO:0002221	pattern recognition receptor signaling pathway	194	0.415944	1.51569	0.00162022	0.00576883	0.00301603	3627	tags=45%, list=18%, signal=37%	S100A9/S100A8/BIRC3/CTSL/IRF1/DDX60/IFI35/CTSK/CD14/CD40/HAVCR2/IFIH1/RIPK2/CTSB/RSAD2/NMI/PIK3AP1/ITGB2/ITGAM/DDX58/CLEC4E/PTPN22/IRAK2/TNFAIP3/TLR8/HSPA1A/LYN/BCL10/CD300A/BIRC2/UBE2D1/TLR6/SLC15A3/NR1D1/TLR1/FADD/NOD2/TNIP2/IRAK1/GFI1/ITCH/TLR4/TICAM1/TNIP3/RTN4/LY96/HSPA1B/CTSS/HSPD1/SLC15A4/OTUD4/MYD88/UBC/WDFY1/TNIP1/TBK1/USP15/TIFA/CASP8/PHB/IKBKE/IRF7/TRAF3/MAPKAPK3/IRF4/OTULIN/SCIMP/RELA…
BP	GO:0015850	organic hydroxy compound transport	252	-0.421631	-1.46532	0.00166667	0.00591864	0.00309435	3028	tags=25%, list=15%, signal=22%	OSBPL9/GRAMD1A/AGT/ABCG1/LDLRAP1/SYT4/APOA1/LCAT/MFSD10/SCP2/ADRA2C/GPS2/NCOA1/DRD1/SIRT1/DTNBP1/OSBPL2/NISCH/OSBPL6/AGTR1/ARV1/SYT17/PCSK9/PTCH1/RBP4/CHGA/LRP6/SYT2/SREBF2/APOM/SLC51B/ABCA5/NPC1L1/OSBPL1A/MAPK15/GPM6B/SLC6A4/CNR1/NPC2/SYT7/FURIN/SLC29A4/CD36/ATP8B1/SLC5A1/AQP7/ABCA8/MAOB/SLC5A8/SHH/ADRA2A/BMP6/CFTR/AQP1/AGTR2/AKR1C1/CES1/AQP3/PLA2G10/SLC22A3/NR0B2/CLU/ABCA3
BP	GO:0060271	cilium assembly	344	-0.393417	-1.39906	0.00168117	0.00595442	0.00311306	4638	tags=40%, list=22%, signal=31%	SDCCAG8/NPHP4/AVIL/DNM2/TRAF3IP1/LRGUK/DNAAF3/IFT27/HAUS4/TTC30B/PAFAH1B1/ARL3/NOTCH1/HDAC6/CCDC113/ATXN10/WDR19/TCTN1/GMNC/ARHGAP35/LRRC49/WDR90/DNAH7/UNC119B/DYNLL2/PIBF1/MKS1/SPEF2/TEKT5/BBS4/CCDC13/KIF3A/TTC21B/TMEM107/AHI1/DCTN1/LIMK2/PRKAR2B/CDC14A/DZIP1L/TEKT3/CCDC39/SFI1/RILPL2/CCP110/ATP6V0D1/TEKT4/NEURL1/WDR35/CFAP74/DNAL1/CFAP46/CLUAP1/STK36/NPHP1/GSN/DNAH1/IFT88/DYNC2H1/IFT80/TTLL1/CF…
BP	GO:0030099	myeloid cell differentiation	378	0.354828	1.37254	0.00168554	0.00595442	0.00311306	2649	tags=26%, list=13%, signal=23%	CD109/STAT1/MMP9/BATF2/C1QC/IFI16/UBD/ISG15/LOX/INHBA/CCL3/LILRB4/MAFB/SNX10/IFNG/HIF1A/CSF1R/B2M/NCAPG2/MYC/PIP4K2A/CSF1/CCR1/MT1G/FSTL3/FBN1/HMGB2/ACTN1/LYAR/GPR68/CSF2/PML/TYROBP/BATF3/GATA3/RARG/SPI1/NME1/ANXA2/CDK6/RELB/IL23A/TFRC/THBS1/PRKDC/HSPA1A/LYN/PPARG/JAK2/LILRB1/IL11/BATF/IL15/PTBP3/JAK3/PRKCA/NCKAP1L/NOTCH2/CD4/FADD/ROR2/TLR4/IL31RA/EVI2B/HSPA1B/VEGFA/UBASH3B/MOV10/SBNO2/ADAR/OSCAR…
BP	GO:0035821	modulation of process of other organism	120	0.446301	1.52526	0.00170595	0.00601081	0.00314254	2627	tags=31%, list=13%, signal=27%	KRT6A/CCL8/S100A9/KPNA2/CCL5/CCL4/CCL3/IFNG/HMGA2/CD209/CSF1R/IFI27/PRF1/CLEC7A/TYMS/ANXA2/SERPINB9/CAV2/P2RX7/HSPA8/KPNA4/EIF2AK2/CD4/ATG7/CFL1/APOE/CPSF4/MPEG1/KPNB1/TNIP1/CASP8/PHB/CXCL6/PTX3/ZC3H12A/KPNA1/KPNA7
BP	GO:0061337	cardiac conduction	144	-0.469677	-1.5394	0.00175142	0.00615499	0.00321792	2520	tags=24%, list=12%, signal=21%	ITPR3/CACNA2D3/CASQ2/FXYD1/HRC/KCNK1/TRPM4/FKBP1B/CACNB3/KCNK15/KCNJ5/ATP1A2/CXADR/KCND3/CACNB1/RANGRF/ATP1B2/FXYD6/NPR1/PDE4D/ACE2/FXYD4/KCNH2/CACNA1D/ATP1A1/KCNE4/ATP2A3/SCN4B/FXYD3/KCNJ11/ATP1B1/KCNK3/KCNQ1/CACNA2D2
BP	GO:0036293	response to decreased oxygen levels	339	0.364283	1.40088	0.00178853	0.00626911	0.00327758	3245	tags=34%, list=16%, signal=29%	PLAU/SLC2A1/PLOD2/PSMB9/POSTN/LOXL2/CCNA2/CCNB1/STC1/PMAIP1/VEGFC/MMP14/CYBB/VCAM1/ANGPTL4/EGLN3/DDIT4/SOD2/ADM/ADAM8/TWIST1/HIF1A/PGK1/LDHA/ITGA2/AK4/PSMB8/MYC/EIF4EBP1/PSME2/HILPDA/ADA/PSMB10/PML/MMP2/E2F1/CASP1/PKM/NDRG1/CA9/STC2/HK2/BRIP1/THBS1/ENO1/BIRC2/PSMD2/NPEPPS/CARD16/PSMC2/ADAM17/BACH1/PSMB3/SUV39H1/PSMA5/PLEKHN1/PDK3/CUL2/NOX4/IRAK1/PSMD12/PSMA6/PSME1/FAM162A/ICAM1/TGFB3/PSMB7/VEGFA/…
BP	GO:0046394	carboxylic acid biosynthetic process	302	-0.398019	-1.40687	0.00187946	0.00657084	0.00343533	3148	tags=27%, list=15%, signal=24%	HAAO/LIPH/APIP/DECR2/OSBPL9/MLYCD/ACMSD/APOA1/PROX1/GGT2/GLUL/ASS1/SCP2/EDN1/GSTM1/SERINC5/SIRT1/GSTM2/OSBPL2/PYCR2/RDH10/ACACB/MCAT/GPT/MGST2/OSBPL6/RIMKLB/OAT/MID1IP1/FASN/PTGS2/GSTM4/BAAT/CYP39A1/ACSS2/MTHFR/ASPG/FA2H/ABCD3/WDTC1/ACADVL/MGLL/HSD17B4/SCD5/OSBPL1A/AASS/SHMT1/CYP2D6/ACOX2/ABHD2/PER2/HSD17B8/ACCS/CYP27A1/PLA2G4A/RGN/PLA2G3/ADI1/EPHX2/BCAT2/CBR1/PRKAB1/GSTP1/ACSM3/HPGD/ACADL/GGT1/G…
BP	GO:0097191	extrinsic apoptotic signaling pathway	212	0.395787	1.44681	0.00192052	0.00669708	0.00350133	3303	tags=37%, list=16%, signal=31%	SFRP2/G0S2/PMAIP1/SNAI2/INHBA/IFNG/SERPINE1/BCL2A1/FAS/TNFRSF12A/ITGAV/BRCA1/IFI27/HMGB2/FASLG/CSF2/PML/IL1B/CD70/TNFAIP3/PTPRC/IL1A/THBS1/HSPA1A/JAK2/BCL10/P2RX7/PAK2/GCLM/SP100/ITGA6/IFI6/TRAF1/FADD/GPX1/TNFSF10/BCL2L12/RFFL/ICAM1/PYCARD/HSPA1B/TNFRSF1A/PSME3/TNFRSF10A/BAG3/PEA15/RNF34/BMPR1B/TNF/TGFB1/CASP8/ZC3HC1/TIMP3/LGALS3/CD27/HMOX1/KRT18/BID/PARP2/BAK1/LTBR/RPS6KB1/STX4/SIAH2/RELA/YAP1/T…
MF	GO:0005539	glycosaminoglycan binding	215	0.394693	1.44522	0.00212327	0.00738355	0.00386023	1815	tags=22%, list=9%, signal=21%	CXCL10/COL11A1/CCL8/CXCL11/LAMC2/SULF1/FGFBP1/POSTN/SAA1/THBS2/FN1/CCL7/HMMR/HAPLN3/TNFAIP6/VCAN/COL5A1/RSPO3/CCDC80/CD44/NRP2/FBN1/EPYC/CXCL13/SULF2/SERPINE2/COL5A3/PCOLCE/PTPRC/PLA2G2D/STAB1/THBS1/PRNP/NRP1/CEMIP/PDCD5/CFH/FSTL1/ADAMTS5/LAYN/LXN/SERPINA5/NOD2/GPNMB/HDGF/VEGFA/APOE/COMP
BP	GO:0097193	intrinsic apoptotic signaling pathway	267	0.377072	1.42076	0.0021283	0.00738355	0.00386023	3290	tags=32%, list=16%, signal=27%	S100A9/SFRP2/S100A8/MELK/MMP9/PMAIP1/SNAI2/PLAUR/IFI16/BCL2A1/DDIT4/SOD2/HIF1A/BRCA1/CD44/CASP4/DDIAS/SNAI1/PML/E2F1/NBN/NCK1/ARL6IP5/PRKDC/HSPA1A/DNAJA1/JAK2/CYP1B1/SFN/ENO1/TRIB3/LCK/PERP/IFI6/PDCD10/FIGNL1/CUL2/GPX1/BCL2L12/PYCARD/TNFRSF1A/HSPB1/NKX3-1/BRCA2/STYXL1/PPIF/DNM1L/ARMC10/PDK1/UBE2K/CEBPB/VDAC2/MSH6/DDIT3/SHISA5/OPA1/TNF/CD74/PPIA/UBQLN1/EPHA2/IKBKE/CXCL12/MSH2/GSKIP/E2F2/HMOX1/BID/…
MF	GO:0140375	immune receptor activity	132	0.440529	1.51825	0.00215364	0.00745237	0.00389621	2280	tags=36%, list=11%, signal=32%	IL20RB/IL2RA/IL15RA/FCER1G/FPR3/C3AR1/IL2RB/LILRB2/OSMR/CCR5/CD44/FPR1/CCR1/IL21R/FCGR2B/HLA-DQA1/IL1R2/CXCR3/CXCR6/IL2RG/HLA-DQA2/CMKLR1/IL27RA/KIR2DL4/HLA-DRA/LILRB1/IL12RB1/EBI3/CSF2RB/HLA-DPA1/IL1RAP/KLRC2/IL18R1/FPR2/IL10RA/CD4/KLRC1/IL7R/CCR2/IL31RA/CCR8/IL4R/HLA-DRB1/KLRD1/CD74/IL10RB/C5AR1
BP	GO:1901342	regulation of vasculature development	258	0.374908	1.41214	0.00225608	0.00778694	0.00407113	2291	tags=26%, list=11%, signal=23%	CXCL10/SULF1/SFRP2/GREM1/STAT1/SPHK1/THBS2/VEGFC/ADAM12/ITGA5/CCL11/CYBB/ANGPTL4/CD40/SERPINE1/CXCL8/C3AR1/HMGA2/ADM/TWIST1/HIF1A/PGK1/ITGB1/BRCA1/GADD45A/CHI3L1/ITGB2/CCBE1/CXCL13/FASLG/PML/IL1B/TNFAIP3/PKM/IL1A/HK2/STAB1/THBS1/PPARG/CYP1B1/MTDH/IL6/SPARC/CCL24/HLA-G/SP100/PRKCA/EMILIN1/GPNMB/RRAS/CCR2/EPHA1/ALOX5/HSPB1/VEGFA/ETS1/PIK3CD/ITGB8/ITGAX/HGS/TNF/SPRED1/TMIGD2/ADAM10/FOXC1/C5AR1/EPHA2
BP	GO:0023061	signal release	464	-0.369932	-1.35335	0.00230018	0.00791894	0.00414014	3160	tags=25%, list=15%, signal=21%	SLC18A2/RIMS4/MIDN/ABCC8/CHRNA5/GPR27/PCSK5/CPT1A/AGT/SYT4/ENHO/NAPB/SIRT4/HCAR2/PRKCE/SMAD4/NEUROD1/PREPL/LTBP4/LIN7A/RAB11B/FZD4/EDN1/ADRA2C/ITPR3/PHPT1/RFX3/RAPGEF4/DTNBP1/CAPN10/GIPR/HNF4A/LRP5L/NAPA/RAPGEF3/APLN/LIF/MCU/NISCH/CSPG5/AGTR1/RAB11FIP1/BLK/LRP5/SYT17/PPP1R9A/SOX4/SIRT3/TRPM4/FKBP1B/ADCY5/SNAP25/RBP4/UCP2/MYRIP/CHGA/RETN/SYT2/BAIAP3/FGB/RAB11FIP3/WLS/SLC25A6/MPC2/PER2/SYP/SLC6A4/C…
BP	GO:1903829	positive regulation of cellular protein localization	287	0.371613	1.39637	0.0023075	0.00792396	0.00414276	3085	tags=31%, list=15%, signal=26%	GZMB/CDK1/PMAIP1/PLK1/EPHB2/IFNG/ECT2/CDT1/GTSE1/NDC80/ITGB1/ITGA3/RAC2/YWHAG/ITGB2/ITGAM/PARP9/DTX3L/TYROBP/E2F1/FLNA/TFRC/CCT5/RAN/SLC5A3/CCT4/PRNP/JAK2/SFN/YWHAZ/CEMIP/EGFR/PDCD5/NMD3/CCDC88A/NPEPPS/STAC/GPSM2/SSH1/CD247/RDX/CCT6A/CENPQ/ARF6/CDK5R1/RTN4/CCT8/NUP62/ITGB1BP1/BICD1/BAG3/YWHAQ/DKC1/CCT7/TREM2/CD2AP/TNF/NPTN/TGFB1/GPR137B/ZPR1/CASP8/RHOG/EPHA2/PAK1/MSN/TCP1/TCAF2/AKAP5/CCT3/LGALS3/…
BP	GO:0045765	regulation of angiogenesis	254	0.383084	1.44321	0.00241339	0.00826662	0.00432191	2291	tags=26%, list=11%, signal=23%	CXCL10/SULF1/SFRP2/GREM1/STAT1/SPHK1/THBS2/VEGFC/ADAM12/ITGA5/CCL11/CYBB/ANGPTL4/CD40/SERPINE1/CXCL8/C3AR1/HMGA2/ADM/TWIST1/HIF1A/PGK1/ITGB1/BRCA1/GADD45A/CHI3L1/ITGB2/CCBE1/CXCL13/FASLG/PML/IL1B/TNFAIP3/PKM/IL1A/HK2/STAB1/THBS1/PPARG/CYP1B1/MTDH/IL6/SPARC/CCL24/HLA-G/SP100/PRKCA/EMILIN1/GPNMB/RRAS/CCR2/EPHA1/ALOX5/HSPB1/VEGFA/ETS1/PIK3CD/ITGB8/ITGAX/HGS/TNF/SPRED1/TMIGD2/FOXC1/C5AR1/EPHA2
BP	GO:0010952	positive regulation of peptidase activity	188	0.402807	1.46151	0.00245073	0.00837332	0.0043777	3290	tags=34%, list=16%, signal=29%	AIM2/S100A9/SFRP2/S100A8/ASPH/FN1/PMAIP1/IFI16/FAS/EGLN3/RIPK2/LAPTM5/MYC/PSME2/CLEC7A/XDH/FASLG/PML/CASP1/PCOLCE/ARL6IP5/RCN3/LYN/PPARG/JAK2/ANTXR1/BCL10/PDCD5/LCK/PICALM/SERPINB3/PERP/PRSS22/FADD/TNFSF10/PSME1/FAM162A/PRELID1/CYCS/PYCARD/HSPD1/NKX3-1/PSME3/TNFRSF10A/SENP1/PSMD14/TNF/CASP8/ANP32B/HSPE1/BID/BAK1/NLRP3/MEFV/NLRP12/TNFRSF10B/CAV1/CFLAR/PSENEN/DIABLO/BCL2L13/HSF1/KHDC1L/HTRA2
BP	GO:1903322	positive regulation of protein modification by small protein conjugation or removal	128	0.445203	1.5284	0.00249331	0.00849736	0.00444254	3233	tags=25%, list=16%, signal=21%	UBE2C/CDC20/SPHK1/BIRC3/PLK1/RIPK2/LAPTM5/BRCA1/UBE2S/NMI/PTPN22/FANCI/DCUN1D5/BCL10/TRIB3/BIRC2/UBE2D1/MAGEC2/UBA2/NOD2/TICAM1/DERL1/TNIP1/UBQLN1/ZC3H12A/DCUN1D1/CHFR/BMI1/UBE2N/CAV1/PTTG1IP/PSMD10
BP	GO:0050708	regulation of protein secretion	265	-0.403544	-1.40696	0.00250548	0.00851738	0.00445301	3047	tags=32%, list=15%, signal=27%	ABCC8/GPR27/CPT1A/ABCG1/ENHO/SIRT4/HCAR2/PRKCE/NEUROD1/EZR/ADRA2C/ITPR3/PHPT1/MYOM1/RFX3/RAPGEF4/EXPH5/CAPN10/GIPR/HNF4A/LRP5L/RAPGEF3/RHBDD3/MCU/RAB11FIP1/BLK/LRP5/ANKRD1/SOX4/SIRT3/TRPM4/FKBP1B/ADCY5/SNAP25/RBP4/UCP2/MYRIP/CHGA/BAIAP3/FGB/ERP29/SERGEF/IDH2/MYH10/RAB11FIP3/WLS/SLC25A6/MPC2/PER2/PFKFB2/PICK1/KCNS3/DOC2B/CNR1/LLGL2/PIM3/SYT7/DISP1/PARD6A/HADH/ACHE/APBB1/SLC12A2/PLA2G6/ICA1/CACNA1D…
BP	GO:0070371	ERK1 and ERK2 cascade	293	0.371815	1.40465	0.0025158	0.00853104	0.00446015	2499	tags=28%, list=12%, signal=25%	GBP1/CCL8/CCL13/FN1/CCL5/CCL4/CCL7/CCL11/EPHB2/FAM83D/P2RY6/CCL3/IQGAP3/HAVCR2/RIPK2/CCL26/ERRFI1/ITGAV/SEMA7A/CCL4L1/CSF1R/CD44/CCL21/TPBG/MYC/S100A7/CCL2/CCR1/SIRPA/CHI3L1/CCL18/PTPN22/IL1B/PTPRC/LYN/CAMK2N1/XCL2/NRP1/YWHAZ/EGFR/CCL24/PRKCA/SPRED3/EMILIN1/NOTCH2/FPR2/AKAP12/CD4/NOD2/STYX/CCL20/GPNMB/RRAS/MAP2K1/TLR4/SHC1/CCL22/ICAM1/PYCARD/GNAI2/APOE/ITGB1BP1/TNIP1/CRKL/PDGFRA/TREM2/HLA-DRB1/TN…
MF	GO:0001228	DNA-binding transcription activator activity, RNA polymerase II-specific	437	-0.369133	-1.3432	0.00254462	0.00860717	0.00449996	3359	tags=23%, list=16%, signal=20%	HNF1A/NRL/NFIB/ATF6B/PLAGL1/RFXAP/SOX12/MAFF/MEIS2/HOXB5/ZNF395/TP53/NFYC/PRDM2/MDM2/SMAD4/SIX1/NEUROD1/ZNF615/PBX2/RXRB/HOXB3/ZNF580/SOX17/NFATC3/GRHL2/PAX5/HNF4A/FOXF2/TFAP2E/KLF5/RORB/EGR3/ZNF33A/ZNF784/HOXC11/NDN/SPIB/PLAGL2/ETV5/MZF1/MEOX2/ARNT2/FOXO1/SOX4/FOXO4/MDM4/SOX18/ZNF629/ZNF76/ZNF24/AR/PBX1/GATA2/TBX5/HOXC13/MESP1/EHF/IRF6/SIX2/ZNF33B/FOXA1/ERG/SOX9/CREB3L4/DLX3/IRX6/MYCN/SMARCD3/FO…
BP	GO:0072006	nephron development	137	-0.477679	-1.5564	0.00257149	0.00867638	0.00453614	2084	tags=26%, list=10%, signal=24%	LIF/PLCE1/PECAM1/PTCH1/PBX1/OSR1/SIX2/SOX9/BCL2/TEK/CD34/IL6R/RET/HEYL/DLL1/IRX1/ANGPT1/MTSS1/WNT11/EGR1/TCF21/HNF1B/WNT4/COL4A3/SHH/COL4A4/FOXJ1/BMP2/PROM1/AGTR2/IRX2/NPNT/IRX3/CD24/KLF15/GPC3
BP	GO:0050657	nucleic acid transport	191	0.405695	1.47806	0.00264339	0.00885946	0.00463186	4353	tags=35%, list=21%, signal=28%	IGF2BP2/ALYREF/NUP37/ABCE1/NUP205/IGF2BP3/RAN/NMD3/NDC1/EIF4A3/NUP155/XPOT/SLBP/EIF5A2/NUP107/NUP54/FYTTD1/XPO1/NUP62/NCBP1/CPSF4/DDX39A/FIP1L1/NUP62CL/IGF2BP1/EIF5A/NUP85/SRSF9/EIF6/CPSF2/LSG1/CKAP5/SDAD1/YBX1/MAGOHB/CPSF3/NCBP2/THOC3/NSUN2/MX2/NUP210/MAGOH/AGFG1/QKI/PNPT1/KHSRP/NUP93/EIF4E/NUP153/HSF1/THOC7/G3BP2/SENP2/NPM1/BICD2/LRPPRC/POM121/POLR2D/POM121C/SEC13/PHAX/LTV1/NOL6/XPO5/NUP188/UPF2
BP	GO:0050658	RNA transport	191	0.405695	1.47806	0.00264339	0.00885946	0.00463186	4353	tags=35%, list=21%, signal=28%	IGF2BP2/ALYREF/NUP37/ABCE1/NUP205/IGF2BP3/RAN/NMD3/NDC1/EIF4A3/NUP155/XPOT/SLBP/EIF5A2/NUP107/NUP54/FYTTD1/XPO1/NUP62/NCBP1/CPSF4/DDX39A/FIP1L1/NUP62CL/IGF2BP1/EIF5A/NUP85/SRSF9/EIF6/CPSF2/LSG1/CKAP5/SDAD1/YBX1/MAGOHB/CPSF3/NCBP2/THOC3/NSUN2/MX2/NUP210/MAGOH/AGFG1/QKI/PNPT1/KHSRP/NUP93/EIF4E/NUP153/HSF1/THOC7/G3BP2/SENP2/NPM1/BICD2/LRPPRC/POM121/POLR2D/POM121C/SEC13/PHAX/LTV1/NOL6/XPO5/NUP188/UPF2
BP	GO:0006790	sulfur compound metabolic process	358	-0.382659	-1.36725	0.0026454	0.00885946	0.00463186	3955	tags=32%, list=19%, signal=26%	ACSL1/ST3GAL6/DLST/SPOCK3/MAT2A/DGAT2/ELOVL2/ACSF3/HEXA/GHR/PHGDH/ISCU/CBR4/CHST12/GSTM5/PMVK/IDUA/GLCE/MCEE/ACOT1/SULT1E1/APIP/CTNS/PAPSS2/GSTA3/MICAL1/MCCC2/ABHD14B/GCDH/BLMH/TXN2/MLYCD/CHST7/IBA57/GGT2/GSTM1/HMGCL/MVD/GSTM2/BTD/FITM2/METTL16/GSTT2B/ACACB/NDST1/CPS1/B4GAT1/CSAD/MGST2/CSPG5/FASN/PDK2/GSTM4/SUOX/MSRA/ACAT1/BAAT/ACSS2/GSTM3/MTHFR/HAGH/CDO1/OPLAH/SPOCK2/NUDT7/SLC1A1/DGAT1/PRELP/HSD…
CC	GO:0005770	late endosome	259	-0.408535	-1.42173	0.00267656	0.00894169	0.00467485	1782	tags=12%, list=9%, signal=11%	PCSK9/CDIP1/LAPTM4B/CD1E/CHMP1B/BAIAP3/SLC1A1/TMEM59/ABCA5/MVB12B/OSBPL1A/ATP7B/INSR/GFRA1/TMEM9/PLD3/MAP1LC3A/SORL1/SMIM22/NEDD4L/RHOB/LRRK2/LAMP3/CTSH/KCNQ1/PARM1/NAPSA/SFTPD/SFTPA1/SFTPA2/SFTPB/SFTPC
MF	GO:0016247	channel regulator activity	139	-0.468811	-1.53198	0.00269334	0.00897559	0.00469257	3662	tags=30%, list=18%, signal=25%	ITPR1/PACSIN3/ABCC9/LRRC52/INAFM1/CAMK2D/PTPN3/REM1/SGK1/TMPRSS3/PHPT1/HPCAL4/LRRC26/CHP1/DPP10/CABP4/FXYD1/PCSK9/FKBP1B/CACNB3/WNK2/BCL2/TSPAN13/LYNX1/KCNS3/RRAD/ADRB2/RANGRF/FXYD6/PRSS8/PRKCZ/INAFM2/AMIGO1/FXYD4/KCNE4/GPD1L/SCN4B/GEM/FXYD3/CFTR/NEDD4L/AMBP
MF	GO:0019001	guanyl nucleotide binding	365	0.350092	1.35371	0.00275359	0.00913139	0.00477402	3254	tags=27%, list=16%, signal=23%	GBP1/GBP5/GBP2/GBP4/GBP3/RHOV/TUBB6/IFI44L/TUBA1C/TUBA1B/RALB/RHOF/AK4/RHOBTB3/RAB31/RAC2/TGM2/RND3/EEF1A2/GNA15/TUBA4A/SAMHD1/GNA12/RAP2B/NME1/ARL4D/GPN1/RHOD/MX1/RHEBL1/RHOC/RAN/GIMAP2/RAB32/TUBG1/GIMAP4/NRAS/RAB27B/GNA13/RAB10/RAP2C/EHD1/TUBB/RAC3/ATL3/ARL9/RAB42/NUDT2/RALA/ARL14/ARF6/RRAS/RAB8B/RAB38/GBP6/RAB23/DNM1/GNAI2/RHEB/EFTUD2/GNAI3/GPN3/DNM1L/RAB35/OLA1/SRPRB/SCG5/RAC1/OPA1/ARF4/MTIF2…
MF	GO:0032561	guanyl ribonucleotide binding	365	0.350092	1.35371	0.00275359	0.00913139	0.00477402	3254	tags=27%, list=16%, signal=23%	GBP1/GBP5/GBP2/GBP4/GBP3/RHOV/TUBB6/IFI44L/TUBA1C/TUBA1B/RALB/RHOF/AK4/RHOBTB3/RAB31/RAC2/TGM2/RND3/EEF1A2/GNA15/TUBA4A/SAMHD1/GNA12/RAP2B/NME1/ARL4D/GPN1/RHOD/MX1/RHEBL1/RHOC/RAN/GIMAP2/RAB32/TUBG1/GIMAP4/NRAS/RAB27B/GNA13/RAB10/RAP2C/EHD1/TUBB/RAC3/ATL3/ARL9/RAB42/NUDT2/RALA/ARL14/ARF6/RRAS/RAB8B/RAB38/GBP6/RAB23/DNM1/GNAI2/RHEB/EFTUD2/GNAI3/GPN3/DNM1L/RAB35/OLA1/SRPRB/SCG5/RAC1/OPA1/ARF4/MTIF2…
BP	GO:0001890	placenta development	133	0.438422	1.50773	0.00277629	0.00918417	0.00480162	2466	tags=29%, list=12%, signal=26%	GJB2/FOSL1/GJB3/SPP1/STC1/ADAM19/PHLDA2/RSPO3/ADM/HIF1A/PLK4/SNAI1/ADA/CSF2/STC2/PLCD3/KRT19/E2F7/E2F8/PPARG/VDR/NDP/BIRC2/SOX15/WNT2/CCNF/MME/NOTCH2/MDFI/HTRA1/MAP2K1/PPARD/ITGB8/EOMES/CEBPB/GRB2/CASP8/TMED2/GJB5
BP	GO:2001234	negative regulation of apoptotic signaling pathway	213	0.379628	1.38931	0.00281548	0.00927835	0.00485086	3290	tags=34%, list=16%, signal=29%	SFRP2/MMP9/SNAI2/PLAUR/SERPINE1/FAS/SOD2/HIF1A/ITGAV/BRCA1/CD44/DDIAS/SNAI1/HMGB2/FASLG/CSF2/IL1B/TNFAIP3/IL1A/THBS1/HSPA1A/DNAJA1/ENO1/GCLM/ITGA6/IFI6/FIGNL1/FADD/GPX1/TNFSF10/BCL2L12/RFFL/ICAM1/PRELID1/HSPA1B/HSPB1/GNAI2/PSME3/TNFRSF10A/SLC35F6/GNAI3/PEA15/PPIF/ARMC10/AATF/RNF34/VDAC2/OPA1/TNF/CD74/CASP8/PPIA/ZC3HC1/CXCL12/LGALS3/HMOX1/BID/RPS6KB1/SIAH2/RELA/YAP1/TNFRSF10B/IL7/VNN1/BCL2L1/CFLAR…
CC	GO:0034399	nuclear periphery	127	0.436636	1.49725	0.00281848	0.00927835	0.00485086	3256	tags=31%, list=16%, signal=26%	KIF4A/CENPW/UHRF1/CENPF/LMNB1/CLIC4/PML/NUP205/LRIF1/SPARC/XPOT/VIM/SUV39H1/PCNA/GFI1/CFL1/NUP107/SMC3/PSMA6/CFL2/ALOX5/BLM/IFFO1/PRPF40A/CEBPB/CAD/RUVBL1/EIF6/SRPK1/RAD21/BASP1/EBNA1BP2/HAT1/STAG1/KRT8/NUP93/NUP153/RUVBL2/SNW1
BP	GO:0090276	regulation of peptide hormone secretion	203	-0.426044	-1.4466	0.00292826	0.00961635	0.00502757	3123	tags=31%, list=15%, signal=27%	MIDN/ABCC8/GPR27/CPT1A/ENHO/SIRT4/PRKCE/NEUROD1/ADRA2C/ITPR3/PHPT1/RFX3/RAPGEF4/CAPN10/GIPR/HNF4A/LRP5L/RAPGEF3/APLN/MCU/BLK/LRP5/SOX4/SIRT3/TRPM4/FKBP1B/ADCY5/SNAP25/RBP4/UCP2/MYRIP/CHGA/BAIAP3/FGB/SLC25A6/MPC2/PER2/PFKFB2/PICK1/KCNS3/DOC2B/CNR1/GRP/PIM3/SYT7/HADH/ILDR1/PLA2G6/ICA1/CACNA1D/HMGN3/IRS2/SLC25A4/FGA/ADRA2A/FAM3D/CFTR/KCNJ11/UCN3/FGG/NR0B2/FOXA2/CACNA2D2
BP	GO:0010950	positive regulation of endopeptidase activity	170	0.403298	1.43881	0.00302035	0.00989477	0.00517313	3290	tags=34%, list=16%, signal=29%	AIM2/S100A9/SFRP2/S100A8/ASPH/PMAIP1/IFI16/FAS/EGLN3/RIPK2/LAPTM5/MYC/PSME2/CLEC7A/XDH/FASLG/PML/CASP1/ARL6IP5/LYN/PPARG/JAK2/BCL10/PDCD5/LCK/PICALM/SERPINB3/PERP/FADD/TNFSF10/PSME1/FAM162A/PRELID1/CYCS/PYCARD/HSPD1/NKX3-1/PSME3/TNFRSF10A/SENP1/PSMD14/TNF/CASP8/ANP32B/HSPE1/BID/BAK1/NLRP3/MEFV/NLRP12/TNFRSF10B/CFLAR/PSENEN/DIABLO/BCL2L13/HSF1/KHDC1L/HTRA2
CC	GO:0045121	membrane raft	312	0.348855	1.32716	0.00307144	0.0100136	0.00523527	2623	tags=27%, list=13%, signal=24%	SLC2A1/SULF1/PDPN/S100A10/LY6K/CD14/FAS/CD8A/MYOF/CORO1C/PGK1/TUBA1B/PLSCR1/CD2/ITGB1/LCP2/ITGB2/ITGAM/THY1/MS4A4A/EFHD2/FASLG/LAT2/ATP1B3/KIF18A/BST2/RAP2B/PTPRC/HCK/ANXA2/LYN/PRNP/JAK2/CAV2/BCL10/EGFR/ABCA1/VDAC1/AHNAK/BIRC2/NTSR1/LCK/TLR6/RGS19/ADAM17/TUBB/MME/TLR1/SELPLG/SMURF2/STOML2/ANO1/CD4/FADD/OLR1/SYNJ2/SERPINH1/EFNA5/ICAM1/TNFRSF1A/GNAI2/TNFRSF10A/CBL/GNAI3/IRS1/PI4K2A/PAG1/TREM2/GPC1/…
CC	GO:0098857	membrane microdomain	312	0.348855	1.32716	0.00307144	0.0100136	0.00523527	2623	tags=27%, list=13%, signal=24%	SLC2A1/SULF1/PDPN/S100A10/LY6K/CD14/FAS/CD8A/MYOF/CORO1C/PGK1/TUBA1B/PLSCR1/CD2/ITGB1/LCP2/ITGB2/ITGAM/THY1/MS4A4A/EFHD2/FASLG/LAT2/ATP1B3/KIF18A/BST2/RAP2B/PTPRC/HCK/ANXA2/LYN/PRNP/JAK2/CAV2/BCL10/EGFR/ABCA1/VDAC1/AHNAK/BIRC2/NTSR1/LCK/TLR6/RGS19/ADAM17/TUBB/MME/TLR1/SELPLG/SMURF2/STOML2/ANO1/CD4/FADD/OLR1/SYNJ2/SERPINH1/EFNA5/ICAM1/TNFRSF1A/GNAI2/TNFRSF10A/CBL/GNAI3/IRS1/PI4K2A/PAG1/TREM2/GPC1/…
BP	GO:0050730	regulation of peptidyl-tyrosine phosphorylation	250	0.378547	1.41272	0.00310124	0.0100865	0.00527336	2546	tags=28%, list=12%, signal=24%	EREG/SFRP2/GREM1/CCL5/ITGA5/AREG/CD40/LILRB4/IFNG/RIPK2/TNFRSF18/ERRFI1/FCGR1A/CSF1R/CLCF1/CD44/NCAPG2/ITGB2/AFAP1L2/THY1/CLEC7A/SAMSN1/PARP9/CSF2/TGFA/RAP2B/IL18/PTPRC/SNX6/LILRA5/IL23A/CD3E/LYN/PRNP/JAK2/NRP1/EGFR/PARP14/IL11/CD300A/IL6/PAK2/IL15/RAP2C/ADAM17/NCF1/CD4/NOX4/NOD2/ITGB3/EFNA5/SHC1/ICAM1/IL31RA/CD80/TNFRSF1A/VEGFA/CBL/TREM2/OSM/TNF/CD74/TGFB1/SH2B3/PDGFC/SUZ12/SOCS1/PTPN11/PPP2CA
BP	GO:0051236	establishment of RNA localization	194	0.407022	1.48318	0.00315054	0.0102223	0.00534435	4353	tags=35%, list=21%, signal=28%	IGF2BP2/ALYREF/NUP37/ABCE1/NUP205/IGF2BP3/RAN/NMD3/NDC1/EIF4A3/NUP155/XPOT/SLBP/EIF5A2/NUP107/NUP54/FYTTD1/XPO1/NUP62/NCBP1/CPSF4/DDX39A/FIP1L1/NUP62CL/IGF2BP1/EIF5A/ATR/NUP85/SRSF9/EIF6/CPSF2/LSG1/CKAP5/SDAD1/YBX1/MAGOHB/CPSF3/NCBP2/THOC3/NSUN2/MX2/NUP210/MAGOH/AGFG1/QKI/PNPT1/KHSRP/NUP93/EIF4E/NUP153/HSF1/THOC7/G3BP2/SENP2/NPM1/BICD2/LRPPRC/POM121/POLR2D/POM121C/SEC13/PHAX/LTV1/NOL6/XPO5/NUP188…
BP	GO:0030072	peptide hormone secretion	241	-0.414347	-1.43695	0.00317981	0.0102925	0.00538109	3047	tags=29%, list=15%, signal=25%	ABCC8/GPR27/CPT1A/ENHO/SIRT4/PRKCE/NEUROD1/LTBP4/RAB11B/EDN1/ADRA2C/ITPR3/PHPT1/RFX3/RAPGEF4/CAPN10/GIPR/HNF4A/LRP5L/RAPGEF3/APLN/MCU/BLK/LRP5/SOX4/SIRT3/TRPM4/FKBP1B/ADCY5/SNAP25/RBP4/UCP2/MYRIP/CHGA/BAIAP3/FGB/SLC25A6/MPC2/PER2/PFKFB2/PICK1/KCNS3/DOC2B/CNR1/GRP/PIM3/SYT7/HADH/ILDR1/PLA2G6/ICA1/CACNA1D/HMGN3/SMPD3/IRS2/HNF1B/SLC25A4/FGA/PTPRN2/ADRA2A/FAM3D/CFTR/KCNJ11/UCN3/FAM3B/FGG/NR0B2/FOXA2/…
BP	GO:0001505	regulation of neurotransmitter levels	206	-0.426657	-1.45183	0.00329388	0.010622	0.00555336	3160	tags=24%, list=15%, signal=20%	SLC18A2/RIMS4/CHRNA5/HNMT/SYT4/NAPB/PREPL/GCHFR/GLUL/LIN7A/DRD1/DTNBP1/NAPA/LRTOMT/ALDH9A1/CSPG5/PPP1R9A/SNAP25/SYT2/BAIAP3/ATP1A2/SLC29A2/GPM6B/PER2/SYP/SLC6A4/CPLX2/DOC2B/CNR1/STX19/ALDH5A1/PNKD/CADPS2/SYT7/SLC29A4/ACHE/SLC29A1/VAMP2/ABAT/MAOB/STXBP1/PTPRN2/ADRA2A/ZNF219/LRRK2/UNC13B/MAOA/SLC22A3/SLC44A4
BP	GO:0046879	hormone secretion	294	-0.390116	-1.37564	0.00329731	0.010622	0.00555336	3047	tags=28%, list=15%, signal=24%	ABCC8/GPR27/CPT1A/AGT/ENHO/SIRT4/HCAR2/PRKCE/SMAD4/NEUROD1/LTBP4/RAB11B/FZD4/EDN1/ADRA2C/ITPR3/PHPT1/RFX3/RAPGEF4/CAPN10/GIPR/HNF4A/LRP5L/RAPGEF3/APLN/LIF/MCU/AGTR1/RAB11FIP1/BLK/LRP5/SOX4/SIRT3/TRPM4/FKBP1B/ADCY5/SNAP25/RBP4/UCP2/MYRIP/CHGA/RETN/BAIAP3/FGB/RAB11FIP3/SLC25A6/MPC2/PER2/PFKFB2/PICK1/KCNS3/DOC2B/INHA/CNR1/GRP/PIM3/SYT7/HADH/ILDR1/PLA2G3/PLA2G6/ICA1/CACNA1D/HMGN3/SMPD3/IRS2/HNF1B/SLC…
BP	GO:0009914	hormone transport	304	-0.395559	-1.39884	0.00335963	0.0107971	0.00564489	3047	tags=28%, list=15%, signal=24%	ABCC8/GPR27/CPT1A/AGT/ENHO/SIRT4/HCAR2/PRKCE/SMAD4/NEUROD1/LTBP4/RAB11B/FZD4/EDN1/ADRA2C/ITPR3/PHPT1/RFX3/RAPGEF4/CAPN10/GIPR/HNF4A/LRP5L/RAPGEF3/APLN/LIF/MCU/AGTR1/RAB11FIP1/BLK/LRP5/SOX4/SIRT3/TRPM4/FKBP1B/ADCY5/SNAP25/RBP4/UCP2/MYRIP/CHGA/RETN/BAIAP3/FGB/TTR/RAB11FIP3/SLC25A6/MPC2/PER2/PFKFB2/PICK1/KCNS3/DOC2B/INHA/CNR1/GRP/PIM3/SYT7/HADH/ILDR1/PLA2G3/PLA2G6/ICA1/CACNA1D/HMGN3/SMPD3/IRS2/HNF1B…
CC	GO:0005788	endoplasmic reticulum lumen	297	0.361521	1.37489	0.00340232	0.0109027	0.00570011	1442	tags=20%, list=7%, signal=19%	COL11A1/TNC/COL12A1/SPP1/COL1A1/COL3A1/LGALS1/FN1/COL5A2/PLAUR/COL6A1/COL1A2/VCAN/COL6A2/CALU/GPX8/APOL1/COL5A1/IGFBP3/COL15A1/COL7A1/COL6A3/B2M/P4HA1/CSF1/FKBP10/CTSC/FSTL3/FBN1/COL10A1/CERCAM/FMO1/ERAP2/LAMB1/COL17A1/TIMP1/PRSS23/FAM20C/COLGALT1/COL5A3/STC2/TMEM132A/RCN3/P4HA2/IL23A/COL8A1/TSPAN33/THBS1/COL8A2/EBI3/ARSI/RCN1/IL6/FSTL1/ADAMTS5/ADAMTSL4/PLOD3/IGFBP1/CD4
BP	GO:0071900	regulation of protein serine/threonine kinase activity	468	0.326677	1.28684	0.00340862	0.0109027	0.00570011	2593	tags=24%, list=13%, signal=22%	CXCL10/SFRP2/DKK1/CCNA2/CCNB1/CDK1/SAA1/CDKN3/CDC6/CCNB2/PLK1/EPHB2/CCNE1/CDKN2A/MDFIC/CKS2/CD40/IQGAP3/IFNG/RIPK2/HMGA2/CKS1B/ADAM8/PKMYT1/CSF1R/PBK/PKIB/RALB/GADD45A/FPR1/IGFBP6/YWHAG/DBF4/THY1/DUSP5/PTPN22/IL1B/IRAK2/TNFAIP3/CDC25C/EZH2/TGFA/PTPRC/INCENP/MLKL/THBS1/CDC25A/LYN/DNAJA1/SFN/CEMIP/EGFR/TRIB3/CD300A/PSRC1/MST1R/ACTB/TLR6/SERPINB3/CCNF/ADAM17/SPRED3/PDCD10/DUSP14/HERC5/CCND1/NOD2/IRA…
MF	GO:0046873	metal ion transmembrane transporter activity	421	-0.378017	-1.36731	0.00343493	0.010961	0.00573057	2532	tags=16%, list=12%, signal=14%	SLC39A7/ITPR3/CACNA2D3/KCNC3/GPM6A/SLC4A5/LRRC26/SLC9A2/SLC5A2/SLC11A2/NIPAL3/KCNH3/MCU/SCN3A/SLC28A2/KCNK1/TRPM4/FKBP1B/SNAP25/KCNJ8/CACNB3/SLC1A1/ATP12A/KCNK15/SLC41A1/KCNJ5/ATP1A2/KCND3/SLC5A9/CACNB1/ATP7B/CACNA1H/SLC6A4/KCNK5/KCNS3/SLC24A3/CNR1/KCNK17/TMEM37/SLC40A1/SLC12A2/SLC5A1/FXYD4/KCNH2/TRPC6/SLC13A2/CACNA1D/ATP1A1/KCNE4/ATP2A3/SCN4B/SCN7A/SLC5A8/SLC4A4/ATP2C2/CACHD1/SCNN1A/SLC34A2/AQP1…
BP	GO:0032273	positive regulation of protein polymerization	121	0.427182	1.46637	0.00346662	0.0110221	0.0057625	3654	tags=42%, list=18%, signal=35%	MET/CCL11/CCL26/CCL21/PFN2/HCK/NCK1/ARPC1B/ARPC1A/ACTR3/HSPA1A/CLIP1/PSRC1/CCL24/CDC42EP2/NCKAP1L/WAS/VASP/ARPC3/ARPC2/ARF6/CDK5R1/ICAM1/NAV3/PYCARD/HSPA1B/ACTR2/CORO1A/HSP90AA1/WASF1/GRB2/RAC1/CDC42EP3/PAK1/MAPRE1/GMFB/CKAP5/BAIAP2L1/NCKAP1/SNX9/WASL/GMFG/CYFIP1/ARPC5/NIN/MAP1B/FER/BAG4/AP1AR/CDK5RAP2/ARPC4
MF	GO:0003924	GTPase activity	294	0.358703	1.35944	0.00347037	0.0110221	0.0057625	3036	tags=28%, list=15%, signal=24%	GBP1/GBP5/GBP2/GBP4/GBP3/RHOV/TUBB6/TUBA1C/TUBA1B/RGS20/RGS10/RALB/RHOF/RHOBTB3/RAB31/RAC2/RND3/EEF1A2/GNA15/TUBA4A/GNA12/RAP2B/ARL4D/GPN1/RHOD/MX1/RHEBL1/RHOC/RAN/RAB32/TUBG1/NUDT1/NRAS/RAB27B/GNA13/RAB10/GNG10/RGS19/RAP2C/TUBB/RAC3/ATL3/RAB42/RALA/ARF6/RRAS/RAB8B/RAB38/GBP6/RAB23/DNM1/GNAI2/RHEB/EFTUD2/GNAI3/GPN3/DNM1L/RAB35/RAC1/OPA1/ENTPD7/RASA1/ARF4/MTIF2/RHOG/RAB7A/RAB8A/RAP1B/LSG1/RGS1/GNG…
BP	GO:0070372	regulation of ERK1 and ERK2 cascade	275	0.372643	1.40781	0.00359472	0.0113903	0.00595501	2499	tags=29%, list=12%, signal=26%	GBP1/CCL8/CCL13/FN1/CCL5/CCL4/CCL7/CCL11/EPHB2/FAM83D/P2RY6/CCL3/HAVCR2/RIPK2/CCL26/ERRFI1/SEMA7A/CCL4L1/CSF1R/CD44/CCL21/TPBG/S100A7/CCL2/CCR1/SIRPA/CHI3L1/CCL18/PTPN22/IL1B/PTPRC/LYN/CAMK2N1/XCL2/NRP1/YWHAZ/EGFR/CCL24/PRKCA/SPRED3/EMILIN1/NOTCH2/FPR2/AKAP12/CD4/NOD2/STYX/CCL20/GPNMB/RRAS/MAP2K1/TLR4/SHC1/CCL22/ICAM1/PYCARD/GNAI2/APOE/ITGB1BP1/TNIP1/CRKL/PDGFRA/TREM2/HLA-DRB1/TNF/SPRED1/NPTN/CD7…
CC	GO:0016323	basolateral plasma membrane	209	-0.41308	-1.40877	0.00364866	0.011522	0.00602386	3459	tags=33%, list=17%, signal=27%	CASR/CDH17/SYNJ2BP/SLC39A8/CDH16/SLC14A1/ARRB2/PKD1/SLC39A5/MAP7/MYO1D/CD300LG/ANK2/DSTYK/PALM/LIN7A/EZR/SLC38A3/MLC1/ABCC5/NOD1/ERBB4/MEGF11/EPCAM/LEPR/DLG3/CA2/SLC16A12/EPB41/SLC51B/SLC41A1/SLC29A2/CXADR/CLDN7/PTH1R/MARVELD2/TEK/CLDN8/CD81/ATP7B/SPEF1/DISP1/SLC29A4/SLC40A1/SLC29A1/ABCA8/ARRB1/ABCC6/HPGD/ERBB3/ATP1A1/ABCC4/CEACAM5/SLCO4C1/ATP6V1B1/RAB17/ADRA2A/SLC47A1/SLC4A4/AQP1/GPIHBP1/SLC7A8/…
BP	GO:0010469	regulation of signaling receptor activity	182	0.399074	1.44257	0.00365973	0.011522	0.00602386	2191	tags=19%, list=11%, signal=17%	PLAU/EREG/GREM1/DKK1/EPHB2/AREG/LILRB4/IFNG/SERPINE1/PHLDA2/ERRFI1/HIF1A/ITGB1/NCAPG2/CCL2/FCGR2B/TGFA/IL18BP/SNX6/PPARG/JAK2/NRP1/ADAM17/NCF1/CCR2/SHC1/NETO1/HOMER1/LY6E/BICD1/CBL/TNF/LYPD1/NETO2
BP	GO:1902107	positive regulation of leukocyte differentiation	151	0.419339	1.46381	0.00367034	0.011522	0.00602386	3121	tags=38%, list=15%, signal=33%	ANXA1/IL2RA/MMP14/LILRB4/IFNG/LILRB2/RIPK2/ADAM8/TNFSF4/AXL/CD86/CSF1/CCR1/GPR68/ADA/TYROBP/GATA3/IL18/PTPRC/IL23A/FOXP3/PRKDC/HLA-DRA/IL12RB1/IL15/PNP/HLA-G/PRKCA/NCKAP1L/NOTCH2/CD4/FADD/TNFSF9/IL7R/ROR2/SASH3/EVI2B/CD80/TREM2/IL4R/HLA-DRB1/TNF/CD74/TGFB1/CASP8/CD27/ATP11C/SOCS1/ZAP70/NLRP3/BTK/GLI3/IL7/KLF10/VNN1/HCLS1/RUNX1/RUNX3
BP	GO:1903708	positive regulation of hemopoiesis	151	0.419339	1.46381	0.00367034	0.011522	0.00602386	3121	tags=38%, list=15%, signal=33%	ANXA1/IL2RA/MMP14/LILRB4/IFNG/LILRB2/RIPK2/ADAM8/TNFSF4/AXL/CD86/CSF1/CCR1/GPR68/ADA/TYROBP/GATA3/IL18/PTPRC/IL23A/FOXP3/PRKDC/HLA-DRA/IL12RB1/IL15/PNP/HLA-G/PRKCA/NCKAP1L/NOTCH2/CD4/FADD/TNFSF9/IL7R/ROR2/SASH3/EVI2B/CD80/TREM2/IL4R/HLA-DRB1/TNF/CD74/TGFB1/CASP8/CD27/ATP11C/SOCS1/ZAP70/NLRP3/BTK/GLI3/IL7/KLF10/VNN1/HCLS1/RUNX1/RUNX3
CC	GO:0009925	basal plasma membrane	238	-0.41025	-1.42169	0.0038211	0.0119675	0.00625677	3459	tags=32%, list=17%, signal=27%	CASR/CDH17/SYNJ2BP/SLC39A8/CDH16/SLC14A1/ARRB2/PKD1/SLC39A5/MAP7/MYO1D/CD300LG/ANK2/LDLRAP1/DSTYK/PALM/LIN7A/CLDN4/EZR/SLC38A3/MLC1/ABCC5/NOD1/ERBB4/MEGF11/EPCAM/LEPR/DLG3/CA2/SLC16A12/EPB41/SLC51B/SLC41A1/SLC29A2/CXADR/CLDN7/PTH1R/MARVELD2/TEK/CLDN8/CD81/ATP7B/SLC27A1/SPEF1/MUC20/CD34/OSCP1/SHROOM4/DISP1/SLC29A4/SLC40A1/SLC12A2/SLC29A1/ABCA8/ARRB1/ABCC6/HPGD/ERBB3/ATP1A1/ABCC4/CEACAM5/SLCO4C1/AT…
CC	GO:0032838	plasma membrane bounded cell projection cytoplasm	194	-0.434353	-1.46361	0.00387908	0.012121	0.00633704	4323	tags=39%, list=21%, signal=31%	GABARAPL1/TTC30B/PAFAH1B1/CCDC113/TRIM46/SPATA4/CALY/AP3B2/AP3S2/DNAH7/KIF3A/LCA5L/AMBRA1/MAPK8IP3/CFAP61/KIF5C/DZIP1L/CCDC39/ARL8A/DNAH10/DNAH2/TRAK2/DNAH3/TRAK1/DNAH6/WDR35/CFAP74/DNAL1/CFAP46/DNAH1/DYNC2H1/CFAP70/DYNC2LI1/MAK/LCA5/CCDC40/DNAJB13/EFHC2/DTNBP1/IFT57/BBS5/HIP1R/GABARAP/MAP2/ARC/CCDC65/KIF1A/CCDC96/DNAH9/SPAG17/KIF19/CFAP43/DNAI1/AKAP14/AK8/GAS8/RSPH9/WLS/KIF1C/DRC1/DNAH5/DNAAF1/S…
BP	GO:0006401	RNA catabolic process	396	0.331976	1.28843	0.00402681	0.0125536	0.00656322	3551	tags=28%, list=17%, signal=23%	PSMB9/IGF2BP2/OAS2/RNASE2/PSMB8/PSME2/FEN1/RNASEH2A/PSMB10/E2F1/IGF2BP3/HSPA1A/PATL1/YWHAZ/EIF4A3/HSPA8/PSMD2/VIM/XRN1/PSMC2/PRKCA/PSMB3/SAMD4A/PSMA5/CARHSP1/PLEKHN1/HELZ2/PSMD12/RNASE6/PSMA6/PSME1/RNASEH1/HSPA1B/PSMB7/XPO1/EXOSC2/HSPB1/MOV10/RPS26/POP1/NCBP1/SET/PSME3/PSMC4/MYD88/UBC/DKC1/MRTO4/SLFN13/LSM6/PSMD14/IGF2BP1/SMG8/PSMB4/EXOSC3/PSMD11/LARP1/DHX36/ZPR1/MEX3D/PSMD3/LSM5/RPL35/EIF4G1/TBR…
BP	GO:0045766	positive regulation of angiogenesis	148	0.427409	1.48487	0.00417439	0.012954	0.00677255	2047	tags=26%, list=10%, signal=24%	SFRP2/GREM1/SPHK1/VEGFC/ADAM12/ITGA5/CCL11/CYBB/ANGPTL4/CD40/SERPINE1/CXCL8/C3AR1/HMGA2/ADM/TWIST1/HIF1A/ITGB1/BRCA1/CHI3L1/ITGB2/CCBE1/IL1B/PKM/IL1A/HK2/THBS1/CYP1B1/MTDH/CCL24/PRKCA/RRAS/EPHA1/HSPB1/VEGFA/ETS1/PIK3CD/ITGB8/ITGAX
BP	GO:1904018	positive regulation of vasculature development	148	0.427409	1.48487	0.00417439	0.012954	0.00677255	2047	tags=26%, list=10%, signal=24%	SFRP2/GREM1/SPHK1/VEGFC/ADAM12/ITGA5/CCL11/CYBB/ANGPTL4/CD40/SERPINE1/CXCL8/C3AR1/HMGA2/ADM/TWIST1/HIF1A/ITGB1/BRCA1/CHI3L1/ITGB2/CCBE1/IL1B/PKM/IL1A/HK2/THBS1/CYP1B1/MTDH/CCL24/PRKCA/RRAS/EPHA1/HSPB1/VEGFA/ETS1/PIK3CD/ITGB8/ITGAX
BP	GO:0033500	carbohydrate homeostasis	212	-0.409803	-1.39944	0.00419732	0.0129657	0.00677866	3167	tags=28%, list=15%, signal=24%	IGF1R/ERN1/ENDOG/GPR27/WDR35/PRKCE/NEUROD1/PCK1/RAB11B/WFS1/PHPT1/SIRT1/HNF4A/LRP5L/PIK3R1/MCU/LEPR/LRP5/GAS6/FOXO1/SOX4/PDK2/TRPM4/FKBP1B/ADCY5/PTCH1/RBP4/UCP2/ASPSCR1/BAIAP3/FOXA1/NGFR/INPP5K/INSR/MPC2/BACE2/CNR1/PPARGC1A/PIM3/PLA2G6/SLC29A1/SESN3/HMGN3/FOXA3/IRS2/PTPRN2/FGFR4/CRY2/ADRA2A/PDK4/CEBPA/CFTR/KCNJ11/CPB2/UNC13B/KLF15/FAM3B/FOXA2/AGER
BP	GO:0042593	glucose homeostasis	212	-0.409803	-1.39944	0.00419732	0.0129657	0.00677866	3167	tags=28%, list=15%, signal=24%	IGF1R/ERN1/ENDOG/GPR27/WDR35/PRKCE/NEUROD1/PCK1/RAB11B/WFS1/PHPT1/SIRT1/HNF4A/LRP5L/PIK3R1/MCU/LEPR/LRP5/GAS6/FOXO1/SOX4/PDK2/TRPM4/FKBP1B/ADCY5/PTCH1/RBP4/UCP2/ASPSCR1/BAIAP3/FOXA1/NGFR/INPP5K/INSR/MPC2/BACE2/CNR1/PPARGC1A/PIM3/PLA2G6/SLC29A1/SESN3/HMGN3/FOXA3/IRS2/PTPRN2/FGFR4/CRY2/ADRA2A/PDK4/CEBPA/CFTR/KCNJ11/CPB2/UNC13B/KLF15/FAM3B/FOXA2/AGER
MF	GO:0005244	voltage-gated ion channel activity	194	-0.433526	-1.46082	0.00421884	0.0129729	0.00678245	2505	tags=18%, list=12%, signal=16%	CACNA2D3/KCNC3/LRRC26/KCNH3/CLCNKA/CLCN6/SCN3A/KCNK1/SNAP25/KCNJ8/CACNB3/KCNJ5/CLCNKB/KCND3/CACNB1/CACNA1H/KCNK5/KCNS3/CNR1/KCNK17/CLIC3/TMEM37/KCNH2/CACNA1D/KCNE4/SCN4B/SCN7A/CACHD1/KCNJ15/KCNJ11/CLIC5/KCNK3/KCNQ1/CLIC6/CACNA2D2
MF	GO:0022832	voltage-gated channel activity	194	-0.433526	-1.46082	0.00421884	0.0129729	0.00678245	2505	tags=18%, list=12%, signal=16%	CACNA2D3/KCNC3/LRRC26/KCNH3/CLCNKA/CLCN6/SCN3A/KCNK1/SNAP25/KCNJ8/CACNB3/KCNJ5/CLCNKB/KCND3/CACNB1/CACNA1H/KCNK5/KCNS3/CNR1/KCNK17/CLIC3/TMEM37/KCNH2/CACNA1D/KCNE4/SCN4B/SCN7A/CACHD1/KCNJ15/KCNJ11/CLIC5/KCNK3/KCNQ1/CLIC6/CACNA2D2
BP	GO:0036294	cellular response to decreased oxygen levels	199	0.38301	1.39999	0.00424613	0.0130272	0.00681083	3245	tags=37%, list=16%, signal=32%	PSMB9/CCNA2/CCNB1/STC1/PMAIP1/CYBB/EGLN3/ADAM8/TWIST1/HIF1A/PGK1/AK4/PSMB8/MYC/EIF4EBP1/PSME2/HILPDA/PSMB10/E2F1/NDRG1/CA9/STC2/BRIP1/ENO1/PSMD2/NPEPPS/CARD16/PSMC2/BACH1/PSMB3/SUV39H1/PSMA5/PDK3/CUL2/IRAK1/PSMD12/PSMA6/PSME1/FAM162A/ICAM1/PSMB7/VEGFA/NKX3-1/PSME3/PSMC4/CBL/UBC/PPARD/DNM1L/PDK1/SUV39H2/VASN/PSMD14/OPA1/PSMB4/PSMD11/UBQLN1/PSMD3/PSMD8/HMOX1/PSMB2/KCNMB1/PSMD9/PSMC1/PSMA7/KCND2/TBL…
CC	GO:0045178	basal part of cell	256	-0.402242	-1.39642	0.00434904	0.0133128	0.00696011	3459	tags=32%, list=17%, signal=27%	CASR/CDH17/SYNJ2BP/SLC39A8/CDH16/SLC14A1/ARRB2/PKD1/SLC39A5/MAP7/MYO1D/CD300LG/ANK2/LDLRAP1/DSTYK/PALM/LIN7A/CLDN4/EZR/EDN1/SLC38A3/MLC1/ABCC5/NOD1/SLC11A2/ERBB4/MEGF11/CLDN11/EPCAM/REG1A/LEPR/DLG3/CA2/SLC16A12/EPB41/SLC51B/SLC41A1/SLC29A2/CXADR/CLDN7/PTH1R/MARVELD2/TEK/CLDN8/CD81/ATP7B/SLC27A1/SPEF1/MUC20/CD34/OSCP1/SHROOM4/DISP1/SLC29A4/SLC40A1/SLC12A2/SLC29A1/ABCA8/ARRB1/ABCC6/HPGD/ERBB3/ATP1A…
MF	GO:0001216	DNA-binding transcription activator activity	441	-0.363745	-1.32228	0.00454684	0.0138868	0.00726025	3359	tags=23%, list=16%, signal=20%	HNF1A/NRL/NFIB/ATF6B/PLAGL1/RFXAP/SOX12/MAFF/MEIS2/HOXB5/ZNF395/TP53/NFYC/PRDM2/MDM2/SMAD4/SIX1/NEUROD1/ZNF615/PBX2/RXRB/HOXB3/ZNF580/SOX17/NFATC3/GRHL2/PAX5/HNF4A/FOXF2/TFAP2E/KLF5/RORB/EGR3/ZNF33A/ZNF784/HOXC11/NDN/SPIB/PLAGL2/ETV5/MZF1/MEOX2/ARNT2/FOXO1/SOX4/FOXO4/MDM4/SOX18/ZNF629/ZNF76/ZNF24/AR/PBX1/GATA2/TBX5/HOXC13/MESP1/EHF/IRF6/SIX2/ZNF33B/FOXA1/ERG/SOX9/CREB3L4/DLX3/IRX6/MYCN/SMARCD3/FO…
BP	GO:2000045	regulation of G1/S transition of mitotic cell cycle	144	0.416128	1.44567	0.00458214	0.0139554	0.00729608	3387	tags=35%, list=16%, signal=30%	ANXA1/CCNB1/CDK1/CDC6/CDKN2A/AURKA/GTSE1/GADD45A/AIF1/PSME2/CCL2/KIF14/PML/E2F1/CDC25C/EZH2/CDK2/CDK6/E2F7/SLFN11/UBE2E2/PRKDC/E2F8/SFN/EGFR/RBL1/DACT1/ADAM17/RDX/CCND1/PCNA/GPNMB/PSME1/MTBP/PSME3/RFWD3/CARM1/CDK4/EIF4G1/CDKN2C/CCND2/BID/TFDP1/E2F4/CHEK2/TRIAP1/PLK2/LSM11/ZNF385A/SENP2/PLRG1
MF	GO:0003779	actin binding	425	0.341065	1.32361	0.00458991	0.0139554	0.00729608	3389	tags=31%, list=16%, signal=27%	GBP1/ANLN/FSCN1/TNS4/FLNC/PDLIM4/KLHL5/IQGAP3/PPP1R18/CORO1C/ZNF185/PLEC/ITGB1/CCR5/AIF1/TPM4/PDLIM7/PFN2/TMSB10/PALLD/FHOD3/PDLIM5/ACTN1/LCP1/MYO1G/MYO1E/WIPF1/DIAPH3/FLNA/KIF18A/TWF1/SPTB/PANX1/ARPC1B/ARPC1A/ACTR3/FXYD5/CALD1/MSRB1/VCL/ALDOA/ANXA8/ANTXR1/TPM3/CAPZA1/EGFR/CAPZA2/FMNL1/MARCKS/CCDC88A/CAPG/COTL1/GJB6/FHL3/MYO7A/CNN3/SSH1/GAS2L3/RDX/WAS/PSTPIP1/AFAP1/MYO5A/NOD2/PLS3/VASP/ARPC3/ARPC…
BP	GO:0097553	calcium ion transmembrane import into cytosol	130	0.426246	1.46348	0.00466709	0.0141365	0.00739075	2241	tags=19%, list=11%, signal=17%	CXCL10/CXCL9/CXCL11/P2RY6/CCL3/CCR5/CCL21/THY1/FASLG/GSTO1/PTPRC/TMEM38B/LYN/PRNP/CEMIP/NTSR1/LCK/TRPV2/TRPM2/CORO1A/UBASH3B/MCOLN2/TRPA1/DDIT3/GRIN2D
BP	GO:0006813	potassium ion transport	225	-0.415476	-1.42512	0.00467036	0.0141365	0.00739075	5383	tags=40%, list=26%, signal=30%	KCNA3/KCNN2/YWHAE/KCNIP2/KCNK9/KCNK16/KCNE2/KCNE3/HCN1/SLC9A8/NPPA/SLC9A1/HCN3/EDN3/KCNS1/KCNMB2/KCNAB3/DNM2/ACTN2/KCNU1/DRD2/KCNJ2/PTK2B/KCNC4/KCNIP3/TMEM175/ANK3/KCNQ4/SLC12A4/KCNJ16/SLC9A4/CD63/KCNJ1/PKD2L1/KCNH8/HCN4/ABCC9/KCNH6/LRRC52/ADCYAP1/KCNA5/ATP4B/ABCC8/ANK2/KCNC3/DRD1/CASQ2/LRRC26/CHP1/SLC9A2/DPP10/KCNRG/FXYD1/KCNH3/KLHL24/KCNK1/SNAP25/KCNJ8/ATP12A/KCNK15/KCNJ5/WWP2/WNK2/ATP1A2/KCND3…
BP	GO:0060041	retina development in camera-type eye	142	-0.46235	-1.51606	0.00468092	0.0141368	0.00739092	3605	tags=36%, list=17%, signal=30%	AHI1/CLN8/PDE6B/NAGLU/ACVRL1/NRL/SMARCA4/NTRK2/NPHP1/THRB/NEUROD1/PROX1/CELF4/FZD4/GPM6A/SLC4A5/CABP4/LRP5L/RHOJ/ZNF513/RORB/MEGF11/PTPRM/ATP8A2/ROM1/USH1C/TUB/LRP5/RBP4/VAX2/LRP6/RAB11FIP4/SLC1A1/SOX9/DLL4/CDON/SDK2/LPCAT1/ARHGEF15/LAMC3/SMARCD3/RET/ACHE/DLL1/IHH/PTN/SDK1/OBSL1/TSPAN12/PROM1/MFSD2A
BP	GO:0007568	aging	283	0.355507	1.34388	0.00476021	0.0143442	0.00749938	2228	tags=24%, list=11%, signal=21%	GJB2/DKK1/LOXL2/FOXM1/CCL11/KRT16/HMGA1/C1QA/CDKN2A/VCAM1/AURKB/SERPINE1/BCL2A1/HMGA2/SOD2/ADM/KYNU/TWIST1/CHEK1/TIMP2/B2M/RAD54L/CTSC/ITGB2/TYMS/ADA/PML/TIMP1/SPI1/CDK6/KRT14/PRKDC/PRNP/FBXO5/KIR2DL4/RBL1/EIF2S1/NUDT1/GCLM/IL15/PICALM/GJB6/HLA-G/MME/NFKB2/AMFR/IGFBP1/CLDN1/NEK6/ATG7/NOX4/IRAK1/MAP2K1/BCL2L12/ICAM1/TGFB3/LIMS1/NUP62/BRCA2/COMP/CARM1/GRB2/MSH6/OPA1/PAWR/CACYBP/ATR
MF	GO:0008509	anion transmembrane transporter activity	447	-0.36136	-1.31628	0.00477465	0.0143558	0.00750541	3504	tags=24%, list=17%, signal=21%	SLC35A4/SLC38A11/SLC35A1/CDH17/SLC39A8/SLC7A9/SLC14A1/SLCO3A1/SLC26A5/SLC37A1/SLC18A2/HPX/CTNS/SLC2A11/SLC43A2/SLC25A20/LMBRD1/SLC16A5/SLC4A3/ABCG1/SLC25A38/SLC38A8/TTYH2/SLC26A11/MFSD10/CLDN4/SLC25A11/SLC44A2/SLC38A3/BEST4/SIDT2/SLC45A4/ANO5/ABCC5/SLC4A5/SLC38A10/SLCO2A1/SLC9A2/SLC5A2/FXYD1/SLC25A25/SLC25A33/SFXN2/CLCNKA/CLCN6/OCA2/PCYOX1/SLC7A10/SLC28A2/SLC16A12/SLC25A42/GABRP/RBP4/CD320/SLC1A1…
MF	GO:0070851	growth factor receptor binding	139	0.427412	1.47533	0.00492518	0.0147755	0.00772488	2583	tags=29%, list=13%, signal=25%	EREG/GREM1/VEGFC/ITGA5/AREG/PLSCR1/CSF2/IL1B/GATA3/TGFA/IL1RN/IL1A/IL27RA/LYN/IL36RN/JAK2/IL12RB1/IL11/CCDC88A/IL6/FAM83B/ADAM17/IL1RAP/ITGB3/SHC1/ERAP1/PYCARD/VEGFA/MYD88/FGF5/CBL/PDGFRA/CD2AP/GRB2/NPTN/ARF4/TRIP6/FLRT2/PDGFC/SDCBP
CC	GO:0030176	integral component of endoplasmic reticulum membrane	144	0.413954	1.43811	0.00497419	0.0148896	0.00778448	3774	tags=35%, list=18%, signal=29%	TAP1/TAP2/ELOVL6/B2M/HLA-B/HSD11B1/HLA-F/HLA-DQA1/HLA-C/HLA-DQA2/HLA-DRA/HLA-A/HLA-G/HLA-DPA1/AMFR/ANKLE2/ARL6IP1/SCD/ESYT1/RTN4/DERL1/PORCN/SAMD8/HLA-DRB1/DERL3/CD74/ELOVL3/DHRS9/SLC37A2/SGPL1/TRAM2/EXT1/TMEM33/HLA-DRB5/ELOVL7/TBL2/SLC35B4/EMC1/TAPBP/SEC61A1/RCE1/SLC37A3/ELOVL4/INSIG2/ACER3/PIGK/HLA-E/EMC4/HLA-DPB1/ELOVL5
BP	GO:0007369	gastrulation	169	0.404622	1.44105	0.00511566	0.0152792	0.0079882	893	tags=17%, list=4%, signal=17%	COL11A1/SFRP2/COL12A1/DKK1/MMP9/FN1/COL5A2/ITGA5/COL6A1/MMP14/LAMB3/TXNRD1/INHBA/COL5A1/HMGA2/ITGB4/ITGAV/ITGA2/COL7A1/ITGB1/ITGA3/SNAI1/ITGB2/DUSP5/LAMB1/MMP2/PHLDB2/IL1RN/COL8A1
BP	GO:0071453	cellular response to oxygen levels	216	0.384177	1.40745	0.00521241	0.0155339	0.00812135	3245	tags=37%, list=16%, signal=31%	PSMB9/CCNA2/CCNB1/STC1/PMAIP1/CYBB/FAS/EGLN3/ADAM8/TWIST1/HIF1A/PGK1/AK4/PSMB8/MYC/EIF4EBP1/PSME2/HILPDA/PSMB10/E2F1/NDRG1/CA9/STC2/BRIP1/PPARG/ENO1/PSMD2/NPEPPS/CARD16/PSMC2/BACH1/PSMB3/SUV39H1/PSMA5/PDK3/CUL2/ATG7/IRAK1/PSMD12/PSMA6/PSME1/FAM162A/ICAM1/PSMB7/VEGFA/NKX3-1/PSME3/PSMC4/CBL/UBC/PPARD/DNM1L/PDK1/SUV39H2/VASN/DNMT3B/PSMD14/OPA1/PSMB4/PSMD11/UBQLN1/PSMD3/PSMD8/HMOX1/PSMB2/KCNMB1/PSMD9…
BP	GO:0001736	establishment of planar polarity	122	0.438969	1.50525	0.00527043	0.0156379	0.00817573	4067	tags=51%, list=20%, signal=41%	SFRP2/PSMB9/CTHRC1/DKK1/GPC6/RSPO3/SAPCD2/PSMB8/PSME2/PSMB10/PSMD2/PSMC2/AP2M1/DACT1/PSMB3/PSMA5/SMURF2/ROR2/PSMD12/PSMA6/PSME1/PSMB7/AP2S1/PSME3/PSMC4/VANGL1/PSMD14/RAC1/BRSK1/PSMB4/PSMD11/AP2A1/PSMD3/WNT7A/WDR1/PSMD8/PSMB2/DAB2/CELSR3/PSMD9/PSMC1/PSMA7/RHOA/TIAM1/ROR1/PSMA4/PSMC5/PSMD10/AP2B1/SMURF1/CLTC/PSMC6/PSMB1/PSMA3/PSMD7/DVL3/FZD2/PSMD4/DVL1/SEC24B/PSMD5/PFN1
BP	GO:0007164	establishment of tissue polarity	122	0.438969	1.50525	0.00527043	0.0156379	0.00817573	4067	tags=51%, list=20%, signal=41%	SFRP2/PSMB9/CTHRC1/DKK1/GPC6/RSPO3/SAPCD2/PSMB8/PSME2/PSMB10/PSMD2/PSMC2/AP2M1/DACT1/PSMB3/PSMA5/SMURF2/ROR2/PSMD12/PSMA6/PSME1/PSMB7/AP2S1/PSME3/PSMC4/VANGL1/PSMD14/RAC1/BRSK1/PSMB4/PSMD11/AP2A1/PSMD3/WNT7A/WDR1/PSMD8/PSMB2/DAB2/CELSR3/PSMD9/PSMC1/PSMA7/RHOA/TIAM1/ROR1/PSMA4/PSMC5/PSMD10/AP2B1/SMURF1/CLTC/PSMC6/PSMB1/PSMA3/PSMD7/DVL3/FZD2/PSMD4/DVL1/SEC24B/PSMD5/PFN1
BP	GO:0050731	positive regulation of peptidyl-tyrosine phosphorylation	188	0.3875	1.40597	0.00528346	0.0156423	0.00817802	2210	tags=27%, list=11%, signal=24%	EREG/GREM1/CCL5/ITGA5/AREG/CD40/IFNG/RIPK2/TNFRSF18/FCGR1A/CSF1R/CLCF1/CD44/NCAPG2/AFAP1L2/CLEC7A/PARP9/CSF2/TGFA/IL18/PTPRC/LILRA5/IL23A/CD3E/LYN/PRNP/JAK2/NRP1/PARP14/IL11/IL6/PAK2/IL15/ADAM17/NCF1/CD4/NOX4/NOD2/ITGB3/EFNA5/ICAM1/IL31RA/CD80/TNFRSF1A/VEGFA/TREM2/OSM/TNF/CD74/TGFB1
CC	GO:0010008	endosome membrane	485	0.316046	1.25041	0.00529849	0.0156525	0.00818338	3450	tags=28%, list=17%, signal=24%	STEAP1/CD274/DKK1/ANXA1/SPHK1/RHOV/STEAP2/PDLIM4/MMD/CD14/SNX10/PLIN3/CORO1C/OPTN/FCGR1A/B2M/HLA-B/RAB31/GNPNAT1/HLA-F/DTX3L/SLC9A7/HLA-DQA1/PML/PMEPA1/IRAK2/NDRG1/RAP2B/ANXA2/SNX6/RHOD/HLA-C/HLA-DQA2/TLR8/TFRC/SLC39A14/MRC1/ANXA8/SNX21/ANTXR1/KIR2DL4/HLA-DRA/EGFR/SLA2/HLA-A/SH3GL1/CD8B/RAB27B/SYNDIG1/RAB10/AP2M1/SNX8/HLA-G/ANTXR2/RAP2C/EHD1/HLA-DPA1/SLC15A3/TMEM150B/SNX20/CHMP5/IRAK1/DNAJC13/GPN…
BP	GO:0018105	peptidyl-serine phosphorylation	303	0.352593	1.339	0.005313	0.0156612	0.0081879	3706	tags=27%, list=18%, signal=23%	SFRP2/DKK1/CCNB1/CDK1/PLK1/AURKA/AURKB/IFNG/TTK/RIPK2/HMGA2/BCAR3/DDIT4/GADD45A/CD44/PFN2/CLSPN/CDK2/NCK1/MASTL/TFRC/PRKDC/CDC7/EGFR/IL11/VRK2/IL6/TRIM6/PAK2/RPS6KA4/VRK1/PRKCA/PDCD10/TXN/PDK3/SMTNL1/NEK6/CDK5R1/MAD2L2/SRPK2/HSP90AA1/VEGFA/CAB39/PAQR3/TBK1/PWP1/BRSK1/OSM/TNF/TGFB1/ATR/STK38L/IKBKE/PAK1/TOP1/EIF4G1/BAK1/MAPKAPK3/RPS6KB1/IFNE/CHEK2/CSNK1A1/CAV1/INPP5F/SH2D3A/DOCK7/HCLS1/UHMK1/TGFBR…
BP	GO:0006720	isoprenoid metabolic process	142	-0.459426	-1.50647	0.00532858	0.015673	0.00819407	3475	tags=30%, list=17%, signal=25%	PNPLA4/HSPG2/CYP2S1/PMVK/ADH6/BCO1/LRAT/DHRS13/LSS/APOA1/CYP2C18/MVD/CRABP1/RDH10/ADH7/CYP4V2/CYP3A5/SDC1/RBP4/GPC5/LIPE/APOM/DGAT1/TTR/FDFT1/RBP2/CYP2D6/PNPLA2/SDR16C5/NPC2/DHRS3/LRP2/AKR1C3/HMGCS2/GPC4/GPIHBP1/AKR1C1/ADH1C/ALDH3A2/ALDH1A1/LPL/ADH1B/GPC3
BP	GO:0006694	steroid biosynthetic process	180	-0.432918	-1.44781	0.00535273	0.0157099	0.00821335	3028	tags=32%, list=15%, signal=27%	OSBPL9/CYB5R2/NFYC/ABCG1/LSS/APOA1/PROX1/CYB5R1/SCP2/CGA/CYP2R1/MVD/MBTPS1/SIRT1/OSBPL2/HSD17B7/HSD17B2/ACACB/SRD5A2/SDR42E1/IGFBP7/OSBPL6/ACAA2/ARV1/FASN/FDXR/HSD17B11/BAAT/CYP39A1/PBX1/CYB5R3/SREBF2/HSD17B4/NPC1L1/FDFT1/OSBPL1A/ACOX2/CACNA1H/HSD17B8/CYP27A1/PPARGC1A/ASAH1/ATP1A1/TM7SF2/EGR1/DHCR24/AKR1C3/HSD11B2/WNT4/FGFR4/HMGCS2/BMP6/BMP2/CFTR/BMP5/HSD17B6/CES1
BP	GO:0043410	positive regulation of MAPK cascade	498	0.316469	1.25415	0.00540559	0.0158307	0.0082765	2516	tags=25%, list=12%, signal=22%	CCL8/DKK1/CCL13/SPHK1/CDK1/SAA1/CCL5/CCL4/CCL7/CCL11/MDFIC/P2RY6/CCL3/CD40/IQGAP3/SEMA3A/HAVCR2/RIPK2/BCAR3/CCL26/ADAM8/IGFBP3/SEMA7A/TIMP2/CCL4L1/CSF1R/LAPTM5/PBK/GADD45A/CD44/CCL21/FPR1/TPBG/S100A7/CCL2/IGFBP6/CCR1/CHI3L1/CCL18/CLEC7A/DUSP5/FCGR2B/XDH/PTPN22/IL1B/IRAK2/EZH2/TGFA/SH3RF2/SPI1/PTPRC/ARL6IP5/LILRA5/MLKL/THBS1/XCL2/NRP1/CAV2/EGFR/IL11/TMEM106A/MST1R/IL6/CCL24/TLR6/RELL1/PRKCA/PDCD10…
BP	GO:0031960	response to corticosteroid	150	-0.450022	-1.48466	0.00544463	0.0159105	0.00831827	696	tags=15%, list=3%, signal=15%	GSTP1/CNGA3/HEY1/SLIT3/MAOB/AKR1C3/HSD11B2/DUSP1/BMP6/ZFP36/AQP1/AGTR2/UCN3/ALDH3A1/FAM107A/SCNN1G/FOS/SCNN1B/ABCA3/FOSB/ALPL/IGFBP2/SCGB1A1
BP	GO:0051495	positive regulation of cytoskeleton organization	207	0.393392	1.44012	0.00548343	0.0159894	0.0083595	3756	tags=39%, list=18%, signal=32%	MET/CCL11/S100A10/SPAG5/CCL26/PLK4/CCL21/PFN2/PLEK/LIMK1/FLNA/PXN/HCK/NCK1/ARPC1B/ARPC1A/RHOC/ACTR3/HSPA1A/NRP1/CLIP1/P2RX7/PSRC1/CCDC88A/CCL24/CDC42EP2/GPSM2/NCKAP1L/WAS/NOX4/VASP/ARPC3/ARPC2/ARF6/CDK5R1/ICAM1/TGFB3/EPHA1/NAV3/CFL2/PYCARD/HSPA1B/ACTR2/CORO1A/NUP62/ITGB1BP1/PFDN2/WASF1/GPR65/GRB2/RAC1/CDC42EP3/PAK1/MAPRE1/WDR1/GMFB/CKAP5/BAIAP2L1/NCKAP1/SNX9/WASL/GMFG/PLXNA3/RHOA/HCLS1/CYFIP1/ARP…
BP	GO:0051028	mRNA transport	146	0.412204	1.42989	0.00551064	0.0160342	0.0083829	4353	tags=34%, list=21%, signal=27%	IGF2BP2/ALYREF/NUP37/NUP205/IGF2BP3/NDC1/EIF4A3/NUP155/SLBP/EIF5A2/NUP107/NUP54/FYTTD1/XPO1/NUP62/NCBP1/CPSF4/DDX39A/FIP1L1/IGF2BP1/EIF5A/NUP85/SRSF9/CPSF2/MAGOHB/CPSF3/NCBP2/THOC3/NSUN2/MX2/NUP210/MAGOH/AGFG1/QKI/KHSRP/NUP93/EIF4E/NUP153/HSF1/THOC7/G3BP2/SENP2/BICD2/LRPPRC/POM121/POLR2D/POM121C/SEC13/NUP188/UPF2
BP	GO:0009132	nucleoside diphosphate metabolic process	151	0.410556	1.43315	0.00557037	0.0161705	0.00845419	2285	tags=25%, list=11%, signal=23%	PFKP/GAPDH/IFNG/DDIT4/HIF1A/HK3/PGK1/LDHA/AK4/PFKFB4/PGAM1/PKM/NME1/TPI1/NUP37/HK2/CMPK2/NUP205/ALDOA/ENO1/P2RX7/NDC1/SLC2A6/NUP155/ENO2/PGM1/DTYMK/GPI/NUP107/NUP54/NUP62/MPP1/BPGM/PGM2L1/ENTPD7/CARD11/NUP85/EIF6
CC	GO:0030027	lamellipodium	190	0.390563	1.41908	0.0055814	0.0161705	0.00845419	3443	tags=35%, list=17%, signal=29%	FSCN1/PLEK2/PDPN/FAP/PDLIM4/CORO1C/ITGAV/ITGB1/CD44/AIF1/RAC2/PALLD/LIMK1/MYO1G/PXN/ACTR3/ANTXR1/CCDC88A/CAPG/ACTB/PIEZO1/SSH1/RAC3/RDX/NRBP1/PSTPIP1/ITGB3/VASP/ARPC3/ARPC2/PARVB/CFL1/SH3BP1/ACTR2/CORO1A/ABI3/ITGB1BP1/WASF1/APBB1IP/RAC1/IGF2BP1/EPHA2/PAK1/FGD6/STX2/PTPRO/ACTA2/DBN1/NCKAP1/DOCK8/WASL/KLHL2/STX4/PABPC1/MEFV/MYLK/CDH2/RHOA/CYFIP1/ARPC5/ABI1/FERMT2/CDK5/TWF2/PIK3CA/FER
BP	GO:2001056	positive regulation of cysteine-type endopeptidase activity	145	0.415273	1.44407	0.00566366	0.0163738	0.00856046	3290	tags=33%, list=16%, signal=28%	AIM2/S100A9/S100A8/ASPH/PMAIP1/IFI16/FAS/EGLN3/RIPK2/LAPTM5/MYC/CLEC7A/XDH/FASLG/PML/CASP1/ARL6IP5/PPARG/JAK2/BCL10/PDCD5/LCK/PERP/FADD/TNFSF10/FAM162A/CYCS/PYCARD/HSPD1/NKX3-1/TNFRSF10A/SENP1/TNF/CASP8/ANP32B/HSPE1/BID/BAK1/NLRP3/MEFV/NLRP12/TNFRSF10B/CFLAR/DIABLO/BCL2L13/HSF1/KHDC1L/HTRA2
MF	GO:0015276	ligand-gated ion channel activity	139	-0.453474	-1.48186	0.00588657	0.0169458	0.00885952	4752	tags=29%, list=23%, signal=22%	GABRB3/CHRNA3/CNGB1/CLCA2/TRPM5/KCNJ2/PTK2B/CHRNA10/KCNJ16/GRID1/CNGA1/GLRB/ITPR1/CHRNB2/KCNJ1/HCN4/ABCC9/SHROOM2/ABCC8/CHRNA5/CHRNA9/P2RX2/ITPR3/CNGA4/GRIA1/KCNK1/TRPM4/FKBP1B/GABRP/KCNJ8/KCNJ5/CNGA3/KCNH2/CFTR/SCNN1A/AQP1/KCNJ15/KCNJ11/SCNN1G/SCNN1B
MF	GO:0022834	ligand-gated channel activity	139	-0.453474	-1.48186	0.00588657	0.0169458	0.00885952	4752	tags=29%, list=23%, signal=22%	GABRB3/CHRNA3/CNGB1/CLCA2/TRPM5/KCNJ2/PTK2B/CHRNA10/KCNJ16/GRID1/CNGA1/GLRB/ITPR1/CHRNB2/KCNJ1/HCN4/ABCC9/SHROOM2/ABCC8/CHRNA5/CHRNA9/P2RX2/ITPR3/CNGA4/GRIA1/KCNK1/TRPM4/FKBP1B/GABRP/KCNJ8/KCNJ5/CNGA3/KCNH2/CFTR/SCNN1A/AQP1/KCNJ15/KCNJ11/SCNN1G/SCNN1B
BP	GO:0006633	fatty acid biosynthetic process	153	-0.439708	-1.44828	0.00590798	0.0169713	0.00887286	2563	tags=25%, list=12%, signal=22%	EDN1/GSTM1/SIRT1/GSTM2/ACACB/MCAT/MID1IP1/FASN/PTGS2/GSTM4/ACSS2/FA2H/ABCD3/WDTC1/ACADVL/MGLL/SCD5/CYP2D6/ABHD2/HSD17B8/PLA2G4A/RGN/PLA2G3/EPHX2/CBR1/PRKAB1/GSTP1/ACSM3/HPGD/ACADL/ALOX15/AKR1C3/PDK4/PTGDS/ACSS1/ALOX15B/PLA2G4F/LPL/PLA2G1B
BP	GO:0007596	blood coagulation	324	0.347801	1.33422	0.0060937	0.0174678	0.0091324	2014	tags=20%, list=10%, signal=18%	PLAU/COL1A1/TFPI2/COL3A1/SAA1/FN1/PLAUR/PDPN/IRF1/COL1A2/EPHB2/FAP/FCER1G/CD40/SERPINE1/AXL/ITGA2/PLSCR1/LCP2/F13A1/PLEK/PROCR/GNA15/GNA12/FLNA/GATA3/SERPINE2/RAP2B/FERMT3/THBS1/VCL/ANXA8/LYN/JAK2/CAPZA1/YWHAZ/ANO6/CAPZA2/P2RX7/IL6/ACTB/GNA13/LCK/PLAT/ANXA5/EHD1/PRKCA/SERPING1/WAS/SERPINA5/ITGB3/VAV1/ACTG1/TLR4/HSPB1/ST3GAL4/UBASH3B/APOE/COMP/HPS5/CLIC1/F12/DOCK11/PDGFRA
BP	GO:0006643	membrane lipid metabolic process	199	-0.412823	-1.39612	0.00617473	0.0176626	0.00923427	3984	tags=35%, list=19%, signal=29%	GPLD1/CLN6/PIGN/ST3GAL6/ELOVL2/HEXA/MPPE1/PIGH/ST6GALNAC3/CERS2/CLN8/CERKL/PRKAA1/FUT2/CEL/SUMF2/PIGP/SUMF1/NEU1/GBA2/SPTLC2/ST8SIA6/GPAA1/SPHK2/ENPP2/B3GALT4/SMPD2/FUT3/PRKCD/PRKD1/PGAP2/SERINC5/SPTLC3/ARSA/PIGM/SMPD1/PIGA/PIGQ/ST6GALNAC6/SERINC2/MGST2/ARV1/SIRT3/PPM1L/DPM3/ALDH3B1/VAPA/FA2H/PIGT/FUT6/FUCA1/CERK/ORMDL3/PEMT/SPNS2/B3GALT2/ABCA8/GAL3ST1/PGAP3/ASAH1/ST6GALNAC4/SMPD3/ESYT3/SMPDL3B/D…
BP	GO:0046034	ATP metabolic process	267	0.362957	1.36757	0.00619263	0.0176764	0.0092415	3758	tags=28%, list=18%, signal=23%	CCNB1/PFKP/CDK1/GAPDH/IFNG/DDIT4/HIF1A/HK3/PGK1/LDHA/AK4/PFKFB4/PGAM1/PKM/FAM20C/TPI1/NUP37/HK2/NUP205/ALDOA/HSPA1A/ENO1/P2RX7/NDC1/SLC2A6/HSPA8/NUP155/ENO2/PGM1/FIGNL1/STOML2/GPI/NUDT2/NUP107/NUP54/CYCS/HSPA1B/NUP62/PPIF/DNM1L/OLA1/BPGM/PGM2L1/TREM2/NDUFA12/TGFB1/NUP85/EIF6/MSH2/GALK1/BID/SHMT2/ALDOC/NUP210/COA6/NDUFB3/COX7B2/NUP93/NUP153/FOXK1/ENPP1/CHCHD2/NDUFA9/ATP6V1A/FOXK2/ATP6V1B2/ABCD1/CO…
MF	GO:0015631	tubulin binding	346	0.339928	1.30974	0.0062331	0.0177545	0.00928232	2446	tags=21%, list=12%, signal=19%	S100A9/TPX2/S100A8/BIRC5/DLGAP5/KIF2C/KIF4A/PLK1/NUSAP1/KIF11/RACGAP1/FAM83D/KIF18B/KIF20A/GAPDH/KIF23/PRC1/KIFC1/SPAG5/GTSE1/BRCA1/CENPF/KIF20B/SKA1/KIF15/CENPE/KIF14/NDRG1/KIF18A/NME1/MX1/KNSTRN/CCT5/ALDOA/LYN/HAUS6/PRNP/CLIP1/PDCD5/SKA2/PSRC1/CCDC88A/GJB6/KIF2A/CNN3/MAP4K4/GAS2L3/KIF3C/SMC3/RAB11FIP5/DST/MAP7D3/CDK5R1/NAV3/CLIP4/DNM1/MAP4/ATF5/BRCA2/STMN1/DNM1L/KLC3/REEP3/CCSAP/STMN3/BRSK1/OPA…
BP	GO:0030183	B cell differentiation	135	0.407859	1.40183	0.00630494	0.0179214	0.00936957	3513	tags=30%, list=17%, signal=25%	LGALS1/SLAMF8/MMP14/VCAM1/INHBA/CLCF1/ITGB1/FCGR2B/ADA/EZH2/PTPRC/PRKDC/IL11/IL6/JAK3/ADAM17/NCKAP1L/NOTCH2/LRRC8A/DOCK11/CARD11/KLF6/NFAM1/MSH2/CD27/ATP11C/DOCK10/BAK1/BTK/IFNE/TCF3/GPR183/IL7/BCL3/RBPJ/ITGA4/ST3GAL1/CEBPG/TCIRG1/HDAC9
BP	GO:0009749	response to glucose	173	-0.433678	-1.44465	0.00635862	0.0180361	0.00942953	3167	tags=27%, list=15%, signal=23%	IGF1R/ERN1/ENDOG/GPR27/WDR35/TXN2/SARM1/PRKCE/NEUROD1/PCK1/RAB11B/PHPT1/GIPR/HNF4A/LRP5L/LRP5/GAS6/SOX4/TRPM4/FKBP1B/ADCY5/UCP2/BAIAP3/APOM/MPC2/PFKFB2/PPARGC1A/PIM3/PLA2G6/SLC29A1/VAMP2/ZBED3/EGR1/HMGN3/IRS2/PTPRN2/COL4A3/ADRA2A/CFTR/KCNJ11/UCN3/CPB2/UNC13B/NR0B2/FOXA2/LPL/AGER
MF	GO:0140098	catalytic activity, acting on RNA	339	0.348838	1.34149	0.00637496	0.0180446	0.00943399	4922	tags=36%, list=24%, signal=28%	DDX60/IFIH1/EXO1/RNASE2/FEN1/DDX60L/DDX58/PRIM1/RNASEH2A/SAMHD1/BRIP1/EIF4A3/POP7/DDX21/XRN1/POLR3G/ERI1/YARS2/DUS4L/FTSJ1/HELZ2/RNASE6/RNASEH1/EXOSC2/MOV10/POP1/DHX37/PIF1/RTCA/DDX10/DDX39A/NOP2/DDX18/SLFN13/RPP25/JMJD6/METTL5/NT5C3A/EXOSC3/DHX36/G3BP1/PTRH2/ALKBH8/RPP40/ZC3H12A/METTL8/WDR4/FTSJ3/CPSF3/POP4/NSUN2/NSUN5/METTL2A/DARS2/THUMPD3/RPP30/PUS1/DBR1/TSN/PNPT1/TRMT10C/DDX56/EXOSC9/DDX55/DD…
CC	GO:0000151	ubiquitin ligase complex	278	0.354993	1.33834	0.00642198	0.0181398	0.00948374	4336	tags=33%, list=21%, signal=26%	UBE2C/CDC20/FBXO32/UBE2L6/CKS2/BUB1B/CKS1B/DTL/BRCA1/UBE2S/FBXO45/DCUN1D5/KCTD5/ANKIB1/FBXO6/SKP2/TRIM21/FBXO17/UBE2D1/CCNF/CDC27/NEDD4/AMFR/SMURF2/CUL2/GPR37/MAD2L2/MED10/DERL1/FBXL13/CBLL1/RAD18/ATG3/RNF19A/DERL3/CACYBP/PCGF6/UBE2E1/OTULIN/KLHL2/FBXL18/DCAF13/ANAPC11/SPSB1/MED1/DCUN1D1/BMI1/RNF7/UBE2N/SEL1L/ANAPC5/UBE2A/UBE4A/CAND1/BARD1/MED30/RNF168/ZYG11A/MKLN1/DCAF10/PLRG1/GLMN/CUL4B/ANAPC1/…
BP	GO:0071456	cellular response to hypoxia	191	0.390109	1.42127	0.00644766	0.0181743	0.00950181	3245	tags=38%, list=16%, signal=32%	PSMB9/CCNA2/CCNB1/STC1/PMAIP1/CYBB/EGLN3/ADAM8/TWIST1/HIF1A/PGK1/AK4/PSMB8/MYC/EIF4EBP1/PSME2/HILPDA/PSMB10/E2F1/NDRG1/CA9/STC2/BRIP1/ENO1/PSMD2/NPEPPS/CARD16/PSMC2/BACH1/PSMB3/SUV39H1/PSMA5/PDK3/CUL2/IRAK1/PSMD12/PSMA6/PSME1/FAM162A/ICAM1/PSMB7/VEGFA/NKX3-1/PSME3/PSMC4/UBC/PPARD/PDK1/SUV39H2/VASN/PSMD14/OPA1/PSMB4/PSMD11/UBQLN1/PSMD3/PSMD8/HMOX1/PSMB2/KCNMB1/PSMD9/PSMC1/PSMA7/KCND2/TBL2/PSMA4/CF…
BP	GO:0043547	positive regulation of GTPase activity	399	0.329271	1.27804	0.00647507	0.0182136	0.00952236	3351	tags=28%, list=16%, signal=24%	CCL8/CCL13/CCL5/CCL4/CCL7/CCL11/S100A10/RACGAP1/DEPDC1/CCL3/CD40/IQGAP3/BCAR3/CCL26/ECT2/ARHGAP11A/ERRFI1/CORO1C/NGEF/CCL4L1/RGS20/RGS10/ITGB1/SEC23A/CCL21/DEPDC1B/CCL2/CCL18/THY1/CXCL13/EZH2/ASAP1/RIN1/ADAP2/XCL2/NRP1/CAV2/RASAL2/RIC1/CCL24/ARHGAP10/PICALM/CDC42EP2/PGAM5/ITGA6/RANBP1/MAP4K4/NCKAP1L/SYDE1/ARHGAP9/VAV1/CCL20/ZC3H15/SH3BP1/CCL22/ICAM1/ARAP2/TBC1D1/EPHA1/LIMS1/ANKRD27/DNM1L/RAP1GDS1…
BP	GO:0045727	positive regulation of translation	126	0.421214	1.44395	0.00652164	0.0182779	0.00955597	5075	tags=42%, list=25%, signal=32%	CCL5/PTAFR/ITGA2/PKM/NCK1/THBS1/PRKDC/EIF4A3/IL6/VIM/PRR16/KRT17/SAMD4A/EIF5A2/CNBP/LARP4/METTL5/CDK4/TNF/LARP1/EIF5A/DHX36/EIF6/EIF4G1/CDC123/RPS6KB1/NSUN5/PABPC1/FXR1/GUF1/BCL3/TRMT10C/YBX3/UHMK1/EIF2S3/NPM1/AGO2/CD28/YTHDF3/POLR2D/EIF2AK4/PLD1/ZCCHC4/LARP6/RPL30/RPUSD4/FASTKD2/RPS6KB2/POLR2G/HNRNPD/KHDRBS1/EIF3E/EIF4G2
BP	GO:0019216	regulation of lipid metabolic process	374	-0.365375	-1.31164	0.00652493	0.0182779	0.00955597	2973	tags=27%, list=14%, signal=23%	CPT1A/NFYC/AGT/MLYCD/ALAS1/ABCG1/LDLRAP1/SPHK2/CCL19/LSS/ENHO/SIRT4/SIK1/HCAR2/PRKCE/APOA1/SMPD2/PROX1/PCK1/PRKCD/CGA/GPS2/PRKD1/NCOA1/MVD/MBTPS1/SIRT1/CHP1/RORA/FITM2/RDH10/HNF4A/ACACB/SORBS1/IGFBP7/AGTR1/ARV1/ANKRD1/SIRT3/MID1IP1/FASN/PTGS2/PDK2/SREBF2/CPT2/PDGFA/PEX11A/WDTC1/ACADVL/FDFT1/SOX9/HTR2B/ID2/TEK/CD81/PNPLA2/SLC27A1/PDE3B/LPCAT1/PPP2R5A/CNR1/PPARGC1A/ORMDL3/HSD17B13/SMARCD3/PLIN5/NPC…
BP	GO:0002790	peptide secretion	383	-0.362169	-1.3015	0.0068767	0.0192235	0.0100503	3047	tags=26%, list=15%, signal=23%	ABCC8/GPR27/PCSK5/CPT1A/ABCG1/MIA3/ENHO/SIRT4/HCAR2/PRKCE/NEUROD1/LTBP4/EZR/RAB11B/EDN1/ADRA2C/ITPR3/PHPT1/MYOM1/LTBP2/RFX3/RAPGEF4/EXPH5/CAPN10/GIPR/HNF4A/LRP5L/RAPGEF3/APLN/RHBDD3/MCU/RAB11FIP1/BLK/LRP5/ANKRD1/SOX4/SIRT3/TRPM4/FKBP1B/ADCY5/SNAP25/RBP4/UCP2/MYRIP/CHGA/BAIAP3/FGB/ERP29/SERGEF/IDH2/MYH10/RAB11FIP3/WLS/SLC25A6/MPC2/PER2/PFKFB2/PICK1/KCNS3/DOC2B/CNR1/GRP/LLGL2/SCG2/PIM3/SYT7/DISP1/P…
BP	GO:0072330	monocarboxylic acid biosynthetic process	208	-0.422185	-1.44006	0.0070918	0.0197839	0.0103433	3131	tags=28%, list=15%, signal=24%	LIPH/DECR2/OSBPL9/MLYCD/ACMSD/APOA1/PROX1/SCP2/EDN1/GSTM1/SIRT1/GSTM2/OSBPL2/RDH10/ACACB/MCAT/OSBPL6/MID1IP1/FASN/PTGS2/GSTM4/BAAT/CYP39A1/ACSS2/FA2H/ABCD3/WDTC1/ACADVL/MGLL/HSD17B4/SCD5/OSBPL1A/CYP2D6/ACOX2/ABHD2/PER2/HSD17B8/CYP27A1/PLA2G4A/RGN/PLA2G3/EPHX2/CBR1/PRKAB1/GSTP1/ACSM3/HPGD/ACADL/ALOX15/AKR1C3/FGFR4/PDK4/PTGDS/ACSS1/ALOX15B/PLA2G4F/CES1/LPL/PLA2G1B
BP	GO:1902652	secondary alcohol metabolic process	150	-0.444167	-1.46535	0.00719787	0.0200385	0.0104764	3557	tags=33%, list=17%, signal=28%	CLN8/PRKAA1/CEL/PMVK/CH25H/GBA2/NFYC/ABCG1/LDLRAP1/LSS/APOA1/LCAT/CYP2R1/MVD/MBTPS1/SCARF1/HSD17B7/ACACB/SMPD1/ACAA2/LEPR/ARV1/LRP5/VLDLR/FASN/PCSK9/FDXR/CYP39A1/LIPE/CYB5R3/SREBF2/IDH2/ACADVL/NPC1L1/FDFT1/OSBPL1A/CYP2D6/CYP27A1/NPC2/EPHX2/ACADL/CAT/TM7SF2/DHCR24/HMGCS2/CEBPA/CFTR/FMO5/CES1/NR0B2
BP	GO:0002791	regulation of peptide secretion	293	-0.385509	-1.35991	0.00733805	0.0203868	0.0106585	3047	tags=30%, list=15%, signal=26%	ABCC8/GPR27/CPT1A/ABCG1/ENHO/SIRT4/HCAR2/PRKCE/NEUROD1/EZR/ADRA2C/ITPR3/PHPT1/MYOM1/RFX3/RAPGEF4/EXPH5/CAPN10/GIPR/HNF4A/LRP5L/RAPGEF3/APLN/RHBDD3/MCU/RAB11FIP1/BLK/LRP5/ANKRD1/SOX4/SIRT3/TRPM4/FKBP1B/ADCY5/SNAP25/RBP4/UCP2/MYRIP/CHGA/BAIAP3/FGB/ERP29/SERGEF/IDH2/MYH10/RAB11FIP3/WLS/SLC25A6/MPC2/PER2/PFKFB2/PICK1/KCNS3/DOC2B/CNR1/GRP/LLGL2/PIM3/SYT7/DISP1/PARD6A/HADH/ACHE/APBB1/SLC12A2/ILDR1/PLA2…
BP	GO:0051493	regulation of cytoskeleton organization	481	0.323438	1.27701	0.00744887	0.0206523	0.0107973	2653	tags=26%, list=13%, signal=23%	S100A9/MET/TPX2/S100A8/FSCN1/CCL11/PLK1/S100A10/IQGAP3/SKA3/SPAG5/CCL26/ECT2/TACC3/CSF1R/PLK4/FKBP4/BRCA1/RHOF/CCL21/PFN2/RHOBTB3/TMSB10/RAC2/SKA1/FHOD3/PLEK/LIMK1/RND3/CLIC4/PHLDB2/MTPN/FLNA/KIF18A/BST2/PXN/TWF1/SPTB/HCK/NCK1/RHOD/ARPC1B/ARPC1A/RHOC/ACTR3/HSPA1A/BORA/NRP1/CLIP1/CAPZA1/SKA2/CAPZA2/P2RX7/PSRC1/CCDC88A/CAPG/PAK2/CCL24/COTL1/CCNF/CDC42EP2/GPSM2/SSH1/RAC3/RDX/NCKAP1L/NOTCH2/SYDE1/WAS…
BP	GO:0009952	anterior/posterior pattern specification	200	-0.41113	-1.39388	0.00746609	0.0206571	0.0107998	3193	tags=24%, list=15%, signal=21%	HOXB8/PLD6/CTNNBIP1/HOXB5/TP53/PCSK5/SMAD4/NEUROD1/HOXB3/SOX17/WNT3A/ACVR2A/LRP5L/FUZ/ARC/MEOX2/LRP5/CELSR2/FEZF1/SCMH1/PBX1/LRP6/OSR1/HOXC13/MESP1/EPB41L5/SIX2/LFNG/LDB1/WLS/DLL3/CDON/NKD1/FOXF1/FZD5/HEYL/DLL1/ZBTB16/HOXC10/HEY1/AXIN2/SHH/PLXNA2/HES6/BMP2/BARX1/BTG2/FOXA2/GPC3
BP	GO:0034504	protein localization to nucleus	269	0.363195	1.36883	0.00749097	0.0206571	0.0107998	3702	tags=31%, list=18%, signal=26%	MMP12/COL1A1/KPNA2/CDK1/GBP2/PLK1/MDFIC/LILRB4/IFNG/ECT2/GTSE1/PARP9/DTX3L/PML/FLNA/TFRC/CCT5/RAN/CCT4/JAK2/NMD3/CSE1L/NUP155/RANBP6/KPNA4/SP100/TXN/SUMO3/CCT6A/TNPO3/TRIM29/NUP107/NUP54/OSBPL8/RAB23/CCT8/NUP62/BAG3/RPF2/DKC1/FERMT1/CCT7/KPNB1/CD2AP/NUP62CL/TGFB1/ZPR1/NUP85/TOR1B/NOLC1/TCP1/CCT3/ZC3H12A/KPNA1/PYHIN1/KPNA7/UBR5/CCT2/MED1/RANGAP1/TNPO1/IPO8/YAP1/GLI3/NOL8/BCL3/HCLS1/NUP93/TOR1A/PTT…
BP	GO:0002224	toll-like receptor signaling pathway	148	0.414658	1.44058	0.0074964	0.0206571	0.0107998	1980	tags=32%, list=10%, signal=30%	S100A9/S100A8/BIRC3/CTSL/IRF1/IFI35/CTSK/CD14/CD40/HAVCR2/RIPK2/CTSB/RSAD2/NMI/PIK3AP1/ITGB2/ITGAM/PTPN22/IRAK2/TNFAIP3/TLR8/LYN/BCL10/CD300A/BIRC2/UBE2D1/TLR6/NR1D1/TLR1/FADD/NOD2/TNIP2/IRAK1/GFI1/TLR4/TICAM1/TNIP3/RTN4/LY96/CTSS/HSPD1/SLC15A4/OTUD4/MYD88/UBC/WDFY1/TNIP1/TBK1
BP	GO:0050796	regulation of insulin secretion	173	-0.429376	-1.43032	0.00752531	0.0206946	0.0108194	3123	tags=33%, list=15%, signal=28%	MIDN/ABCC8/GPR27/CPT1A/ENHO/SIRT4/PRKCE/NEUROD1/ADRA2C/ITPR3/PHPT1/RFX3/RAPGEF4/CAPN10/GIPR/HNF4A/LRP5L/RAPGEF3/MCU/BLK/LRP5/SOX4/SIRT3/TRPM4/FKBP1B/ADCY5/SNAP25/RBP4/UCP2/MYRIP/CHGA/BAIAP3/SLC25A6/MPC2/PER2/PFKFB2/PICK1/KCNS3/DOC2B/CNR1/PIM3/SYT7/HADH/PLA2G6/ICA1/CACNA1D/HMGN3/IRS2/SLC25A4/ADRA2A/FAM3D/CFTR/KCNJ11/UCN3/NR0B2/FOXA2/CACNA2D2
BP	GO:0035592	establishment of protein localization to extracellular region	350	-0.369201	-1.31431	0.0077205	0.0211883	0.0110776	3047	tags=27%, list=15%, signal=23%	ABCC8/GPR27/PCSK5/CPT1A/ABCG1/MIA3/ENHO/SIRT4/HCAR2/PRKCE/NEUROD1/EZR/RAB11B/ADRA2C/ITPR3/PHPT1/MYOM1/LTBP2/RFX3/RAPGEF4/EXPH5/CAPN10/GIPR/HNF4A/LRP5L/RAPGEF3/RHBDD3/MCU/RAB11FIP1/BLK/LRP5/ANKRD1/SOX4/SIRT3/TRPM4/FKBP1B/ADCY5/SNAP25/RBP4/UCP2/MYRIP/CHGA/BAIAP3/FGB/ERP29/SERGEF/IDH2/MYH10/RAB11FIP3/WLS/SLC25A6/MPC2/PER2/PFKFB2/PICK1/KCNS3/DOC2B/CNR1/LLGL2/SCG2/PIM3/SYT7/DISP1/PARD6A/HADH/ACHE/APBB…
BP	GO:0009306	protein secretion	349	-0.369281	-1.31385	0.0078382	0.0214678	0.0112237	3047	tags=27%, list=15%, signal=23%	ABCC8/GPR27/PCSK5/CPT1A/ABCG1/MIA3/ENHO/SIRT4/HCAR2/PRKCE/NEUROD1/EZR/RAB11B/ADRA2C/ITPR3/PHPT1/MYOM1/LTBP2/RFX3/RAPGEF4/EXPH5/CAPN10/GIPR/HNF4A/LRP5L/RAPGEF3/RHBDD3/MCU/RAB11FIP1/BLK/LRP5/ANKRD1/SOX4/SIRT3/TRPM4/FKBP1B/ADCY5/SNAP25/RBP4/UCP2/MYRIP/CHGA/BAIAP3/FGB/ERP29/SERGEF/IDH2/MYH10/RAB11FIP3/WLS/SLC25A6/MPC2/PER2/PFKFB2/PICK1/KCNS3/DOC2B/CNR1/LLGL2/SCG2/PIM3/SYT7/DISP1/PARD6A/HADH/ACHE/APBB…
BP	GO:0001738	morphogenesis of a polarized epithelium	143	0.418745	1.44951	0.00787245	0.021518	0.0112499	4067	tags=48%, list=20%, signal=39%	SFRP2/PSMB9/CTHRC1/DKK1/GPC6/RSPO3/SAPCD2/PSMB8/PSME2/PSMB10/LAMA3/ACTB/PSMD2/RAB10/PSMC2/AP2M1/DACT1/PSMB3/PSMA5/SMURF2/ACTG1/ROR2/PSMD12/PSMA6/PSME1/SH3BP1/PSMB7/AP2S1/PSME3/PSMC4/VANGL1/PSMD14/RAC1/BRSK1/PSMB4/DLG5/PSMD11/AP2A1/PSMD3/MSN/WNT7A/WDR1/PSMD8/PSMB2/DAB2/CELSR3/PSMD9/PSMC1/PSMA7/RHOA/TIAM1/ROR1/PSMA4/PSMC5/PSMD10/AP2B1/SMURF1/CLTC/PSMC6/PSMB1/PSMA3/PSMD7/DVL3/FZD2/PSMD4/DVL1/SEC24B/…
BP	GO:0046883	regulation of hormone secretion	254	-0.397877	-1.38074	0.00803387	0.021915	0.0114575	3047	tags=30%, list=15%, signal=25%	ABCC8/GPR27/CPT1A/AGT/ENHO/SIRT4/HCAR2/PRKCE/SMAD4/NEUROD1/EDN1/ADRA2C/ITPR3/PHPT1/RFX3/RAPGEF4/CAPN10/GIPR/HNF4A/LRP5L/RAPGEF3/APLN/LIF/MCU/AGTR1/RAB11FIP1/BLK/LRP5/SOX4/SIRT3/TRPM4/FKBP1B/ADCY5/SNAP25/RBP4/UCP2/MYRIP/CHGA/RETN/BAIAP3/FGB/RAB11FIP3/SLC25A6/MPC2/PER2/PFKFB2/PICK1/KCNS3/DOC2B/INHA/CNR1/GRP/PIM3/SYT7/HADH/ILDR1/PLA2G3/PLA2G6/ICA1/CACNA1D/HMGN3/IRS2/SLC25A4/FGA/ADRA2A/BMP6/FAM3D/CFT…
BP	GO:0007599	hemostasis	328	0.348231	1.33746	0.00810516	0.0220531	0.0115297	2014	tags=20%, list=10%, signal=18%	PLAU/COL1A1/TFPI2/COL3A1/SAA1/FN1/PLAUR/PDPN/IRF1/COL1A2/EPHB2/FAP/FCER1G/CD40/SERPINE1/AXL/ITGA2/PLSCR1/LCP2/F13A1/PLEK/PROCR/GNA15/GNA12/FLNA/GATA3/SERPINE2/RAP2B/FERMT3/THBS1/VCL/ANXA8/LYN/JAK2/CAPZA1/YWHAZ/ANO6/CAPZA2/P2RX7/IL6/ACTB/GNA13/LCK/PLAT/ANXA5/EHD1/PRKCA/SERPING1/GPI/WAS/SERPINA5/ITGB3/VAV1/ACTG1/TLR4/HSPB1/ST3GAL4/UBASH3B/APOE/COMP/HPS5/CLIC1/F12/DOCK11/PDGFRA
BP	GO:0061013	regulation of mRNA catabolic process	201	0.381957	1.39167	0.00812564	0.0220531	0.0115297	3769	tags=37%, list=18%, signal=31%	PSMB9/IGF2BP2/PSMB8/PSME2/PSMB10/E2F1/IGF2BP3/HSPA1A/YWHAZ/HSPA8/PSMD2/VIM/XRN1/PSMC2/PRKCA/PSMB3/SAMD4A/PSMA5/CARHSP1/PLEKHN1/PSMD12/PSMA6/PSME1/PSMB7/XPO1/EXOSC2/HSPB1/MOV10/SET/PSME3/PSMC4/MYD88/UBC/PSMD14/IGF2BP1/PSMB4/EXOSC3/PSMD11/LARP1/DHX36/MEX3D/PSMD3/EIF4G1/TBRG4/ZC3H12A/PSMD8/ZC3HAV1/SERBP1/YBX1/PSMB2/HNRNPC/PABPC1/RC3H2/FXR1/PSMD9/TNPO1/PSMC1/PSMA7/PNPT1/KHSRP/PSMA4/YBX3/EXOSC9/PSMC5/…
CC	GO:0030666	endocytic vesicle membrane	158	0.407696	1.43258	0.00813342	0.0220531	0.0115297	3904	tags=41%, list=19%, signal=34%	TAP1/CD163/TAP2/CYBB/FCGR1A/B2M/HLA-B/RAB31/RAC2/HLA-F/MSR1/HLA-DQA1/HLA-C/HLA-DQA2/STAB1/RAB32/HLA-DRA/HLA-A/PICALM/TLR6/RAB10/AP2M1/HLA-G/HLA-DPA1/TLR1/ROR2/RAB8B/RAB38/RAB23/CORO1A/AP2S1/APOE/UBC/HLA-DRB1/ENTPD7/CD74/AP2A1/RAB7A/RAB8A/WNT7A/FCGR1B/WASL/WNT7B/HLA-DRB5/STX4/LAMP2/CAV1/ATG12/TAPBP/ANXA3/AP2B1/MARCO/SLC11A1/TCIRG1/CLTC/PIK3R4/VAMP3/ATP6V0A2/HLA-E/HLA-DPB1/RAB34/SCARB1/FZD2/ATG5/SE…
BP	GO:0070374	positive regulation of ERK1 and ERK2 cascade	193	0.382136	1.39286	0.0082828	0.0224133	0.011718	2499	tags=31%, list=12%, signal=27%	CCL8/CCL13/CCL5/CCL4/CCL7/CCL11/P2RY6/CCL3/HAVCR2/RIPK2/CCL26/SEMA7A/CCL4L1/CSF1R/CD44/CCL21/TPBG/S100A7/CCL2/CCR1/CHI3L1/CCL18/PTPN22/PTPRC/XCL2/NRP1/EGFR/CCL24/PRKCA/NOTCH2/FPR2/AKAP12/CD4/NOD2/CCL20/GPNMB/MAP2K1/TLR4/SHC1/CCL22/ICAM1/PYCARD/GNAI2/APOE/CRKL/PDGFRA/TREM2/HLA-DRB1/TNF/NPTN/CD74/TGFB1/PHB/C5AR1/CCL3L3/RAP1B/PDGFC/CCL1/PTPN11
BP	GO:0051258	protein polymerization	274	0.355023	1.3415	0.0083842	0.0226424	0.0118378	2753	tags=30%, list=13%, signal=26%	UBE2C/MET/TPX2/CCL11/CCL26/FKBP4/AIF1/CCL21/PFN2/UBE2S/TMSB10/FHOD3/DIAPH3/MTPN/TWF1/SPTB/HCK/NCK1/MX1/ARPC1B/ARPC1A/ACTR3/MSRB1/HSPA1A/JAK2/FBXO5/TUBG1/CLIP1/CAPZA1/CAPZA2/PSRC1/CAPG/TRIM6/CCL24/COTL1/CDC42EP2/SSH1/RDX/NCKAP1L/WAS/PSTPIP1/VASP/ARPC3/ARPC2/ARF6/MAP7D3/CDK5R1/ICAM1/NAV3/PYCARD/HSPA1B/ACTR2/CORO1A/DNM1/HSP90AA1/STMN1/DNM1L/WASF1/MZT1/UBE2K/GRB2/VDAC2/RAC1/CDC42EP3/OPA1/RASA1/PSTPIP…
BP	GO:0006959	humoral immune response	258	-0.388988	-1.35281	0.00844627	0.0227646	0.0119016	1653	tags=19%, list=8%, signal=18%	ITLN1/C4A/CHGA/FGB/C2/ST6GAL1/C4BPB/PLA2G2A/BCL2/CTSG/CD81/WFDC12/C8B/TFEB/BPIFA2/MS4A1/COLEC11/CFD/SPNS2/PLA2G6/C6/CXCL2/SUSD4/GATA6/FGA/CD55/FOXJ1/CR2/ANG/RGCC/A2M/C5/FCN3/SPINK5/CPB2/LTF/MFAP4/SLPI/BPIFB2/BPIFB1/BPIFA1/WFDC2/CLU/C7/DMBT1/PLA2G1B/SFTPD/C4BPA/PGC
BP	GO:0030073	insulin secretion	201	-0.410391	-1.39342	0.00853728	0.0229641	0.012006	3123	tags=30%, list=15%, signal=26%	MIDN/ABCC8/GPR27/CPT1A/ENHO/SIRT4/PRKCE/NEUROD1/RAB11B/ADRA2C/ITPR3/PHPT1/RFX3/RAPGEF4/CAPN10/GIPR/HNF4A/LRP5L/RAPGEF3/MCU/BLK/LRP5/SOX4/SIRT3/TRPM4/FKBP1B/ADCY5/SNAP25/RBP4/UCP2/MYRIP/CHGA/BAIAP3/SLC25A6/MPC2/PER2/PFKFB2/PICK1/KCNS3/DOC2B/CNR1/PIM3/SYT7/HADH/PLA2G6/ICA1/CACNA1D/HMGN3/IRS2/HNF1B/SLC25A4/PTPRN2/ADRA2A/FAM3D/CFTR/KCNJ11/UCN3/FAM3B/NR0B2/FOXA2/CACNA2D2
BP	GO:0055076	transition metal ion homeostasis	132	0.419409	1.44546	0.00860265	0.023094	0.0120739	2558	tags=24%, list=12%, signal=21%	STEAP1/S100A9/MT2A/S100A8/STEAP2/MT1A/IFNG/HIF1A/B2M/MT1X/MYC/MT1E/MT1H/MT1G/TFRC/SLC39A14/PRNP/LCK/PICALM/GLRX3/MT1F/SLC31A2/SLC30A1/MT1M/STEAP3/TTC7A/SLC25A37/SLC39A10/SLC30A7/ATOX1/HMOX1/ACO1
BP	GO:0032412	regulation of ion transmembrane transporter activity	241	-0.396736	-1.37587	0.00864662	0.0231661	0.0121116	2406	tags=22%, list=12%, signal=20%	CASQ2/LRRC26/CHP1/GSTM2/HECW2/KCNRG/SHANK2/DMD/FXYD1/HRC/KLHL24/ARC/DLG3/GRIA1/PCSK9/UTRN/SHANK3/FKBP1B/CACNB3/OSR1/WWP2/WNK2/ATP1A2/CACNB1/ANO9/RRAD/PPARGC1A/ADRB2/RANGRF/ATP1B2/FXYD6/RGN/PDE4D/VAMP2/AMIGO1/FXYD4/TRPC6/CACNA1D/KCNE4/DAPK1/JPH1/GPD1L/SCN4B/FHL1/RASGRF1/ADRA2A/GEM/FXYD3/CFTR/NEDD4L/KCNJ11/ATP1B1/TESC
BP	GO:0006665	sphingolipid metabolic process	153	-0.431108	-1.41995	0.00868423	0.0232085	0.0121338	3822	tags=34%, list=19%, signal=28%	ELOVL2/HEXA/ST6GALNAC3/CERS2/CLN8/CERKL/PRKAA1/CEL/SUMF2/SUMF1/NEU1/GBA2/SPTLC2/ST8SIA6/SPHK2/ENPP2/B3GALT4/SMPD2/FUT3/PRKCD/PRKD1/SERINC5/SPTLC3/ARSA/SMPD1/ST6GALNAC6/SERINC2/ARV1/SIRT3/PPM1L/ALDH3B1/VAPA/FA2H/FUT6/CERK/ORMDL3/PEMT/SPNS2/B3GALT2/ABCA8/GAL3ST1/ASAH1/ST6GALNAC4/SMPD3/ESYT3/SMPDL3B/DEGS2/ST3GAL5/ALDH3A2/CERS4/KIT/SFTPB
BP	GO:0050817	coagulation	328	0.34654	1.33097	0.00869677	0.0232085	0.0121338	2014	tags=20%, list=10%, signal=18%	PLAU/COL1A1/TFPI2/COL3A1/SAA1/FN1/PLAUR/PDPN/IRF1/COL1A2/EPHB2/FAP/FCER1G/CD40/SERPINE1/AXL/ITGA2/PLSCR1/LCP2/F13A1/PLEK/PROCR/GNA15/GNA12/FLNA/GATA3/SERPINE2/RAP2B/FERMT3/THBS1/VCL/ANXA8/LYN/JAK2/CAPZA1/YWHAZ/ANO6/CAPZA2/P2RX7/IL6/ACTB/GNA13/LCK/PLAT/ANXA5/EHD1/PRKCA/SERPING1/WAS/SERPINA5/ITGB3/VAV1/ACTG1/TLR4/HSPB1/ST3GAL4/UBASH3B/APOE/COMP/HPS5/CLIC1/F12/DOCK11/PDGFRA
BP	GO:0018209	peptidyl-serine modification	323	0.346757	1.32768	0.00872465	0.0232371	0.0121487	3706	tags=28%, list=18%, signal=23%	SFRP2/DKK1/CCNB1/CDK1/PLK1/AURKA/AURKB/IFNG/TTK/RIPK2/HMGA2/BCAR3/DDIT4/GADD45A/CD44/PFN2/CLSPN/CDK2/NCK1/MASTL/TFRC/PRKDC/CDC7/GALNT3/EGFR/IL11/VRK2/IL6/TRIM6/PAK2/RPS6KA4/VRK1/PRKCA/PDCD10/TXN/PDK3/SMTNL1/NEK6/CDK5R1/MAD2L2/SRPK2/HSP90AA1/VEGFA/CAB39/PAQR3/TBK1/PWP1/BRSK1/OSM/TNF/TGFB1/ATR/STK38L/IKBKE/PAK1/TOP1/EIF4G1/NAA10/GALNT2/MGAT5B/PARP2/BAK1/MAPKAPK3/NTMT1/RPS6KB1/IFNE/CHEK2/CSNK1A1/EGF…
CC	GO:0005777	peroxisome	128	-0.452643	-1.46456	0.00915299	0.0242707	0.0126891	5097	tags=41%, list=25%, signal=31%	PIK3C3/MPV17/SERHL2/PHYH/ACOT2/VWA8/ACOX1/IDE/NOS2/PEX6/IDI1/MVK/PAOX/PEX14/ACSL1/MPV17L/SZT2/AMACR/MAVS/PMVK/PEX11B/DECR2/PEX7/NUDT12/MLYCD/ECI2/PEX16/SCP2/HMGCL/ACAA1/ECH1/ISOC1/PRDX5/CCDC33/HSDL2/FNDC5/BAAT/NUDT7/PEX11A/PEX11G/ABCD3/IDH2/HSD17B4/ACOX2/SYT7/EPHX2/ACOXL/CAT/PXMP4/AOC1/ALDH3A2/CRYM
CC	GO:0042579	microbody	128	-0.452643	-1.46456	0.00915299	0.0242707	0.0126891	5097	tags=41%, list=25%, signal=31%	PIK3C3/MPV17/SERHL2/PHYH/ACOT2/VWA8/ACOX1/IDE/NOS2/PEX6/IDI1/MVK/PAOX/PEX14/ACSL1/MPV17L/SZT2/AMACR/MAVS/PMVK/PEX11B/DECR2/PEX7/NUDT12/MLYCD/ECI2/PEX16/SCP2/HMGCL/ACAA1/ECH1/ISOC1/PRDX5/CCDC33/HSDL2/FNDC5/BAAT/NUDT7/PEX11A/PEX11G/ABCD3/IDH2/HSD17B4/ACOX2/SYT7/EPHX2/ACOXL/CAT/PXMP4/AOC1/ALDH3A2/CRYM
BP	GO:0007204	positive regulation of cytosolic calcium ion concentration	302	0.340732	1.29581	0.00916652	0.0242707	0.0126891	3046	tags=23%, list=15%, signal=19%	CXCL10/CXCL9/CXCL11/SAA1/FPR3/P2RY6/CCL3/C3AR1/ADM/ITGAV/CCR5/CCL21/FPR1/TGM2/CCR1/THY1/CXCL13/FASLG/GNA15/PML/GSTO1/CXCR3/CXCR6/PTPRC/TMEM38B/CMKLR1/LYN/PRNP/JAK2/CEMIP/P2RX7/GNA13/NTSR1/LCK/FPR2/CD4/NMU/CCR2/TRPV2/ABL2/TRPM2/CORO1A/P2RY10/CCR8/UBASH3B/MCOLN2/EDNRA/GPR65/GPR174/PDGFRA/TRPA1/DDIT3/NPTN/GRIN2D/C5AR1/CCL1/MCHR1/BAK1/DIAPH1/CD38/PIK3CG/TPCN1/RASA3/CAV1/ESR1/LPAR6/SLC8B1/CACNA2D1
BP	GO:0009117	nucleotide metabolic process	484	0.316401	1.25207	0.00919074	0.0242852	0.0126967	2291	tags=19%, list=11%, signal=17%	CDA/IDO1/RRM2/PFKP/NT5E/NAMPT/GAPDH/IFNG/UPP1/DDIT4/KYNU/HIF1A/HK3/PGK1/ELOVL6/LDHA/TYMP/AK4/HPRT1/PFKFB4/DPYD/PGAM1/PARP9/XDH/TYMS/ADA/PPAT/SAMHD1/PKM/PAICS/NME1/TPI1/NUP37/HK2/CMPK2/NUP205/RAN/GMPS/ALDOA/TDO2/ENO1/P2RX7/NDC1/SLC2A6/NUDT1/ADCY3/GART/NUP155/PNP/ENO2/PGM1/MTHFD1/ACOT7/DTYMK/ADK/PDK3/STOML2/SULT2B1/GPI/UCK2/GPX1/NUDT2/DCK/DERA/SCD/NUP107/UNG/ACOT9/NUP54/RAB23/ACSL4/NUP62/RRM1/GNAI3…
BP	GO:0051216	cartilage development	173	0.382198	1.37133	0.00920791	0.0242852	0.0126967	2624	tags=27%, list=13%, signal=23%	COL11A1/TGFBI/SULF1/SFRP2/GREM1/LOXL2/COL1A1/STC1/SNAI2/CHST11/PITX1/ADAMTS12/HMGA2/HIF1A/PRRX1/TSKU/CD44/SNAI1/CHI3L1/EPYC/TYMS/MBOAT2/SULF2/TIMP1/RARG/BMP1/SLC39A14/TRPS1/ROR2/SERPINH1/LUM/HOXA3/RUNX2/COMP/PTHLH/ITGB8/HYAL3/MAF/BMPR1B/TGFB1/SHOX2/WNT7A/OSR2/PTPN11/GDF5/EXT1
BP	GO:0050673	epithelial cell proliferation	370	0.33203	1.2843	0.00938478	0.0247035	0.0129154	1948	tags=21%, list=9%, signal=19%	MMP12/EREG/SULF1/SFRP2/FGFBP1/CD109/LOXL2/STAT1/CDH3/VEGFC/SNAI2/CCL11/MMP14/AREG/FAP/IQGAP3/UHRF1/SERPINB5/CCL26/ERRFI1/TWIST1/HIF1A/IGFBP3/B2M/NRP2/MYC/CCL2/HMGB2/XDH/B4GALT1/LAMB1/SULF2/TNFAIP3/GATA3/TGFA/NME1/CDK6/SERPINB1/COL8A1/THBS1/PRKDC/PPARG/COL8A2/NRP1/VDR/SFN/CAV2/EGFR/IL6/NRAS/FST/SPARC/CCL24/WNT2/STRAP/ADAM17/PRKCA/PDCD10/NR1D1/CCND1/NOTCH2/CLDN1/HTRA1/GPX1/NOD2/ITGB3/MAP2K1/TLR4/RT…
MF	GO:0061135	endopeptidase regulator activity	184	0.386424	1.40113	0.00948961	0.0248882	0.0130119	1639	tags=23%, list=8%, signal=22%	SFRP2/CD109/TFPI2/BIRC5/CST6/BIRC3/SPOCK1/GAPDH/SERPINE1/PTTG1/RARRES1/SERPINB5/TIMP2/COL7A1/COL6A3/PSME2/PI3/TIMP1/SERPINE2/BST2/ANXA2/SERPINB1/WFDC3/SERPINB9/CST7/SERPINB7/PRNP/CARD17/WFDC10B/BIRC2/TNFAIP8/SERPINB4/SERPINB3/CARD16/SERPING1/LXN/SERPINA5/CAST/CSTB/UBE2Z/PSME1/SERPINH1/CST1
BP	GO:0007265	Ras protein signal transduction	326	0.348701	1.33973	0.00949172	0.0248882	0.0130119	3328	tags=29%, list=16%, signal=25%	MET/CCNA2/COL3A1/FOXM1/RHOV/PDPN/COL1A2/EPHB2/CDKN2A/IQGAP3/TIMP2/RALB/AIF1/ITGA3/RAC2/CSF1/LIMK1/KIF14/GNA12/CYTH4/RAP2B/CDK2/RHOD/LYN/JAK2/NRP1/ABCA1/NRAS/GNA13/DOK2/RALGPS2/CDC42EP2/RAP2C/GPSM2/MAP4K4/RDX/RAB42/NOTCH2/LRRC59/WAS/RALA/VAV1/CFL1/ARF6/RRAS/SH3BP1/SHC1/RCC1/ABL2/P2RY10/APOE/CTNNAL1/NUP62/STMN1/DNMT1/CBL/WASF1/NET1/RAB35/GPR65/GPR174/KPNB1/CRKL/GRB2/STMN3/RAC1/CDC42EP3/RASA1/DENND1…
MF	GO:0022804	active transmembrane transporter activity	297	-0.379408	-1.33742	0.00967882	0.0253297	0.0132427	3451	tags=24%, list=17%, signal=20%	SLC35A1/CDH17/SLC39A8/SLCO3A1/SLC26A5/SLC37A1/MFSD3/SLC18A2/ABCC8/LMBRD1/SLC16A5/SLC4A3/ABCG1/SLC6A16/SLC26A11/SLC25A11/SLC38A3/SLC45A4/ABCC5/SLC4A5/SLCO2A1/SLC9A2/SLC5A2/SLC11A2/CLCN6/MCU/SLC28A2/SLC16A12/SLC35E2B/CD320/SLC1A1/SLC22A18/TMEM241/ABCD3/ATP12A/ABCA5/SLC41A1/ABCA13/ATP1A2/SLC25A16/SLC5A9/SLC25A6/ATP7B/SLC6A4/SLC24A3/SLC16A14/SLC29A4/SLC12A2/SLC16A4/SLC5A1/ABCA8/ABCC6/SLC13A2/ATP1A1/A…
BP	GO:0099111	microtubule-based transport	175	-0.415427	-1.38668	0.00979727	0.0255902	0.0133789	4544	tags=40%, list=22%, signal=31%	DYNC1I1/TRAF3IP1/IFT27/TTC30B/PAFAH1B1/ARL3/TRIM46/NEFH/WDR19/PEX14/CALY/AP3B2/AP3S2/DYNLL2/SPEF2/KIF3A/NEK10/LCA5L/TTC21B/FYCO1/UBB/MAPK8IP3/KIF5C/CCDC39/ARL8A/TRAK2/TRAK1/WDR35/CLUAP1/STK36/RHOT2/LAMP1/IFT88/DYNC2H1/IFT80/TTLL1/DYNC2LI1/MAK/LCA5/CCDC40/RFX3/DTNBP1/TTC21A/IFT57/RPGR/PCM1/SPA17/MAP2/TUB/KIF1A/OFD1/RABL2B/SPAG17/CFAP43/CFAP53/NME5/KIF1C/SYNE2/CABYR/DNAH5/DNAAF1/DYNLRB2/IFT172/ROPN…
BP	GO:0009746	response to hexose	178	-0.418518	-1.39689	0.0100448	0.0261518	0.0136726	3167	tags=26%, list=15%, signal=23%	IGF1R/ERN1/ENDOG/GPR27/WDR35/TXN2/SARM1/PRKCE/NEUROD1/PCK1/RAB11B/PHPT1/GIPR/HNF4A/LRP5L/LRP5/GAS6/SOX4/TRPM4/FKBP1B/ADCY5/UCP2/BAIAP3/APOM/MPC2/PFKFB2/PPARGC1A/PIM3/PLA2G6/SLC29A1/VAMP2/ZBED3/EGR1/HMGN3/IRS2/PTPRN2/COL4A3/ADRA2A/CFTR/KCNJ11/UCN3/CPB2/UNC13B/NR0B2/FOXA2/LPL/AGER
BP	GO:0071706	tumor necrosis factor superfamily cytokine production	143	0.414074	1.43334	0.010051	0.0261518	0.0136726	1848	tags=30%, list=9%, signal=28%	CD274/CD14/CCL3/IFNG/PTAFR/HAVCR2/IFIH1/RIPK2/ADAM8/TWIST1/AXL/CD86/CD2/CLEC4A/SIRPA/CLEC7A/DDX58/PTPN22/TYROBP/TNFAIP3/PTPRC/IL1A/LILRA5/IL23A/FOXP3/THBS1/IL27RA/JAK2/LILRB1/BCL10/TMEM106A/IL6/TLR1/FADD/NOD2/TLR4/TICAM1/CCR2/LY96/SASH3/PYCARD/HSPB1/MYD88
BP	GO:0010810	regulation of cell-substrate adhesion	206	0.372735	1.36478	0.0102875	0.026716	0.0139675	1790	tags=22%, list=9%, signal=21%	PLAU/GBP1/MMP12/GREM1/POSTN/COL1A1/LGALS1/FN1/SPOCK1/ITGA5/PDPN/S100A10/MMP14/CDKN2A/SERPINE1/CORO1C/CCDC80/CCL21/ITGA3/RAC2/CSF1/UNC13D/THY1/EDIL3/PHLDB2/FLNA/CDK6/COL8A1/THBS1/CD3E/VCL/JAK2/NRP1/ITGA6/EMILIN1/RAC3/MAP4K4/FBLN2/ARPC2/ACTG1/RRAS/EFNA5/EPHA1/LIMS1/VEGFA/ITGB1BP1
BP	GO:1903555	regulation of tumor necrosis factor superfamily cytokine production	140	0.411916	1.4251	0.0105633	0.0273796	0.0143145	1848	tags=30%, list=9%, signal=28%	CD274/CD14/CCL3/IFNG/PTAFR/HAVCR2/IFIH1/RIPK2/ADAM8/TWIST1/AXL/CD86/CD2/CLEC4A/SIRPA/CLEC7A/DDX58/PTPN22/TYROBP/TNFAIP3/PTPRC/IL1A/LILRA5/IL23A/FOXP3/THBS1/IL27RA/JAK2/LILRB1/BCL10/IL6/TLR1/FADD/NOD2/TLR4/TICAM1/CCR2/LY96/SASH3/PYCARD/HSPB1/MYD88
BP	GO:0016125	sterol metabolic process	155	-0.438839	-1.44734	0.0105919	0.0274013	0.0143258	3557	tags=34%, list=17%, signal=28%	CLN8/PRKAA1/CEL/PMVK/CH25H/GBA2/CYB5R2/NFYC/ABCG1/LDLRAP1/LSS/APOA1/LCAT/CYB5R1/EBPL/MVD/MBTPS1/SCARF1/HSD17B7/ACACB/SMPD1/ACAA2/LEPR/CYP4V2/ARV1/LRP5/VLDLR/FASN/PCSK9/FDXR/CYP39A1/LIPE/CYB5R3/SREBF2/ACADVL/NPC1L1/FDFT1/OSBPL1A/CYP2D6/CYP27A1/NPC2/EPHX2/ACADL/CAT/TM7SF2/DHCR24/HMGCS2/CEBPA/CFTR/FMO5/CES1/NR0B2
BP	GO:0048545	response to steroid hormone	323	-0.376454	-1.3298	0.010626	0.027437	0.0143445	2664	tags=21%, list=13%, signal=18%	PCK1/RXRB/ASS1/CLDN4/EDN1/SGK1/NCOA1/FECH/EGLN2/SIRT1/FOXP1/CPS1/DDX17/IGFBP7/BCHE/FOXO1/CA2/CALCOCO1/KDM5D/SDC1/SLIT2/AR/CDO1/FOXA1/PAQR8/BCL2/ATP1A2/RXRG/ABHD2/PTPRU/TRIM68/SST/DDRGK1/HEYL/NR4A3/GSTP1/CNGA3/HEY1/SLIT3/ATP1A1/MAOB/TCF21/AKR1C3/NR3C2/HSD11B2/PER1/DUSP1/LMO3/CRY2/PTN/RAMP2/BMP6/ZFP36/AQP1/AGTR2/UCN3/SCGB2A1/ALDH3A1/FAM107A/SCNN1G/FOS/SCNN1B/ABCA3/FOSB/ALPL/IGFBP2/SCGB1A1
BP	GO:0071478	cellular response to radiation	183	0.38257	1.38469	0.0107954	0.0278213	0.0145454	2257	tags=20%, list=11%, signal=18%	MMP1/SFRP2/MMP9/IFI16/RAD51AP1/AURKB/HMGA2/ECT2/CHEK1/PBK/GADD45A/RAD51/MYC/MMP2/TIMP1/GATA3/MMP3/CDC25A/EIF2S1/CARD16/NEDD4/MME/FIGNL1/PCNA/NOX4/PPID/RHNO1/BLM/OPN3/NET1/POLD1/HYAL3/GRB2/DHX36/ATR/ELK1
BP	GO:0006457	protein folding	215	0.369251	1.35206	0.0109628	0.0281991	0.0147429	4241	tags=38%, list=21%, signal=31%	SPHK1/HSPA6/B2M/FKBP4/GNB4/CCT5/HSPA1A/CCT4/DNAJA1/FKBP5/PDCD5/HSPA13/HSPA8/RAD23B/AMFR/CCT6A/DNAJC2/PPID/DERL1/HSPA1B/BAG2/CCT8/HSPB1/HSP90AA1/GNAI2/HSPD1/DNAJB1/PFDN2/BAG3/GNAI3/PPIF/DNAJB4/CHORDC1/PTGES3/QSOX2/CCT7/CD74/SACS/SGTB/PPIA/TOR1B/HSPA14/TCP1/CCT3/PPIL3/VBP1/GRPEL1/PPIH/PPIL1/HSPE1/DNAJB6/PFDN4/AHSA1/CCT2/PSMC1/HSPH1/TOR1A/RUVBL2/DNAJC25/CDC37/TBCA/BAG4/CLGN/P3H1/RP2/LMAN1/CSNK2A2/DN…
MF	GO:0015079	potassium ion transmembrane transporter activity	151	-0.433443	-1.4281	0.0109949	0.0282279	0.0147579	5383	tags=39%, list=26%, signal=29%	KCNA3/KCNN2/KCNIP2/KCNK9/KCNK16/KCNE2/KCNE3/HCN1/GRIK5/SLC9A8/SLC9A1/HCN3/KCNS1/KCNMB2/KCNAB3/KCNJ2/KCNC4/KCNIP3/TMEM175/KCNQ4/SLC12A4/KCNJ16/SLC9A4/KCNJ1/PKD2L1/KCNH8/HCN4/ABCC9/KCNH6/LRRC52/KCNA5/ATP4B/ABCC8/KCNC3/LRRC26/SLC9A2/KCNH3/KCNK1/SNAP25/KCNJ8/ATP12A/KCNK15/KCNJ5/ATP1A2/KCND3/KCNK5/KCNS3/SLC24A3/KCNK17/SLC12A2/FXYD4/KCNH2/ATP1A1/KCNE4/AQP1/KCNJ15/KCNJ11/KCNK3/KCNQ1
CC	GO:0043204	perikaryon	147	-0.424724	-1.39632	0.0110472	0.0283086	0.0148001	5121	tags=37%, list=25%, signal=28%	GRIK5/NSMF/GNRH1/SYAP1/CCK/NPPA/CACNA1F/CACNA1C/CNR2/PPP5C/DRD2/SYNPO/SIRT2/HDAC6/CHRNA10/RTN4R/RTN4RL2/CRMP1/PDPK1/ADCYAP1/GJC2/NCDN/BGLAP/ENDOG/ASTN2/NEURL1/MYO1D/TTLL7/ASS1/RUFY3/KCNC3/OLFM1/CRYAB/NDN/KLHL24/KCNK1/SORCS2/PDE9A/BRD1/SLC1A1/NGFR/CPLX2/ROGDI/PENK/CTNND2/FZD5/RTN4RL1/KNDC1/AMIGO1/CNGA3/EPHA4/ITGA8/TMEM100/LRRK2/PCSK2
BP	GO:0010951	negative regulation of endopeptidase activity	228	0.368626	1.35995	0.0111684	0.0285649	0.0149342	1652	tags=23%, list=8%, signal=21%	SFRP2/CD109/TFPI2/CST6/MMP9/SPOCK1/PLAUR/IFI16/GAPDH/SERPINE1/PTTG1/RARRES1/SERPINB5/TIMP2/COL7A1/COL6A3/CD44/PI3/TIMP1/SERPINE2/BST2/ANXA2/SERPINB1/WFDC3/SERPINB9/THBS1/CST7/ANXA8/SERPINB7/PRNP/CARD17/SFN/WFDC10B/PAK2/TNFAIP8/PICALM/SERPINB4/SERPINB3/CARD16/SERPING1/IFI6/LXN/GPX1/SERPINA5/ARL6IP1/CAST/CSTB/UBE2Z/SERPINH1/CST1/BCL2L12/RFFL
BP	GO:0071805	potassium ion transmembrane transport	205	-0.403049	-1.37139	0.0113272	0.0289164	0.0151179	5383	tags=40%, list=26%, signal=30%	KCNA3/KCNN2/YWHAE/KCNIP2/KCNK9/KCNK16/KCNE2/KCNE3/HCN1/SLC9A8/NPPA/SLC9A1/HCN3/EDN3/KCNS1/KCNMB2/KCNAB3/DNM2/ACTN2/KCNU1/KCNJ2/KCNC4/KCNIP3/TMEM175/ANK3/KCNQ4/SLC12A4/KCNJ16/SLC9A4/CD63/KCNJ1/PKD2L1/KCNH8/HCN4/ABCC9/KCNH6/LRRC52/KCNA5/ATP4B/ABCC8/ANK2/KCNC3/CASQ2/LRRC26/SLC9A2/DPP10/KCNRG/KCNH3/KLHL24/KCNK1/SNAP25/KCNJ8/ATP12A/KCNK15/KCNJ5/WWP2/WNK2/ATP1A2/KCND3/KCNK5/KCNS3/SLC24A3/KCNK17/ATP1B2/…
BP	GO:0010631	epithelial cell migration	282	0.342448	1.2904	0.0113616	0.0289497	0.0151353	2544	tags=24%, list=12%, signal=22%	ANLN/MET/FGFBP1/GREM1/LOXL2/ANXA1/MMP9/S100A2/SRPX2/STC1/VEGFC/KRT16/FAP/CD40/IFNG/SEMA3A/CORO1C/HIF1A/ITGA2/PRSS3/GADD45A/NRP2/ITGA3/PFN2/ITGB2/CCBE1/CXCL13/GATA3/PXN/THBS1/PPARG/CYP1B1/ADAM9/NRP1/FSTL1/SPARC/STRAP/SP100/ADAM17/PRKCA/MAP4K4/PDCD10/LPXN/GPI/GPX1/ITGB3/ARF6/RRAS/SH3BP1/RTN4/HSPB1/VEGFA/APOE/ITGB1BP1/PPARD/ETS1/PIK3CD/FERMT1/RAC1/TNF/SPRED1/TGFB1/EPHA2/WNT7A/ZC3H12A/STAT5A/PTPN11/P…
BP	GO:0071692	protein localization to extracellular region	357	-0.361065	-1.29	0.0115328	0.0293305	0.0153344	3047	tags=26%, list=15%, signal=23%	ABCC8/GPR27/PCSK5/CPT1A/ABCG1/MIA3/ENHO/SIRT4/HCAR2/PRKCE/NEUROD1/EZR/RAB11B/ADRA2C/ITPR3/PHPT1/MYOM1/LTBP2/RFX3/RAPGEF4/EXPH5/CAPN10/GIPR/HNF4A/LRP5L/RAPGEF3/RHBDD3/MCU/RAB11FIP1/BLK/LRP5/ANKRD1/SOX4/SIRT3/TRPM4/FKBP1B/ADCY5/SNAP25/RBP4/UCP2/MYRIP/CHGA/BAIAP3/FGB/ERP29/SERGEF/IDH2/MYH10/RAB11FIP3/WLS/SLC25A6/MPC2/PER2/PFKFB2/PICK1/KCNS3/DOC2B/CNR1/LLGL2/SCG2/PIM3/SYT7/DISP1/PARD6A/HADH/ACHE/APBB…
BP	GO:0044282	small molecule catabolic process	418	-0.354875	-1.28277	0.0115644	0.0293559	0.0153477	3455	tags=31%, list=17%, signal=27%	ASPA/AMACR/FUT2/ACADM/NT5C1A/HMGCLL1/GLYCTK/CEL/DHDH/MCEE/ACAD10/GLS2/SULT1E1/HAAO/DECR2/ECI1/PEX7/ENTPD4/MCCC2/GCDH/TP53/CPT1A/BLMH/HNMT/CRYL1/TXN2/MLYCD/ECI2/ACMSD/QDPR/BDH2/PON3/PCK1/NUDT16/GLUL/BCKDHA/SCP2/ALDH7A1/ALDOB/HMGCL/ACAD8/CRABP1/PCBD1/BCKDHB/SCARF1/HYKK/INPP5B/ACAA1/ECH1/ACACB/MCAT/GPT/INPP5A/CSAD/ADH7/ACAA2/LRP5/OAT/ENOSF1/HGD/ACAT1/CYP39A1/ARG2/HAGH/CDO1/ENTPD8/ALDH3B1/NUDT7/CPT2/…
MF	GO:0061134	peptidase regulator activity	219	0.367089	1.35095	0.0116307	0.0294689	0.0154068	1799	tags=24%, list=9%, signal=22%	SFRP2/CD109/TFPI2/BIRC5/CST6/BIRC3/FN1/SPOCK1/GAPDH/SERPINE1/PTTG1/RARRES1/SERPINB5/TIMP2/COL7A1/COL6A3/PSME2/CTSC/PI3/CASP1/TIMP1/SERPINE2/BST2/PCOLCE/ANXA2/SERPINB1/WFDC3/SERPINB9/CST7/SERPINB7/PRNP/CARD17/WFDC10B/BIRC2/TNFAIP8/SERPINB4/SERPINB3/CARD16/SERPING1/PRSS22/LXN/SERPINA5/CAST/CSTB/UBE2Z/PSME1/SERPINH1/CST1/PYCARD/PI15/NKX3-1/PSME3
BP	GO:0001678	cellular glucose homeostasis	135	-0.435089	-1.41937	0.0116565	0.029479	0.015412	3465	tags=32%, list=17%, signal=27%	PRKAA1/CASR/SMARCA4/IGF1R/ERN1/ENDOG/GPR27/WDR35/PRKCE/NEUROD1/PCK1/RAB11B/PHPT1/SIRT1/LRP5L/PIK3R1/LRP5/GAS6/FOXO1/SOX4/TRPM4/FKBP1B/ADCY5/UCP2/BAIAP3/NGFR/MPC2/PPARGC1A/PIM3/PLA2G6/SLC29A1/HMGN3/FOXA3/IRS2/PTPRN2/ADRA2A/CFTR/KCNJ11/CPB2/UNC13B/KLF15/FOXA2/AGER
BP	GO:0060562	epithelial tube morphogenesis	306	-0.371051	-1.31459	0.0117112	0.0295621	0.0154555	2769	tags=27%, list=13%, signal=24%	SMAD4/SIX1/PROX1/SPRY2/EPHA7/EDN1/PLXNB2/CCDC40/SOX17/GRHL2/WNT3A/RDH10/NTN1/IFT57/LRP5L/FOXP1/TSC2/TIE1/BBS5/FUZ/LRP5/SOX4/SOX18/DEAF1/SLIT2/AR/PTCH1/LMO4/CELSR1/MTHFR/PBX1/FZD3/LRP6/OSR1/MESP1/SIX2/FOXA1/SOX9/BCL2/NOTCH4/DLL4/RSPO2/SEMA3E/DDR1/DNAAF1/HHIP/RASIP1/IFT172/FOXF1/PTK7/RET/DLL1/IHH/IRX1/SPRY1/OVOL2/CECR2/LRP2/SHROOM3/MTSS1/ESRP2/VANGL2/WNT11/EPHA4/TCF21/TBX2/WNT4/SHH/FGFR2/BMP2/RHOB/…
BP	GO:0032409	regulation of transporter activity	264	-0.373731	-1.30341	0.01193	0.0300582	0.0157149	2406	tags=21%, list=12%, signal=19%	CASQ2/LRRC26/CHP1/GSTM2/HECW2/KCNRG/SHANK2/DMD/FXYD1/HRC/KLHL24/ARC/DLG3/GRIA1/PCSK9/UTRN/SHANK3/FKBP1B/CACNB3/OSR1/WWP2/WNK2/BCL2/ATP1A2/CACNB1/ANO9/RRAD/PPARGC1A/ADRB2/RANGRF/ATP1B2/FXYD6/RGN/PDE4D/VAMP2/ACE2/AMIGO1/FXYD4/TRPC6/CACNA1D/KCNE4/DAPK1/JPH1/GPD1L/SCN4B/FHL1/RASGRF1/ADRA2A/GEM/FXYD3/CFTR/NEDD4L/KCNJ11/ATP1B1/TESC
BP	GO:0008203	cholesterol metabolic process	141	-0.445677	-1.45751	0.0119885	0.0301495	0.0157626	3557	tags=34%, list=17%, signal=28%	CLN8/PRKAA1/CEL/PMVK/CH25H/GBA2/NFYC/ABCG1/LDLRAP1/LSS/APOA1/LCAT/MVD/MBTPS1/SCARF1/HSD17B7/ACACB/SMPD1/ACAA2/LEPR/ARV1/LRP5/VLDLR/FASN/PCSK9/FDXR/CYP39A1/LIPE/CYB5R3/SREBF2/ACADVL/NPC1L1/FDFT1/OSBPL1A/CYP2D6/CYP27A1/NPC2/EPHX2/ACADL/CAT/TM7SF2/DHCR24/HMGCS2/CEBPA/CFTR/FMO5/CES1/NR0B2
BP	GO:0030168	platelet activation	156	0.38955	1.369	0.0121675	0.0305429	0.0159683	2247	tags=24%, list=11%, signal=22%	COL1A1/COL3A1/SAA1/FN1/PDPN/COL1A2/FCER1G/CD40/AXL/PLSCR1/LCP2/PLEK/GNA15/GNA12/FLNA/SERPINE2/RAP2B/FERMT3/VCL/LYN/YWHAZ/IL6/ACTB/GNA13/LCK/PRKCA/ITGB3/VAV1/ACTG1/TLR4/HSPB1/UBASH3B/APOE/COMP/CLIC1/PDGFRA/PPIA/SH2B3
CC	GO:0043292	contractile fiber	228	0.366141	1.35079	0.0122123	0.0305986	0.0159974	1887	tags=18%, list=9%, signal=16%	TNNT1/SLC2A1/IDO1/AHNAK2/FBXO32/FHL2/FLNC/PDLIM4/CORO1C/PLEC/TPM4/PDLIM7/PALLD/FHOD3/PDLIM5/ACTN1/MMP2/FLNA/TWF1/KRT19/CALD1/VCL/ALDOA/TPM3/ENO1/AHNAK/PPP1R12A/FHL3/GLRX3/SMTNL1/PARVB/PSMA6/DST/CDK5R1/CFL2/HOMER1/NEXN/BAG3/FLNB/CAB39
MF	GO:0015103	inorganic anion transmembrane transporter activity	142	-0.44239	-1.45061	0.0122494	0.0306347	0.0160163	3422	tags=23%, list=17%, signal=19%	SLC39A8/SLC26A5/SLC37A1/SLC18A2/SLC4A3/TTYH2/SLC26A11/CLDN4/SLC25A11/BEST4/ANO5/SLC4A5/FXYD1/CLCNKA/CLCN6/PCYOX1/GABRP/SLC1A1/CLCNKB/SLC6A4/ANO9/CLIC3/SLC12A2/ABCC6/ADAMTS8/SLC4A4/FXYD3/CFTR/CLIC5/SLC22A3/SLC26A9/CLIC6
BP	GO:0006869	lipid transport	430	-0.351472	-1.27747	0.0124331	0.0310369	0.0162265	3064	tags=22%, list=15%, signal=19%	SLC25A20/OSBPL9/GRAMD1A/CPT1A/LRAT/AGT/PITPNA/ABCG1/LDLRAP1/ATP8B2/APOA1/LCAT/PRKCD/SCP2/FZD4/EDN1/GPS2/NCOA1/ACE/SIRT1/SLCO2A1/OSBPL2/ACACB/ATP9B/ATP8A2/OSBPL6/AGTR1/ATP9A/ARV1/VPS51/VLDLR/MID1IP1/PCSK9/LCN12/PTCH1/SNAP25/RBP4/LRP6/RETN/SREBF2/CPT2/SLC1A1/APOM/SLC51B/ABCD3/ABCA5/ABCA13/NPC1L1/OSBPL1A/PLA2G2A/ATP1A2/PER2/SLC27A1/ANO9/ACSL5/NPC2/PLA2G4A/SPNS2/SYT7/FURIN/SLC12A2/CD36/PLA2G3/ATP8B1/…
BP	GO:0051092	positive regulation of NF-kappaB transcription factor activity	159	0.389949	1.37138	0.0124748	0.0310837	0.016251	3613	tags=38%, list=18%, signal=32%	AIM2/S100A9/S100A8/GREM1/SPHK1/CD40/RIPK2/ADAM8/ITGB2/IL1B/IRAK2/MTPN/IL18/RHEBL1/TFRC/HSPA1A/BCL10/MTDH/TRIM6/TRIM21/RPS6KA4/TRIM14/TLR6/CARD16/IL1RAP/NFKB2/TRAF1/IL18R1/EIF2AK2/NOD2/IRAK1/PSMA6/TLR4/TICAM1/ICAM1/PYCARD/HSPA1B/S100A12/MYD88/UBC/TNF/CARD11/PPIA/NFKB1/IL18RAP/NLRP3/TRIM25/RELA/BTK/UBE2N/CAV1/ROR1/CFLAR/TRIM15/NPM1/TAB2/CLOCK/FER/UBE2V1/CHUK/AMH
MF	GO:0022843	voltage-gated cation channel activity	137	-0.443191	-1.44403	0.012527	0.0311564	0.016289	5383	tags=36%, list=26%, signal=27%	KCNA3/KCNIP2/KCNK9/KCNE2/KCNE3/HCN1/HCN3/KCNS1/CACNA1F/CACNA1C/KCNAB3/TMC2/KCNJ2/PTK2B/KCNC4/KCNQ4/KCNJ16/CACNB4/KCNJ1/KCNH8/HCN4/ABCC9/KCNH6/LRRC52/KCNA5/ABCC8/CACNA2D3/KCNC3/LRRC26/KCNH3/KCNK1/SNAP25/KCNJ8/CACNB3/KCNJ5/KCND3/CACNB1/CACNA1H/KCNS3/CNR1/KCNH2/CACNA1D/KCNE4/CACHD1/KCNJ15/KCNJ11/KCNK3/KCNQ1/CACNA2D2
BP	GO:0043624	cellular protein complex disassembly	211	0.36336	1.32629	0.0127115	0.0315572	0.0164985	4407	tags=38%, list=21%, signal=30%	TPX2/KIF2C/KIF18B/PLEK/MTPN/KIF18A/TWF1/SPTB/MRPL15/ABCE1/CAPZA1/CAPZA2/SH3GL1/CAPG/HSPA8/MRPL11/KIF2A/RDX/MRPL3/MRPS35/EIF5A2/CFL1/SH3BP1/NAV3/CFL2/STMN1/MRPS12/MRPL9/MRPL13/CCSAP/STMN3/MRPS22/EIF5A/MRPS10/ADD3/MRPL51/WDR1/DAP3/CAPZB/CKAP5/OGFOD1/TMOD3/MRPL12/MRPL17/MRPS24/MRPL47/MRPL21/MRPL32/MRPL37/GADD45GIP1/KIF24/TAOK1/MRPL39/MRPL33/MICAL3/MRPL19/MAP1B/TRMT112/TWF2/PIK3CA/MRPL45/ETF1/MRPL36/…
BP	GO:0022898	regulation of transmembrane transporter activity	251	-0.389196	-1.3524	0.0128637	0.0318766	0.0166655	2406	tags=22%, list=12%, signal=20%	CASQ2/LRRC26/CHP1/GSTM2/HECW2/KCNRG/SHANK2/DMD/FXYD1/HRC/KLHL24/ARC/DLG3/GRIA1/PCSK9/UTRN/SHANK3/FKBP1B/CACNB3/OSR1/WWP2/WNK2/BCL2/ATP1A2/CACNB1/ANO9/RRAD/PPARGC1A/ADRB2/RANGRF/ATP1B2/FXYD6/RGN/PDE4D/VAMP2/ACE2/AMIGO1/FXYD4/TRPC6/CACNA1D/KCNE4/DAPK1/JPH1/GPD1L/SCN4B/FHL1/RASGRF1/ADRA2A/GEM/FXYD3/CFTR/NEDD4L/KCNJ11/ATP1B1/TESC
BP	GO:0003007	heart morphogenesis	229	-0.379257	-1.30381	0.0128897	0.0318825	0.0166686	2769	tags=27%, list=13%, signal=24%	SMAD4/SIX1/LEFTY1/PROX1/SMAD7/CCDC40/SOX17/GRHL2/OLFM1/WNT3A/IFT57/BBS5/ANKRD1/SOX4/MDM4/SOX18/SLIT2/PTCH1/RBP4/TBX5/MESP1/SOX9/HTR2B/DLL4/PITX2/TEK/ROBO2/INSR/ADAMTS1/DNAAF1/TGFBR3/SMARCD3/IFT172/FOXF1/S1PR1/HEYL/DLL1/IHH/SPRY1/SMAD6/DHRS3/OVOL2/LRP2/HEY1/EFNA1/VANGL2/SLIT3/WNT11/AXIN2/CITED2/TBX2/CLDN5/GATA6/SHH/FGFR2/BMP2/TMEM100/BMP5/DLC1/TNNC1/ELN/FOLR1
MF	GO:0004866	endopeptidase inhibitor activity	173	0.37401	1.34195	0.0129855	0.0320609	0.0167619	1639	tags=23%, list=8%, signal=21%	CD109/TFPI2/BIRC5/CST6/BIRC3/SPOCK1/GAPDH/SERPINE1/PTTG1/RARRES1/SERPINB5/TIMP2/COL7A1/COL6A3/PI3/TIMP1/SERPINE2/BST2/ANXA2/SERPINB1/WFDC3/SERPINB9/CST7/SERPINB7/PRNP/CARD17/WFDC10B/BIRC2/TNFAIP8/SERPINB4/SERPINB3/CARD16/SERPING1/LXN/SERPINA5/CAST/CSTB/UBE2Z/SERPINH1/CST1
BP	GO:2001252	positive regulation of chromosome organization	156	0.386613	1.35868	0.01319	0.0325064	0.0169948	3256	tags=26%, list=16%, signal=22%	CCNB1/NEK2/AURKB/CDT1/PKIB/BRCA1/FEN1/PML/IL1B/NBN/GATA3/PHF19/FOXP3/CCT5/CCT4/POT1/RPS6KA4/CCT6A/DDX11/CCT8/VEGFA/DNMT1/DKC1/SSBP1/NABP2/CCT7/DNMT3B/DHX36/ATR/MIER1/TCP1/RAD21/CCT3/WDR5/CCT2/PPHLN1/UBE2N/RIF1/RUVBL2/NELFE/SNW1
BP	GO:0055123	digestive system development	131	-0.437712	-1.42311	0.013215	0.0325089	0.0169962	2698	tags=29%, list=13%, signal=25%	CBFA2T2/MYOCD/ASS1/VPS52/CCDC40/SOX17/FOXF2/CPS1/KLF5/EPHB3/HIP1R/REG1A/IL6ST/EPB41L5/SIX2/BCL2/ID2/PKDCC/DNAAF1/IFT172/SFRP5/FOXF1/RET/IHH/SPDEF/OVOL2/WNT11/TCF21/TBX2/GATA6/SHH/EDNRB/FGFR2/BARX1/ASCL1/AGR2/KIT/CLDN18
CC	GO:0030662	coated vesicle membrane	175	0.378077	1.35766	0.0133365	0.0327483	0.0171213	4305	tags=42%, list=21%, signal=34%	EREG/AREG/FCGR1A/B2M/SEC23A/CD3D/HLA-B/HLA-F/HLA-DQA1/TGFA/HLA-C/HLA-DQA2/TFRC/HLA-DRA/CEMIP/EGFR/HLA-A/HSPA8/PICALM/AP2M1/HLA-G/SYT1/HLA-DPA1/KDELR3/CD4/MCFD2/CD3G/IL7R/ROR2/SEC24A/M6PR/AP2S1/APOE/AP1S1/RAB35/CLTB/HLA-DRB1/CNIH1/COPB2/TMED7/VMA21/CD74/DENND1A/AP2A1/COPZ2/TMED2/FCGR1B/ARCN1/HLA-DRB5/DAB2/NECAP2/EPGN/VTI1A/SEC24D/USO1/AP2B1/CLTC/GOSR2/NECAP1/VAMP3/LMAN1/HLA-E/HLA-DPB1/FZD2/COPG1/S…
BP	GO:0051384	response to glucocorticoid	134	-0.434231	-1.41715	0.0134815	0.0330442	0.017276	696	tags=14%, list=3%, signal=14%	GSTP1/HEY1/SLIT3/MAOB/HSD11B2/DUSP1/BMP6/ZFP36/AQP1/AGTR2/UCN3/ALDH3A1/FAM107A/FOS/ABCA3/FOSB/ALPL/IGFBP2/SCGB1A1
CC	GO:0030016	myofibril	221	0.361931	1.33358	0.0136245	0.0333345	0.0174278	1887	tags=17%, list=9%, signal=16%	TNNT1/SLC2A1/AHNAK2/FBXO32/FHL2/FLNC/PDLIM4/CORO1C/PLEC/TPM4/PDLIM7/PALLD/FHOD3/PDLIM5/ACTN1/MMP2/FLNA/TWF1/KRT19/CALD1/VCL/ALDOA/TPM3/ENO1/AHNAK/PPP1R12A/FHL3/GLRX3/SMTNL1/PARVB/PSMA6/DST/CFL2/HOMER1/NEXN/BAG3/FLNB/CAB39
MF	GO:0019838	growth factor binding	130	0.398403	1.36788	0.0137736	0.0336385	0.0175867	1666	tags=27%, list=8%, signal=25%	FGFBP1/CD109/COL1A1/COL3A1/SRPX2/IL2RA/COL6A1/COL1A2/IL2RB/COL5A1/OSMR/ITGB4/HTRA3/IGFBP3/ITGAV/TSKU/RHBDF2/NRP2/IGFBP6/CXCL13/IL1R2/IL2RG/IL1RN/THBS1/IL36RN/NRP1/EGFR/ITGA6/PXDN/IGFBP1/IL10RA/HTRA1/ITGB3/SHC1/TGFB3
BP	GO:0090305	nucleic acid phosphodiester bond hydrolysis	287	0.346173	1.30078	0.0139569	0.0340246	0.0177886	4545	tags=35%, list=22%, signal=28%	EXO1/RNASE2/PLSCR1/RFC4/FEN1/HMGB2/EME1/RNASEH2A/SAMHD1/RFC5/RPA3/POLQ/IL6/RFC2/POP7/XRN1/ERI1/DCLRE1B/PCNA/RFC3/HELZ2/GTF2H3/RNASE6/RNASEH1/BOP1/EXOSC2/MOV10/POP1/NCBP1/CPSF4/UBC/KPNB1/POLD1/SLFN13/RPP25/FIP1L1/EXOSC3/CPSF2/DNASE1L1/G3BP1/CSTF2/POLE/HORMAD1/RPP40/TDP1/ZC3H12A/MUS81/KPNA1/DNA2/CPSF3/C11orf80/NCBP2/POP4/POLD3/PELO/ENDOD1/REXO4/GEN1/RPP30/DBR1/POLD2/TSN/POLD4/PNPT1/NUDT21/EXOSC9/HS…
BP	GO:0062197	cellular response to chemical stress	325	0.339039	1.30121	0.0140157	0.0341066	0.0178315	3510	tags=32%, list=17%, signal=27%	GJB2/SLC2A1/MET/ANXA1/SPHK1/MELK/CCNA2/MMP9/CYBB/TXNRD1/GPX8/FAS/SOD2/ECT2/ERRFI1/HIF1A/AXL/AIF1/NCF2/SIRPA/AKR1B1/PML/MMP2/TNFAIP3/EZH2/MMP3/PXN/CDK2/ARL6IP5/RELB/HSPA1A/DNAJA1/PPARG/JAK2/CYP1B1/EGFR/VRK2/EIF2S1/IL6/FANCD2/TLR6/SIGMAR1/PDCD10/NCF1/TXN/PCNA/GPX1/NUDT2/ATG7/NOX4/GPR37/TLR4/TRPM2/CYCS/HSPA1B/ALOX5/HSPB1/PPIF/CAB39/ERMP1/PDK1/NCF4/NET1/ETS1/PDGFRA/SLC25A24/DNMT3B/DDIT3/PAWR/PPIA/UBQ…
BP	GO:1901136	carbohydrate derivative catabolic process	188	0.367789	1.33445	0.0141243	0.0343092	0.0179374	2386	tags=23%, list=12%, signal=21%	CDA/MMP12/GPC6/NT5E/HMMR/CTSL/VCAN/UPP1/ADAMTS12/TYMP/CD44/PGM2/APOBEC3G/HPRT1/CHI3L1/DPYD/APOBEC3B/XDH/ADA/SAMHD1/AOAH/CEMIP/FBXO6/IDS/NUDT1/FBXO17/PNP/ACOT7/DERA/APOBEC3D/UNG/LUM/GM2A/GLA/FUCA2/OMD/HYAL3/GPC1/NT5C3A/APOBEC3C/ENTPD7/TGFB1/GNPDA1/MBD4
BP	GO:0016052	carbohydrate catabolic process	187	0.365398	1.32732	0.014203	0.0344385	0.018005	3204	tags=26%, list=16%, signal=22%	PFKP/GAPDH/IFNG/PYGL/DDIT4/HIF1A/HK3/PGK1/LDHA/PGM2/PFKFB4/PGAM1/PKM/TPI1/NUP37/HK2/AOAH/NUP205/ALDOA/ENO1/P2RX7/NDC1/SLC2A6/NUP155/ENO2/PGM1/GPI/DERA/NUP107/RPE/NUP54/GM2A/NUP62/BPGM/PGM2L1/NUP85/EIF6/GALK1/GALM/CTBS/GPD2/ALDOC/NUP210/GAA/PHKA1/NUP93/FUT8/NUP153/FOXK1
CC	GO:0031901	early endosome membrane	150	0.393316	1.36732	0.0143381	0.0347022	0.0181428	2102	tags=24%, list=10%, signal=22%	CD274/DKK1/ANXA1/SPHK1/PDLIM4/FCGR1A/B2M/HLA-B/RAB31/HLA-F/DTX3L/PML/PMEPA1/SNX6/HLA-C/SLC39A14/SNX21/KIR2DL4/EGFR/HLA-A/SH3GL1/CD8B/SYNDIG1/SNX8/HLA-G/EHD1/SNX20/DNAJC13/GPNMB/ITCH/ARF6/RAB11FIP5/SLC15A4/STAM/TMEM165/HGS
BP	GO:1902905	positive regulation of supramolecular fiber organization	190	0.373052	1.35546	0.0143631	0.0347022	0.0181428	2753	tags=31%, list=13%, signal=27%	MET/CCL11/S100A10/CCL26/CCL21/PFN2/PLEK/LIMK1/FLNA/COLGALT1/PXN/HCK/NCK1/ARPC1B/ARPC1A/RHOC/ACTR3/HSPA1A/NRP1/CLIP1/PSRC1/CCDC88A/CCL24/CDC42EP2/NCKAP1L/WAS/GPX1/NOX4/VASP/ARPC3/ARPC2/ARF6/CDK5R1/ICAM1/TGFB3/EPHA1/NAV3/CFL2/PYCARD/HSPA1B/ACTR2/CORO1A/APOE/ITGB1BP1/WASF1/GPR65/GRB2/RAC1/CDC42EP3/PAK1/MAPRE1/WDR1/GMFB/CKAP5/BAIAP2L1/NCKAP1/SNX9/WASL/GMFG
BP	GO:0046890	regulation of lipid biosynthetic process	189	-0.404759	-1.35794	0.0144521	0.0348453	0.0182177	2959	tags=30%, list=14%, signal=26%	NFYC/ABCG1/SPHK2/LSS/ENHO/SIRT4/SIK1/APOA1/SMPD2/PROX1/PCK1/PRKCD/CGA/MVD/MBTPS1/SIRT1/CHP1/FITM2/RDH10/ACACB/SORBS1/IGFBP7/SIRT3/MID1IP1/FASN/PTGS2/SREBF2/PDGFA/WDTC1/ACADVL/FDFT1/HTR2B/SLC27A1/LPCAT1/PPARGC1A/ORMDL3/HSD17B13/PLIN5/RGN/PLA2G3/ASAH1/ACADL/ATP1A1/TM7SF2/EGR1/SMPD3/AKR1C3/WNT4/FGFR4/BMP6/PDK4/BMP2/BMP5/MFSD2A/CES1/ABCA3
BP	GO:0006753	nucleoside phosphate metabolic process	493	0.312998	1.24109	0.0144738	0.0348453	0.0182177	2291	tags=19%, list=11%, signal=17%	CDA/IDO1/TK1/RRM2/PFKP/NT5E/NAMPT/GAPDH/IFNG/UPP1/DDIT4/KYNU/HIF1A/HK3/PGK1/ELOVL6/LDHA/TYMP/AK4/HPRT1/PFKFB4/DPYD/PGAM1/PARP9/XDH/TYMS/ADA/PPAT/SAMHD1/PKM/PAICS/NME1/TPI1/NUP37/HK2/CMPK2/NUP205/RAN/GMPS/ALDOA/TDO2/ENO1/P2RX7/NDC1/SLC2A6/NUDT1/ADCY3/GART/NUP155/PNP/ENO2/PGM1/MTHFD1/ACOT7/DTYMK/ADK/PDK3/STOML2/SULT2B1/GPI/UCK2/GPX1/NUDT2/DCK/DERA/SCD/NUP107/UNG/ACOT9/NUP54/RAB23/ACSL4/NUP62/RRM1/G…
BP	GO:0009612	response to mechanical stimulus	197	0.368097	1.34463	0.0146942	0.0353131	0.0184622	2654	tags=25%, list=13%, signal=22%	CXCL10/COL11A1/FOSL1/SLC2A1/TNC/POSTN/COL1A1/COL3A1/CCNB1/IRF1/MMP14/CD40/FAS/CHEK1/ITGA2/GADD45A/CHI3L1/IL1B/CASP1/MTPN/SERPINE2/TLR8/THBS1/PPARG/BCL10/EGFR/PIEZO1/FADD/TLR4/ASNS/PSPH/TNFRSF1A/TNFRSF10A/BAG3/MYD88/CASP5/ETS1/TRPA1/RAC1/TNFRSF8/CASP8/SLC38A2/CXCL12/PTPN11/PDZD7/GDF5/NFKB1/BAK1/LTBR/RPS6KB1
BP	GO:0001508	action potential	130	-0.433138	-1.40837	0.0148163	0.0355433	0.0185825	3630	tags=28%, list=18%, signal=24%	CHRNB2/HCN4/KCNA5/NTRK2/CAMK2D/PTPN3/SCN1A/GNAQ/SLC4A3/ANK2/USP53/DMD/SCN3A/TRPM4/FKBP1B/KCNJ8/CACNB3/KCNJ5/ATP1A2/CXADR/KCND3/CACNA1H/CNR1/RANGRF/CD36/KCNH2/CACNA1D/ATP1A1/KCNE4/GNA14/GPD1L/SCN4B/SCN7A/MYH14/NEDD4L/ATP1B1/KCNQ1
CC	GO:0036064	ciliary basal body	138	-0.429265	-1.40048	0.0149131	0.0357122	0.0186709	4638	tags=39%, list=22%, signal=31%	SDCCAG8/NPHP4/TRAF3IP1/AGBL2/TTC30B/CCDC113/ARHGAP35/MKS1/BBS4/TTLL6/TTLL9/AHI1/CDC14A/DZIP1L/RILPL2/WDR35/IFT88/IFT80/CCDC61/TTLL1/EZR/CFAP70/DYNC2LI1/LCA5/EFHC2/FANK1/IFT57/RPGR/PCM1/BBS5/RILP/CCDC65/OFD1/ARMC9/RABL2B/CCDC170/B9D1/CCDC96/RABEP2/PPP1R32/CDK10/GAS8/JADE1/MAPK15/C11orf97/B9D2/TBC1D30/GAS2L2/IFT172/CAMSAP3/TAPT1/IFT140/C5orf49/PIFO
BP	GO:0043687	post-translational protein modification	353	0.324065	1.25412	0.0150093	0.0358615	0.0187489	3553	tags=28%, list=17%, signal=24%	PSMB9/TNC/SPP1/LGALS1/FN1/FBXO32/UBD/VCAN/CALU/KLHL5/APOL1/HIF1A/IGFBP3/DTL/PSMB8/PSME2/CSF1/FSTL3/FBN1/DSCC1/LAMB1/PSMB10/TIMP1/PRSS23/FAM20C/STC2/TMEM132A/FBXO6/SKP2/NUB1/RCN1/IL6/FSTL1/PSMD2/FBXO17/LRR1/CCNF/PSMC2/PSMB3/PSMA5/IGFBP1/CUL2/ATG7/COPS6/PSMD12/PSMA6/PSME1/RAB38/PSMB7/FBXL13/APOE/PSME3/FUCA2/PSMC4/ESCO2/PSMD14/WSB2/TTL/SHISA5/PSMB4/UBA3/UBE2F/PSMD11/ADAM10/COPS8/PSMD3/RAB8A/GOLM1/MF…
BP	GO:0061025	membrane fusion	160	0.384954	1.36123	0.0150284	0.0358615	0.0187489	3713	tags=29%, list=18%, signal=24%	TAP1/ANXA1/SPHK1/CTSL/TAP2/SAMD9/MYOF/CCR5/PIP4K2A/ANXA2/MX1/STX1A/CAV2/SYT1/CD4/SERPINA5/DYSF/RAB8B/YKT6/FOLR2/CORO1A/DNM1/ANKRD27/CHMP2B/GNAI3/DNM1L/OPA1/BET1/PPIA/RAB7A/RAB8A/STX2/STX11/STX4/MX2/STX1B/VTI1A/TAPBP/USO1/UBXN2A/GOSR2/KIF5B/GCA/VAMP3/VCPIP1/RAB34
BP	GO:0010466	negative regulation of peptidase activity	237	0.353231	1.3057	0.0154378	0.0367734	0.0192257	1770	tags=23%, list=9%, signal=21%	SFRP2/CD109/TFPI2/CST6/MMP9/SPOCK1/PLAUR/IFI16/GAPDH/SERPINE1/PTTG1/RARRES1/SERPINB5/TIMP2/COL7A1/COL6A3/CD44/PI3/TIMP1/SERPINE2/BST2/ANXA2/SERPINB1/WFDC3/SERPINB9/THBS1/CST7/ANXA8/SERPINB7/PRNP/CARD17/SFN/WFDC10B/PAK2/TNFAIP8/PICALM/SERPINB4/SERPINB3/CARD16/SERPING1/IFI6/LXN/GPX1/SERPINA5/ARL6IP1/CAST/CSTB/UBE2Z/SERPINH1/CST1/BCL2L12/RFFL/VEGFA/PI15
BP	GO:0015718	monocarboxylic acid transport	175	-0.404956	-1.35173	0.0154968	0.03681	0.0192448	1786	tags=18%, list=9%, signal=16%	SLC16A12/SNAP25/SLC1A1/SLC51B/MPC1/PLA2G2A/ATP1A2/MPC2/PER2/SLC27A1/PLA2G4A/SLC16A14/SLC12A2/CD36/SLC16A4/PLA2G3/ATP8B1/VAMP2/ABCC4/PLA2G12B/STXBP1/SLC16A11/SLC5A8/AKR1C1/PLA2G4F/UNC13B/CES1/PLA2G10/SLC22A3/NR0B2/PLA2G1B
BP	GO:0048284	organelle fusion	136	0.398609	1.37084	0.0155075	0.03681	0.0192448	3713	tags=32%, list=18%, signal=26%	TAP1/ANXA1/SPHK1/CDK1/TAP2/SAMD9/PIP4K2A/ANXA2/TFRC/STX1A/CAV2/ENO1/ENO2/SYT1/CHCHD3/VAT1/STOML2/DYSF/RAB8B/CORO1A/ANKRD27/CHMP2B/GNAI3/DNM1L/OPA1/BET1/RAB7A/RAB8A/STX2/STX11/BAK1/STX4/STX1B/VTI1A/TAPBP/BNIP3/USO1/GOSR2/KIF5B/ZDHHC6/VAMP3/VCPIP1/RAB34
BP	GO:0046488	phosphatidylinositol metabolic process	178	-0.408857	-1.36464	0.0157543	0.0373303	0.0195168	4115	tags=34%, list=20%, signal=28%	PLCG1/SBF1/GPLD1/PIGN/PIK3C2B/SACM1L/CDIPT/MPPE1/PIGH/PLA2G12A/PITPNM3/PIP5KL1/PIGP/IP6K2/GPAA1/INPPL1/CDS1/PLEKHA1/PLEKHA4/PGAP2/MTMR12/INPP5B/PLCB2/PIGM/PLCD1/PIK3R1/SH3YL1/PIGA/SOCS7/INPP5A/PIGQ/EFR3B/MTMR10/PIK3C2G/PIK3R3/TMEM150A/BMX/DPM3/PDGFA/PIGT/HTR2B/PLA2G2A/PLA2G4E/INPP5K/SOCS2/RAB4A/SLC27A1/IP6K3/MTMR7/PLA2G4A/CISH/INPP5J/PLA2G3/PGAP3/IMPA2/ITPKB/PTPN13/PIP5K1B/PLA2G4F/PLA2G10/PLA2G1B
BP	GO:0034284	response to monosaccharide	184	-0.40707	-1.36467	0.0159877	0.0378021	0.0197635	3167	tags=27%, list=15%, signal=23%	IGF1R/ERN1/ENDOG/GPR27/WDR35/TXN2/SARM1/PRKCE/NEUROD1/PCK1/RAB11B/PHPT1/GIPR/HNF4A/LRP5L/LRP5/GAS6/SOX4/TRPM4/FKBP1B/ADCY5/UCP2/BAIAP3/APOM/MPC2/PFKFB2/PPARGC1A/PIM3/PLA2G6/SLC29A1/VAMP2/GSTP1/ZBED3/CAT/EGR1/HMGN3/IRS2/PTPRN2/COL4A3/ADRA2A/CFTR/KCNJ11/UCN3/CPB2/UNC13B/NR0B2/FOXA2/LPL/AGER
BP	GO:0043087	regulation of GTPase activity	472	0.3106	1.22387	0.0160093	0.0378021	0.0197635	3351	tags=27%, list=16%, signal=23%	CCL8/MET/CCL13/CCL5/CCL4/CCL7/CCL11/S100A10/RACGAP1/DEPDC1/CCL3/CD40/IQGAP3/BCAR3/CCL26/ECT2/ARHGAP11A/ERRFI1/CORO1C/NGEF/CCL4L1/RGS20/RGS10/ITGB1/SEC23A/CCL21/DEPDC1B/CCL2/CCL18/THY1/CXCL13/EZH2/ASAP1/RIN1/PLXNA1/ADAP2/XCL2/NRP1/CAV2/EIF2S1/RASAL2/RIC1/CCL24/ARHGAP10/PICALM/CDC42EP2/PGAM5/ITGA6/RANBP1/PLXNC1/MAP4K4/RDX/NCKAP1L/SYDE1/ARHGAP9/VAV1/CCL20/ZC3H15/SH3BP1/EFNA5/CCL22/ICAM1/ARAP2/TBC1D1…
BP	GO:1903311	regulation of mRNA metabolic process	324	0.33049	1.26781	0.0165282	0.0389509	0.0203641	4107	tags=32%, list=20%, signal=26%	PSMB9/CCNB1/IGF2BP2/PSMB8/PSME2/PSMB10/E2F1/IGF2BP3/HSPA1A/YWHAZ/HSPA8/PSMD2/VIM/XRN1/PSMC2/PRKCA/PSMB3/SAMD4A/PSMA5/CARHSP1/PLEKHN1/PSMD12/PSMA6/PSME1/SRPK2/PSMB7/XPO1/EXOSC2/HSPB1/MOV10/NCBP1/SET/PSME3/CPSF4/PSMC4/MYD88/UBC/JMJD6/PSMD14/IGF2BP1/PSMB4/EXOSC3/PSMD11/LARP1/DHX36/SRSF9/MEX3D/PSMD3/SRPK1/EIF4G1/TBRG4/ZC3H12A/PSMD8/ZC3HAV1/SERBP1/YBX1/NCBP2/PSMB2/HNRNPC/PABPC1/RC3H2/FXR1/PSMD9/MAGOH/…
BP	GO:0008154	actin polymerization or depolymerization	198	0.368594	1.34518	0.0165534	0.0389509	0.0203641	3756	tags=40%, list=18%, signal=33%	CCL11/CCL26/AIF1/CCL21/PFN2/TMSB10/FHOD3/PLEK/WIPF1/DIAPH3/MTPN/TWF1/SPTB/HCK/NCK1/ARPC1B/ARPC1A/ACTR3/MSRB1/JAK2/CAPZA1/CAPZA2/CAPG/CCL24/COTL1/CDC42EP2/SSH1/RDX/NCKAP1L/WAS/PSTPIP1/VASP/ARPC3/ARPC2/CFL1/ARF6/SH3BP1/ICAM1/CFL2/PYCARD/ACTR2/CORO1A/WASF1/GRB2/RAC1/CDC42EP3/RASA1/PSTPIP2/CXCL12/ADD3/WDR1/CAPZB/GMFB/TMOD3/DBN1/BAIAP2L1/NCKAP1/DIAPH1/SNX9/WASL/GMFG/MICALL2/HCLS1/CYFIP1/ARPC5/MICAL3/P…
BP	GO:2001242	regulation of intrinsic apoptotic signaling pathway	147	0.38132	1.32333	0.0169082	0.0396692	0.0207396	3714	tags=34%, list=18%, signal=28%	S100A9/SFRP2/S100A8/MMP9/PMAIP1/SNAI2/PLAUR/SOD2/HIF1A/CD44/DDIAS/SNAI1/NCK1/HSPA1A/DNAJA1/ENO1/LCK/FIGNL1/GPX1/BCL2L12/PYCARD/HSPB1/NKX3-1/STYXL1/PPIF/DNM1L/ARMC10/VDAC2/DDIT3/OPA1/CD74/PPIA/UBQLN1/CXCL12/BID/PLEKHF1/CAV1/VNN1/BCL2L1/YBX3/TRIAP1/PTTG1IP/HTRA2/ZNF385A/MIF/CYLD/CREB3/MSX1/NACC2/URI1
CC	GO:0001726	ruffle	170	0.373318	1.33185	0.0169173	0.0396692	0.0207396	2778	tags=31%, list=13%, signal=27%	FSCN1/ITGA5/PDPN/FAP/CORO1C/ITGAV/ITGB1/S100A6/AIF1/PDLIM7/PALLD/PLEK/ACTN1/LCP1/DDX58/SAMSN1/WIPF1/KIF18A/NME1/TWF1/CDK6/S100A11/KNSTRN/PLEKHO1/CLIP1/CAPG/IFIT5/ADAM17/LAYN/MYO5A/ITGB3/CFL1/ARF6/TLR4/ITGB1BP1/FERMT1/ACAP2/CD2AP/ARHGEF4/RAC1/RASA1/ARF4/EPHA2/PAK1/FGD6/NCKAP1/S100B/DIAPH1/SNX9/KLHL2/SCIMP/MEFV
BP	GO:0015849	organic acid transport	315	-0.36887	-1.30646	0.0172049	0.0402736	0.0210557	2563	tags=19%, list=12%, signal=17%	EDN1/SLC25A11/NCOA1/SLC38A3/ACE/SLC38A10/ACACB/SFXN2/XK/OCA2/SLC7A10/MID1IP1/LCN12/SNAP25/CPT2/SLC1A1/SLC51B/MPC1/ABCD3/PLA2G2A/ATP1A2/MPC2/SLC19A2/PER2/SLC27A1/ACSL5/SLC25A29/LLGL2/SLC43A1/PLA2G4A/SLC29A4/SLC12A2/CD36/PLA2G3/ATP8B1/VAMP2/SLC27A3/LRP2/ACE2/SLC13A2/PLA2G12B/IRS2/STXBP1/SLC16A11/SLC5A8/FABP4/SLC47A1/SLC7A2/AGTR2/AKR1C1/PLA2G4F/SLC7A8/UNC13B/MFSD2A/PLA2G10/SLC26A9/NR0B2/FOLR1/PLA2G1B
MF	GO:0031625	ubiquitin protein ligase binding	282	0.335131	1.26283	0.0172844	0.0403654	0.0211036	2976	tags=25%, list=14%, signal=22%	UBE2L6/ISG15/AURKA/HSPA6/CD40/UBE2T/HIF1A/TUBA1B/DIO2/LAPTM5/RALB/BRCA1/DDX58/PTPN22/PML/TPI1/ERLIN1/VCL/HSPA1A/LYN/DNAJA1/YWHAZ/BCL10/EGFR/TRIB3/HSPA8/HLTF/UBE2D1/MAGEC2/TUBB/TRAF1/GPI/CUL2/NEK6/GPR37/RALA/ACTG1/RFFL/PA2G4/RTN4/DERL1/HSPA1B/BAG2/HSP90AA1/UBASH3B/HSPD1/UBC/DNM1L/RAD18/RNF34/UBE2K/BLZF1/CACYBP/CACUL1/CASP8/IKBKE/TCP1/USP25/SUMO2/TRAF3/BID/PYHIN1/LTBR/SNX9/RELA/CCT2/RANGAP1/CHEK2/T…
BP	GO:0007178	transmembrane receptor protein serine/threonine kinase signaling pathway	338	-0.360009	-1.27806	0.0173037	0.0403654	0.0211036	3057	tags=25%, list=15%, signal=22%	SLC39A5/GCNT2/PDCD4/TAB1/TP53/EID2/ACVR1B/LRRC32/BAMBI/SMAD4/LEFTY1/MYOCD/SPRY2/SMAD7/LTBP4/ZFYVE9/NUMA1/LTBP2/LDLRAD4/SIRT1/DUSP22/ACVR2A/GREM2/HNF4A/USP9Y/ITGB6/RGMA/FBXL15/F11R/BMPER/SH2B1/LTBP3/PPM1L/CDKN1C/CHRD/BMP3/TGFBR3/INHA/SFRP5/CGN/RASL11B/JUN/LEFTY2/LRG1/PBLD/FURIN/PARD6A/SPRY1/PRKCZ/SMAD6/TMPRSS6/ADAMTSL2/OVOL2/NEO1/LRP2/ZNF703/CDH5/HPGD/SNX25/TOB1/EGR1/SMPD3/CITED2/SMAD9/CLDN5/VEPH1…
CC	GO:0031225	anchored component of membrane	163	-0.411607	-1.36165	0.0175524	0.040875	0.0213701	2082	tags=22%, list=10%, signal=20%	RGS7BP/NRN1/CEACAM7/CNTN3/CNTN4/RGMA/GP2/ITLN1/CNTN6/GPC5/LYPD6B/PRMT8/TNFRSF10C/DPEP1/SPACA4/RAB4A/GFRA1/LYNX1/OMG/ACHE/RTN4RL1/EFNA1/CEACAM5/CPM/SMPDL3B/CA4/CD55/GPC4/GPIHBP1/CEACAM6/CD24/MSLN/FOLR1/GPC3/ALPL/GFRA3
BP	GO:0001667	ameboidal-type cell migration	395	0.315764	1.22446	0.0176297	0.0409311	0.0213994	2544	tags=23%, list=12%, signal=21%	ANLN/MET/FGFBP1/GREM1/LOXL2/ANXA1/MMP9/S100A2/SRPX2/FN1/STC1/VEGFC/KRT16/SEMA3C/FAP/CD40/IFNG/SEMA3A/ITGB4/CORO1C/TWIST1/HIF1A/SEMA7A/ITGA2/PRSS3/ITGB1/GADD45A/NRP2/ITGA3/PFN2/TPBG/ITGB2/CCBE1/CXCL13/PML/GNA12/TIMP1/GATA3/PXN/THBS1/PPARG/CYP1B1/ADAM9/NRP1/FSTL1/SPARC/STRAP/SP100/ADAM17/PRKCA/ITGB7/SEMA4B/MAP4K4/PDCD10/LPXN/SMURF2/SYDE1/AKAP12/GPI/GPX1/ITGB3/ARF6/RRAS/SH3BP1/RFFL/RTN4/HSPB1/VEGFA/…
BP	GO:1902532	negative regulation of intracellular signal transduction	459	0.316048	1.23818	0.017637	0.0409311	0.0213994	3515	tags=30%, list=17%, signal=26%	GBP1/MET/SFRP2/STAT1/MMP9/FOXM1/SNAI2/PLAUR/FHL2/EPHB2/IFI35/LILRB4/DDIT4/SOD2/ERRFI1/TWIST1/HIF1A/OPTN/TIMP2/PBK/CD44/ITGA3/MYC/DDIAS/SNAI1/NMI/SIRPA/PLEK/DUSP5/XDH/PTPN22/IL1B/TNFAIP3/SH3RF2/SERPINE2/TRIM59/PTPRC/THBS1/HSPA1A/LYN/PRNP/DNAJA1/CAMK2N1/ENO1/SLA2/TRIB3/P2RX7/CD300A/HOMER3/SERPINB3/HLA-G/RNF149/DACT1/SPRED3/EMILIN1/FIGNL1/DUSP14/NR1D1/GPX1/ITCH/TLR4/SH3BP1/BCL2L12/RFFL/ABL2/TNIP3/PY…
CC	GO:0031461	cullin-RING ubiquitin ligase complex	156	0.38156	1.34092	0.0176888	0.0409609	0.021415	4398	tags=34%, list=21%, signal=27%	UBE2C/CDC20/FBXO32/CKS2/BUB1B/CKS1B/DTL/UBE2S/FBXO45/KCTD5/FBXO6/SKP2/TRIM21/FBXO17/CCNF/CDC27/CUL2/MAD2L2/FBXL13/CACYBP/KLHL2/FBXL18/DCAF13/ANAPC11/SPSB1/RNF7/ANAPC5/CAND1/ZYG11A/DCAF10/PLRG1/GLMN/CUL4B/ANAPC1/ZSWIM6/DCAF17/KCTD17/CDC26/NCCRP1/FBXL19/ANAPC10/CUL1/KLHL9/KCTD10/KCTD13/ANAPC7/CDKN1B/AMN1/TNFAIP1/FBXL2/ERCC8/CDC23/ANAPC13
BP	GO:0006874	cellular calcium ion homeostasis	429	0.315333	1.22692	0.0177294	0.0409609	0.021415	2487	tags=18%, list=12%, signal=16%	CXCL10/CXCL9/CCL8/CXCL11/CCL13/SAA1/STC1/CCL5/CCL7/CCL11/FPR3/P2RY6/CCL3/CD40/C3AR1/CALB2/ADM/ITGAV/CCR5/CCL21/FPR1/NCS1/TGM2/CCR1/THY1/CXCL13/FASLG/GNA15/PML/GSTO1/CXCR3/CXCR6/PTPRC/STC2/TMEM38B/CMKLR1/LYN/PRNP/JAK2/CAV2/CEMIP/P2RX7/ATP13A3/GNA13/NTSR1/LCK/STOML2/FPR2/CD4/NMU/CCR2/SLC30A1/TRPV2/ABL2/TRPM2/CORO1A/P2RY10/CCR8/UBASH3B/APOE/MCOLN2/EDNRA/RAP1GDS1/GPR65/GPR174/TMEM165/PDGFRA/ATP2C1/TR…
BP	GO:0090132	epithelium migration	285	0.340411	1.28481	0.0177406	0.0409609	0.021415	2544	tags=24%, list=12%, signal=22%	ANLN/MET/FGFBP1/GREM1/LOXL2/ANXA1/MMP9/S100A2/SRPX2/STC1/VEGFC/KRT16/FAP/CD40/IFNG/SEMA3A/CORO1C/HIF1A/ITGA2/PRSS3/GADD45A/NRP2/ITGA3/PFN2/ITGB2/CCBE1/CXCL13/GATA3/PXN/THBS1/PPARG/CYP1B1/ADAM9/NRP1/FSTL1/SPARC/STRAP/SP100/ADAM17/PRKCA/MAP4K4/PDCD10/LPXN/GPI/GPX1/ITGB3/ARF6/RRAS/SH3BP1/RTN4/HSPB1/VEGFA/APOE/ITGB1BP1/PPARD/ETS1/PIK3CD/FERMT1/RAC1/TNF/SPRED1/TGFB1/EPHA2/WNT7A/ZC3H12A/STAT5A/PTPN11/P…
MF	GO:0051015	actin filament binding	201	0.365991	1.3335	0.0178869	0.0412282	0.0215547	2530	tags=28%, list=12%, signal=25%	FSCN1/IQGAP3/CORO1C/ZNF185/AIF1/TPM4/FHOD3/ACTN1/LCP1/MYO1G/MYO1E/FLNA/TWF1/SPTB/PANX1/ARPC1B/ARPC1A/ACTR3/ANXA8/ANTXR1/TPM3/CAPZA1/EGFR/CAPZA2/FMNL1/MARCKS/CAPG/COTL1/GJB6/MYO7A/GAS2L3/PSTPIP1/MYO5A/PLS3/ARPC3/ARPC2/CFL1/CDK5R1/ABL2/CFL2/ACTR2/CORO1A/NEXN/MYO19/CTNNAL1/FERMT1/TAGLN/MYO1F/XIRP1/PSTPIP2/GAS2L1/TPM2/ACTN4/ADD3/WDR1/CAPZB/DBN1
BP	GO:0010876	lipid localization	475	-0.341485	-1.25132	0.0180631	0.0415635	0.02173	3090	tags=22%, list=15%, signal=19%	C3/SLC25A20/OSBPL9/GRAMD1A/CPT1A/LRAT/AGT/PITPNA/ABCG1/LDLRAP1/CDS1/ATP8B2/CDS2/APOA1/LCAT/PRKCD/SCP2/FZD4/EDN1/GPS2/NCOA1/ACE/SIRT1/SLCO2A1/OSBPL2/FITM2/ACACB/ATP9B/ATP8A2/OSBPL6/AGTR1/ATP9A/ARV1/VPS51/VLDLR/MID1IP1/PCSK9/LCN12/PTCH1/SNAP25/RBP4/LRP6/RETN/SREBF2/CPT2/SLC1A1/APOM/SLC51B/ABCD3/DGAT1/ABCA5/ABCA13/NPC1L1/OSBPL1A/PLA2G2A/ATP1A2/PNPLA2/PER2/SLC27A1/ANO9/ACSL5/PLIN5/NPC2/PLA2G4A/SPNS2/…
BP	GO:0006338	chromatin remodeling	172	0.375795	1.35189	0.0187091	0.0429768	0.0224689	3554	tags=28%, list=17%, signal=23%	HJURP/CENPA/HMGA1/CDKN2A/CENPW/HMGA2/CENPU/MYC/CENPK/OIP5/CENPI/CENPN/CENPH/GATA3/CENPM/FOXP3/ZNFX1/CENPL/ACTB/POLE3/ANP32E/MIS18A/SUV39H1/CENPQ/ACTL6A/DNMT1/CENPO/HELLS/SUV39H2/NPM3/RUVBL1/MIS18BP1/PAK1/TOP1/CBX3/DR1/HNRNPC/BAZ1B/PPHLN1/ESR1/BAZ1A/BAZ2A/RUVBL2/ITGB3BP/NPM1/MTA2/SATB2/HCFC2
BP	GO:0043281	regulation of cysteine-type endopeptidase activity involved in apoptotic process	196	0.366914	1.34189	0.0189801	0.0434942	0.0227394	3290	tags=32%, list=16%, signal=27%	S100A9/SFRP2/S100A8/MMP9/PMAIP1/PLAUR/FAS/EGLN3/LAPTM5/CD44/MYC/CLEC7A/XDH/FASLG/PML/CASP1/ARL6IP5/SERPINB9/THBS1/PPARG/JAK2/SFN/BCL10/PDCD5/PAK2/TNFAIP8/LCK/CARD16/IFI6/FADD/GPX1/TNFSF10/ARL6IP1/FAM162A/BCL2L12/RFFL/CYCS/PYCARD/VEGFA/HSPD1/NKX3-1/TNFRSF10A/SENP1/RNF34/TNF/CASP8/CD27/ANP32B/HSPE1/BID/BAK1/DNAJB6/NLRP3/SIAH2/NLRP12/TNFRSF10B/CFLAR/DIABLO/TRIAP1/BCL2L13/HSF1/KHDC1L/HTRA2
BP	GO:0042742	defense response to bacterium	249	0.346117	1.2879	0.019039	0.0434942	0.0227394	2298	tags=23%, list=11%, signal=21%	KRT6A/S100A9/S100A8/GBP2/GBP4/SLAMF8/ISG15/GNLY/FCER1G/SERPINE1/HAVCR2/RIPK2/OPTN/S100A7/GSDMC/HMGB2/CXCL13/PI3/IL23A/WFDC3/STAB1/IL27RA/LYZ/WFDC10B/PPBP/HLA-A/IL6/TLR6/ADAMTS5/ADAM17/RARRES2/NOTCH2/FPR2/CD4/NOD2/IL7R/CCL20/RNASE6/TLR4/GBP6/SHC1/KLK5/IGLL5/PYCARD/TNFRSF1A/OCIAD2/S100A12/MYD88/MPEG1/TBK1/TREM2/CEBPB/COCH/TNF/C5AR1/EPHA2/DEFB4A/CXCL6
BP	GO:0042391	regulation of membrane potential	413	-0.354487	-1.28136	0.019039	0.0434942	0.0227394	3702	tags=23%, list=18%, signal=19%	GLRB/UBB/CHRNB2/PIP5KL1/KCNH8/HCN4/KCNH6/ADCYAP1/SLC39A8/KCNA5/ARRB2/NTRK2/CAMK2D/RIMS4/PTPN3/CTNS/SCN1A/OPRD1/CHRNA5/GNAQ/SLC4A3/ANK2/CHRNA9/USP53/P2RX2/STOX1/FZD9/SMAD7/CELF4/GABBR1/EDN1/CASQ2/SHANK2/DMD/BOK/FXYD1/SLC25A33/KCNH3/RGS7BP/SCN3A/NNT/PPP1R9A/GRIA1/KCNK1/SHANK3/TRPM4/FKBP1B/GABRP/RNF122/KCNJ8/UCP2/CACNB3/KCNK15/KCNJ5/WWP2/BCL2/ATP1A2/CXADR/KCND3/CACNA1H/KCNK5/SLC25A27/CNR1/ADRB2/RANG…
BP	GO:1902806	regulation of cell cycle G1/S phase transition	160	0.379179	1.3408	0.0190629	0.0434942	0.0227394	2573	tags=27%, list=12%, signal=24%	ANXA1/CCNB1/CDK1/CDC6/CDKN2A/FAM83D/AURKA/GTSE1/GADD45A/AIF1/PSME2/CCL2/KIF14/PML/E2F1/CDC25C/EZH2/CDK2/CDK6/E2F7/SLFN11/UBE2E2/PRKDC/E2F8/SFN/EGFR/RBL1/DACT1/ADAM17/RDX/CCND1/PCNA/GPNMB/PSME1/MTBP/PSME3/RFWD3/CARM1/CDK4/EIF4G1/CDKN2C/CCND2/BID
BP	GO:0006417	regulation of translation	339	0.328665	1.26391	0.0191582	0.043638	0.0228146	4284	tags=32%, list=21%, signal=26%	GZMB/CCL5/IGF2BP2/GAPDH/PTAFR/DIO2/ITGA2/EIF4EBP1/TYMS/MTPN/PKM/NCK1/THBS1/IGF2BP3/PRKDC/EIF2S1/EIF4A3/IL6/VIM/PRR16/XRN1/KRT17/SAMD4A/EIF2AK2/PLEKHN1/PUS7/EIF5A2/PA2G4/HSPB1/MOV10/NCBP1/EIF3B/CNBP/TACO1/MRPL13/TCOF1/LARP4/METTL5/IGF2BP1/CDK4/TNF/LARP1/EIF5A/DHX36/MTIF2/MEX3D/NOLC1/EIF6/EIF2B1/TMED2/EIF4G1/CDC123/ZC3H12A/EIF4H/OGFOD1/ACO1/YBX1/NCBP2/SHMT2/RPS6KB1/NSUN5/ZNF598/PABPC1/LTN1/FXR1/YBX…
BP	GO:0032543	mitochondrial translation	130	0.388975	1.33551	0.0198301	0.0450925	0.023575	5605	tags=47%, list=27%, signal=34%	MRPL15/MRPL11/YARS2/MRPL3/MRPS35/MRPS12/MRPL9/TACO1/MRPL13/MRPS22/MTIF2/MRPS10/MRPL51/DAP3/MRPL12/SHMT2/MRPL17/MRPS24/MRPL47/DARS2/MRPL21/MRPL32/MRPL37/GADD45GIP1/TRMT10C/MRPL39/GATC/MRPL33/GFM1/MRPL19/MRPL45/MRPL36/MRPS7/MRPS18C/LRPPRC/MRPL1/MRPS30/MRPL4/MRPL10/MRPS6/MRPL52/MRPL16/MRPL22/MRPL44/MRPL40/RPUSD4/FASTKD2/MRPS33/MRPS23/MRPL42/MTRF1L/MRPL35/MRPS2/LARS2/MRPS16/MRPL24/UQCC1/MRPL28/GFM2/M…
BP	GO:0032535	regulation of cellular component size	351	0.32116	1.24248	0.0204881	0.0465108	0.0243165	3756	tags=32%, list=18%, signal=27%	SPP1/FN1/CCL11/CRABP2/SEMA3C/KCNN4/IQGAP3/SEMA3A/CCL26/SEMA7A/CCL21/PFN2/TMSB10/FHOD3/PLEK/LIMK1/SLC12A8/MTPN/RARG/TWF1/SPTB/HCK/NCK1/ARPC1B/ARPC1A/ACTR3/NRP1/CAPZA1/ANO6/CAPZA2/P2RX7/CAPG/CCL24/COTL1/PICALM/L1CAM/PRR16/AP2M1/CDC42EP2/SEMA4B/SSH1/RDX/NCKAP1L/WAS/VASP/ARPC3/IL7R/ARPC2/VAV1/ARF6/SH3BP1/CDK5R1/LRRC8A/TRPV2/ICAM1/RTN4/CFL2/PYCARD/ACTR2/CORO1A/VEGFA/APOE/WASF1/GRB2/TTL/RAC1/CDC42EP3/C…
BP	GO:0030324	lung development	160	-0.408551	-1.34763	0.0206803	0.0468684	0.0245035	1666	tags=23%, list=8%, signal=21%	LTBP3/CELSR1/RBP4/TBX5/PDGFA/FOXA1/SOX9/RSPO2/PKDCC/DNAAF1/HHIP/FOXF1/PTK7/THRA/EPAS1/SPRY1/AARD/SPDEF/ESRP2/FGF18/WNT11/SMPD3/TCF21/GATA6/KLF2/SHH/PTN/FOXJ1/TBX4/FGFR2/CEBPA/ASCL1/CTSH/NKX2-1/ABCA3/GPC3/SFTPD
BP	GO:0030323	respiratory tube development	164	-0.402807	-1.33376	0.0209167	0.0473248	0.0247421	1666	tags=23%, list=8%, signal=21%	LTBP3/CELSR1/RBP4/TBX5/PDGFA/FOXA1/SOX9/RSPO2/PKDCC/DNAAF1/HHIP/FOXF1/PTK7/THRA/EPAS1/SPRY1/AARD/SPDEF/ESRP2/FGF18/WNT11/SMPD3/TCF21/GATA6/KLF2/SHH/PTN/FOXJ1/TBX4/FGFR2/CEBPA/ASCL1/CTSH/NKX2-1/ABCA3/GPC3/SFTPD
CC	GO:0031253	cell projection membrane	328	-0.361559	-1.27754	0.0209537	0.0473294	0.0247445	2662	tags=24%, list=13%, signal=22%	PALM/FZD9/MFSD10/SPRY2/PLEKHA1/EZR/RASGRP2/MYO6/KCNC3/DRD1/SH2D3C/CYS1/SHANK2/DMD/SLC11A2/SH3YL1/BBS5/MYO10/HIP1R/REG1A/CNGA4/ROM1/KANK1/EPS8L2/AIF1L/SLC28A2/GRIA1/KCNK1/CYBRD1/UTRN/SHANK3/PACSIN2/ITLN1/PTCH1/PDE9A/BMX/WWC1/ARHGEF2/EPB41L5/DPEP1/AMN/NPC1L1/INPP5K/PTH1R/WLS/ROBO2/SYTL1/SYNE2/ATP6V0A4/INSR/KSR1/MUC20/HHIP/PEMT/SPRY4/TMEM231/ATP1B2/SLC12A2/RAB25/CD36/ATP8B1/SLC5A1/S100P/DHRS3/LRP2/A…
MF	GO:0008201	heparin binding	154	0.376727	1.3227	0.0212283	0.0478697	0.025027	1906	tags=23%, list=9%, signal=21%	CXCL10/COL11A1/CCL8/CXCL11/LAMC2/FGFBP1/POSTN/SAA1/THBS2/FN1/CCL7/COL5A1/RSPO3/CCDC80/NRP2/FBN1/CXCL13/SERPINE2/COL5A3/PCOLCE/PTPRC/PLA2G2D/THBS1/NRP1/PDCD5/CFH/FSTL1/ADAMTS5/LXN/SERPINA5/GPNMB/HDGF/VEGFA/APOE/COMP/SELL
BP	GO:0050678	regulation of epithelial cell proliferation	317	0.329183	1.25856	0.0214249	0.0481885	0.0251936	1785	tags=20%, list=9%, signal=19%	MMP12/EREG/SULF1/SFRP2/FGFBP1/CD109/STAT1/CDH3/VEGFC/SNAI2/CCL11/AREG/IQGAP3/UHRF1/SERPINB5/CCL26/ERRFI1/TWIST1/HIF1A/B2M/NRP2/MYC/CCL2/HMGB2/XDH/B4GALT1/LAMB1/SULF2/TNFAIP3/GATA3/TGFA/NME1/CDK6/THBS1/PRKDC/PPARG/NRP1/VDR/SFN/CAV2/EGFR/NRAS/SPARC/CCL24/WNT2/STRAP/ADAM17/PRKCA/PDCD10/NR1D1/CCND1/NOTCH2/CLDN1/HTRA1/GPX1/NOD2/ITGB3/TLR4/RTN4/ALOX5/VEGFA/APOE/NKX3-1/BRCA2
BP	GO:0060627	regulation of vesicle-mediated transport	488	0.305017	1.20871	0.0214408	0.0481885	0.0251936	3292	tags=27%, list=16%, signal=23%	GREM1/DKK1/ANXA1/SPHK1/IL15RA/SYT12/FCER1G/CD14/IFNG/SERPINE1/PTAFR/IL2RB/ITGAV/AXL/ITGA2/B2M/PLSCR1/CCL21/RAB31/RAC2/CCL2/NCS1/SIRPA/UNC13D/ITGB2/ITGAM/HLA-F/ZP3/CLEC7A/LYAR/SIRPG/FCGR2B/IL1B/GAS1/IL2RG/PTPRC/HCK/ANXA2/STX1A/LYN/PPARG/NRP1/LILRB1/ANO6/SH3GL1/CD84/CD300A/RAB27B/IL15/PICALM/RAB10/SYT1/EHD1/RDX/KLRC2/NCKAP1L/FPR2/SFRP4/C12orf4/NOD2/RALA/ITGB3/DNAJC13/ARF6/DYSF/RAB8B/MAP2K1/CDK5R1/C…
BP	GO:0051091	positive regulation of DNA-binding transcription factor activity	261	0.341132	1.28401	0.02156	0.0483758	0.0252916	3613	tags=33%, list=18%, signal=28%	AIM2/FOSL1/S100A9/S100A8/GREM1/SPHK1/CD40/RIPK2/ADAM8/ITGB2/DDX58/IL1B/IRAK2/MTPN/IL18/RHEBL1/TFRC/HSPA1A/PPARG/JAK2/NDP/BCL10/MTDH/IL6/TRIM6/TRIM21/RPS6KA4/TRIM14/TLR6/WNT2/CARD16/IL1RAP/NFKB2/TRAF1/IL18R1/EIF2AK2/NOD2/IRAK1/PSMA6/TLR4/TICAM1/LPAR5/ICAM1/PYCARD/HSPA1B/VEGFA/NKX3-1/S100A12/MYD88/UBC/DDIT3/TNF/CARD11/PPIA/NFAM1/MBTPS2/BUD31/NFKB1/IL18RAP/NLRP3/TRIM25/PPP2R5B/RELA/BTK/DDR2/TRIM31/T…
BP	GO:0055074	calcium ion homeostasis	441	0.310867	1.20951	0.0219491	0.0491253	0.0256834	2487	tags=18%, list=12%, signal=16%	CXCL10/CXCL9/CCL8/CXCL11/CCL13/SAA1/STC1/CCL5/CCL7/CCL11/FPR3/P2RY6/CCL3/CD40/SNX10/C3AR1/CALB2/ADM/ITGAV/CCR5/CCL21/FPR1/NCS1/TGM2/CCR1/THY1/CXCL13/FASLG/GNA15/PML/GSTO1/CXCR3/CXCR6/PTPRC/STC2/TMEM38B/CMKLR1/LYN/PRNP/CAMK2N1/JAK2/CAV2/CEMIP/P2RX7/ATP13A3/GNA13/NTSR1/LCK/STOML2/FPR2/CD4/NMU/CCR2/SLC30A1/TRPV2/ABL2/TRPM2/CORO1A/P2RY10/CCR8/UBASH3B/APOE/MCOLN2/EDNRA/RAP1GDS1/GPR65/GPR174/TMEM165/PD…
BP	GO:0032388	positive regulation of intracellular transport	212	0.3528	1.28967	0.0219666	0.0491253	0.0256834	3193	tags=26%, list=15%, signal=23%	GZMB/PMAIP1/IFNG/SPAG5/ECT2/GTSE1/KIF20B/RAC2/YWHAG/ITGB2/ITGAM/IL1B/E2F1/FLNA/ANXA2/RAN/PRNP/JAK2/SFN/YWHAZ/CEMIP/PDCD5/NPEPPS/NEDD4/EHD1/PDCD10/RDX/CDK5R1/ITGB1BP1/BAG3/YWHAQ/TGFB1/ZPR1/CASP8/PAK1/MSN/TCAF2/AKAP5/ZC3H12A/ANP32B/YWHAH/BID/NCBP2/SH3GLB1/NMT1/DAB2/UBR5/TFDP1/MTMR2/ZFAND1/GLI3/MICALL2/LEPROT/HCLS1/OAZ1/UBE2D3
BP	GO:0035270	endocrine system development	122	-0.441907	-1.42453	0.0221233	0.0493941	0.025824	2764	tags=24%, list=13%, signal=21%	APOA1/SIX1/NEUROD1/HOXB3/RFX3/GIPR/HNF4A/FOXO1/SOX4/PBX1/GATA2/SOX9/PITX2/INSM1/IL6R/THRA/DLL1/WNT11/CITED2/GATA6/WNT4/SHH/BMP6/BMP2/BMP5/ASCL1/SOX2/NKX2-1/FOXA2

## Sheet: TCGA-LUAD_GO_Cluster2
ONTOLOGY	ID	Description	setSize	enrichmentScore	NES	pvalue	p.adjust	qvalues	rank	leading_edge	core_enrichment
BP	GO:0000070	mitotic sister chromatid segregation	158	0.715976	2.50259	1e-10	3.3225e-09	1.73421e-09	1815	tags=40%, list=9%, signal=37%	UBE2C/CDC20/CCNB1/CDCA5/DLGAP5/KIF2C/CDC6/KIF4A/NCAPG/PLK1/NEK2/TRIP13/NCAPH/CDCA8/BUB1/NUSAP1/RACGAP1/KIF18B/MAD2L1/AURKB/KIF23/PRC1/BUB1B/KIFC1/PTTG1/TTK/ZWINT/NUF2/SPAG5/TACC3/CDT1/NDC80/CENPF/NCAPG2/CENPE/CENPK/DSCC1/KIF14/ESPL1/NCAPD2/KNTC1/SMC2/KIF18A/INCENP/KNSTRN/SMC4/RAN/FBXO5/TUBG1/SPDL1/NCAPD3/DSN1/PSRC1/BUB3/NAA50/CDC27/ZWILCH/NEK6/CHMP5/SMC3/MAD2L2/NUP62/CHMP2B
CC	GO:0000228	nuclear chromosome	192	0.581171	2.09227	1e-10	3.3225e-09	1.73421e-09	3237	tags=35%, list=16%, signal=30%	TOP2A/BIRC5/PLK1/NEK2/MCM4/MCM10/HMGA2/MCM6/CHEK1/MCM2/BRCA1/RAD51/ORC1/GINS1/PRIM1/GINS2/NCAPD2/SMC2/ORC6/MCM7/WDHD1/INCENP/GINS4/P3H4/POLE2/TOPBP1/GINS3/TUBG1/RPA3/LRIF1/POLA2/POLE3/ANP32E/TIMELESS/PSMC3IP/TONSL/ORC5/MCM5/RNF212/FIGNL1/SUV39H1/PCNA/SFR1/SMC3/RCC1/NIFK/BRCA2/ACTL6A/BLM/POLD1/PRIM2/RUVBL1/RAD21/ADD3/TOP1/POLE/HORMAD1/MCM3/POLD3/BAZ1B/SMC1B/TIPIN/POLD2/POLD4/BAZ1A/EXOSC9/RUVBL2/SM…
BP	GO:0000280	nuclear division	407	0.590427	2.30705	1e-10	3.3225e-09	1.73421e-09	1815	tags=28%, list=9%, signal=26%	UBE2C/EREG/ANLN/TPX2/TOP2A/MYBL2/CDC20/SPHK1/MKI67/CCNB1/CDCA5/DLGAP5/KIF2C/CDC6/KIF4A/NCAPG/CCNB2/PLK1/NEK2/TRIP13/NCAPH/CDCA8/CCNE1/BUB1/NUSAP1/KIF11/CKS2/RACGAP1/KIF18B/MAD2L1/AURKA/RAD51AP1/AURKB/KIF23/PRC1/BUB1B/KIFC1/PTTG1/TTK/ZWINT/NUF2/SPAG5/TACC3/CDT1/CHEK1/PKMYT1/ASPM/NDC80/CENPF/RAD51/UBE2S/NCAPG2/KIF20B/RAD54L/KIF15/CENPE/CENPK/CDCA2/EME1/DSCC1/MND1/KIF14/ESPL1/NCAPD2/MYBL1/IL1B/KNTC1…
CC	GO:0000775	chromosome, centromeric region	184	0.674762	2.41127	1e-10	3.3225e-09	1.73421e-09	3331	tags=49%, list=16%, signal=42%	TOP2A/BIRC5/CCNB1/CDCA5/KIF2C/NCAPG/HJURP/CENPA/PLK1/NEK2/CDCA8/BUB1/CENPW/MAD2L1/AURKB/SKA3/BUB1B/TTK/ZWINT/NUF2/SPAG5/CDT1/NDC80/CENPU/CENPF/SKA1/SNAI1/SPC24/CENPE/CENPK/SPC25/OIP5/CENPI/DSCC1/CENPN/NCAPD2/KNTC1/CENPH/KIF18A/NUP37/INCENP/KNSTRN/CENPM/SMC4/ERCC6L/CLIP1/SPDL1/NCAPD3/SKA2/DSN1/CENPL/PPP1R12A/BUB3/UHRF2/MIS18A/ZWILCH/SUV39H1/SUMO3/CENPQ/NUP107/SMC3/MTBP/GPATCH11/XPO1/DNMT1/CENPO/HE…
CC	GO:0000776	kinetochore	124	0.696229	2.37813	1e-10	3.3225e-09	1.73421e-09	2300	tags=44%, list=11%, signal=39%	BIRC5/CCNB1/KIF2C/HJURP/CENPA/PLK1/NEK2/BUB1/CENPW/MAD2L1/AURKB/SKA3/BUB1B/TTK/ZWINT/NUF2/SPAG5/CDT1/NDC80/CENPU/CENPF/SKA1/SPC24/CENPE/CENPK/SPC25/CENPI/CENPN/KNTC1/CENPH/KIF18A/NUP37/INCENP/KNSTRN/CENPM/ERCC6L/CLIP1/SPDL1/SKA2/DSN1/PPP1R12A/BUB3/ZWILCH/SUMO3/CENPQ/NUP107/MTBP/GPATCH11/XPO1/CENPO/PPP1CC/DYNLL1/NUP85/NDE1
CC	GO:0000779	condensed chromosome, centromeric region	132	0.693133	2.39005	1e-10	3.3225e-09	1.73421e-09	2300	tags=44%, list=11%, signal=39%	BIRC5/CCNB1/KIF2C/NCAPG/HJURP/CENPA/PLK1/NEK2/BUB1/CENPW/MAD2L1/AURKB/SKA3/BUB1B/TTK/ZWINT/NUF2/SPAG5/CDT1/NDC80/CENPU/CENPF/SKA1/SPC24/CENPE/CENPK/SPC25/CENPI/CENPN/NCAPD2/KNTC1/CENPH/KIF18A/NUP37/INCENP/KNSTRN/CENPM/ERCC6L/CLIP1/SPDL1/NCAPD3/SKA2/DSN1/PPP1R12A/BUB3/ZWILCH/SUMO3/CENPQ/NUP107/MTBP/GPATCH11/XPO1/CENPO/PPP1CC/DYNLL1/CEBPB/NUP85/NDE1
CC	GO:0000793	condensed chromosome	221	0.644581	2.36271	1e-10	3.3225e-09	1.73421e-09	2929	tags=40%, list=14%, signal=35%	TOP2A/BIRC5/MKI67/CCNB1/KIF2C/NCAPG/HJURP/CENPA/PLK1/NEK2/BUB1/CENPW/MAD2L1/AURKB/SKA3/BUB1B/TTK/ZWINT/NUF2/SPAG5/CDT1/CHEK1/NDC80/BRCA1/CENPU/CENPF/RAD51/SKA1/SPC24/CENPE/CENPK/HMGB2/SPC25/CENPI/CENPN/NCAPD2/KNTC1/CENPH/SMC2/KIF18A/NUP37/INCENP/P3H4/KNSTRN/CENPM/TOPBP1/ERCC6L/TUBG1/CLIP1/SPDL1/NCAPD3/SKA2/DSN1/FANCD2/PPP1R12A/BUB3/PSMC3IP/ZWILCH/RNF212/SUV39H1/SUMO3/CENPQ/NUP107/SMC3/RCC1/MTBP/G…
BP	GO:0000819	sister chromatid segregation	183	0.686733	2.4564	1e-10	3.3225e-09	1.73421e-09	1815	tags=37%, list=9%, signal=34%	UBE2C/TOP2A/CDC20/CCNB1/CDCA5/DLGAP5/KIF2C/CDC6/KIF4A/NCAPG/PLK1/NEK2/TRIP13/NCAPH/CDCA8/BUB1/NUSAP1/RACGAP1/KIF18B/MAD2L1/AURKB/KIF23/PRC1/BUB1B/KIFC1/PTTG1/TTK/ZWINT/NUF2/SPAG5/TACC3/CDT1/NDC80/CENPF/NCAPG2/CENPE/FEN1/CENPK/DSCC1/KIF14/ESPL1/NCAPD2/KNTC1/SMC2/KIF18A/INCENP/RMI2/KNSTRN/SMC4/RAN/FBXO5/TUBG1/SPDL1/NCAPD3/DSN1/PSRC1/BUB3/NAA50/CDC27/ZWILCH/MCMBP/NEK6/CHMP5/SMC3/MAD2L2/DDX11/NUP62/C…
BP	GO:0001819	positive regulation of cytokine production	446	0.469442	1.84639	1e-10	3.3225e-09	1.73421e-09	2278	tags=34%, list=11%, signal=31%	AIM2/MMP12/CD274/EREG/SULF1/GBP5/POSTN/STAT1/ANXA1/IL20RB/SPHK1/SAA1/OAS3/IFI16/ISG15/OAS1/IRF1/EPHB2/FCER1G/CYBB/OAS2/CD14/CCL3/CD40/GAPDH/IFNG/SERPINE1/C3AR1/PTAFR/LILRB2/HAVCR2/IFIH1/RIPK2/ADAM8/TWIST1/HIF1A/TNFSF4/SEMA7A/PAEP/CSF1R/CD86/B2M/LAPTM5/CD2/RSAD2/BRCA1/AIF1/CHI3L1/CCBE1/HILPDA/AFAP1L2/HMGB2/HLA-F/ZP3/CLEC7A/DDX58/MNDA/PTPN22/CSF2/SULF2/IL1B/TYROBP/CASP1/GATA3/IL18/PTPRC/IL1A/PANX1/…
BP	GO:0002250	adaptive immune response	418	0.488931	1.90655	1e-10	3.3225e-09	1.73421e-09	3126	tags=44%, list=15%, signal=38%	CD274/TAP1/ANXA1/IL20RB/IL4I1/PDCD1LG2/C1QC/CTSL/C1QB/TAP2/IRF1/C1QA/FCER1G/MICB/CD40/LILRB4/SLAMF7/IFNG/TNFSF13B/CD8A/LILRB2/HAVCR2/RIPK2/ZNF683/LAG3/SIGLEC10/EXO1/TNFSF4/CD7/CD209/C1S/CD86/B2M/CLCF1/RSAD2/PDCD1/PRF1/CD3D/HLA-B/CLEC4A/HPRT1/CTSC/UNC13D/HLA-F/ZP3/CLEC7A/CXCL13/SAMSN1/FCGR2B/ERAP2/C1R/MYO1G/ADA/HLA-DQA1/IL1B/LAT2/CD70/TNFAIP3/NBN/GATA3/IL18BP/IL18/PTPRC/TBX21/LAIR1/RELB/IL23A/HLA-…
BP	GO:0002831	regulation of response to biotic stimulus	305	0.550739	2.08213	1e-10	3.3225e-09	1.73421e-09	2497	tags=38%, list=12%, signal=34%	AIM2/MMP12/CD274/EREG/GBP5/STAT1/BIRC3/IL4I1/CCL5/OAS3/SLAMF8/IFI16/ISG15/OAS1/IRF1/DDX60/IFI35/MICB/OASL/VSIG4/HAVCR2/RIPK2/LAG3/ADAM8/OPTN/PLSCR1/NLRC5/HLA-B/IFIT1/NMI/APOBEC3G/HMGB2/HLA-F/CLEC7A/DDX58/LYAR/FCGR2B/PARP9/DTX3L/MNDA/PTPN22/FGL2/SAMHD1/TYROBP/TNFAIP3/SPI1/HCK/IL23A/TLR8/SERPINB9/FOXP3/PRKDC/LYN/PPARG/KIR2DL4/LILRB1/IL12RB1/PARP14/HLA-A/PVR/TRIM6/PAK2/BIRC2/TRIM21/IL15/SH2D1A/SERPI…
BP	GO:0006260	DNA replication	250	0.620469	2.31299	1e-10	3.3225e-09	1.73421e-09	3107	tags=46%, list=15%, signal=39%	EREG/CCNA2/RRM2/CDK1/CDC6/HMGA1/CCNE1/CDC45/MCM4/MCM10/BCAR3/MCM6/CDT1/CHEK1/MCM2/FAM111B/RECQL/DTL/RFC4/RAD51/ORC1/FEN1/RECQL4/DBF4/GINS1/EME1/PRIM1/ALYREF/DSCC1/GINS2/RNASEH2A/SAMHD1/ORC6/NBN/MCM7/WDHD1/RFC5/CDK2/GINS4/S100A11/RMI2/POLE2/TOPBP1/E2F7/SLFN11/CDC7/E2F8/GINS3/CHAF1A/FBXO5/RPA3/POLQ/EGFR/TRAIP/CCDC88A/DONSON/RFC2/DDX21/POLA2/POLE3/ZBTB38/TIMELESS/CHAF1B/TONSL/ORC5/MCM5/PCNA/STOML2/R…
BP	GO:0006261	DNA-dependent DNA replication	145	0.696856	2.43478	1e-10	3.3225e-09	1.73421e-09	3237	tags=56%, list=16%, signal=47%	CDC6/HMGA1/CCNE1/CDC45/MCM4/MCM10/MCM6/CDT1/MCM2/RECQL/RFC4/RAD51/ORC1/FEN1/RECQL4/DBF4/GINS1/EME1/PRIM1/ALYREF/DSCC1/SAMHD1/ORC6/NBN/MCM7/WDHD1/RFC5/GINS4/POLE2/TOPBP1/E2F7/SLFN11/CDC7/E2F8/GINS3/FBXO5/POLQ/TRAIP/DONSON/RFC2/DDX21/POLA2/POLE3/TIMELESS/TONSL/ORC5/MCM5/PCNA/STOML2/RFC3/MCMBP/ATG7/TICRR/NOC3L/DDX11/SRPK2/BRCA2/BLM/RFWD3/SSBP1/POLD1/PRIM2/ZPR1/ATR/GMNN/CCNE2/POLE/CDC34/DNA2/DBF4B/MC…
BP	GO:0006281	DNA repair	471	0.521827	2.05771	1e-10	3.3225e-09	1.73421e-09	3842	tags=37%, list=19%, signal=30%	FOXM1/CDK1/CDCA5/TRIP13/CDC45/MCM4/RAD51AP1/PTTG1/UHRF1/HMGA2/EXO1/MCM6/UBE2T/TWIST1/CHEK1/MCM2/NEIL3/PRRX1/RECQL/DTL/BRCA1/GADD45A/RFC4/RAD51/RAD54L/FEN1/RECQL4/HMGB2/CLSPN/XRCC2/EME1/PARP9/DTX3L/GINS2/RNASEH2A/FANCI/PML/SAMHD1/NABP1/NBN/MCM7/WDHD1/RFC5/CDK2/GINS4/RMI2/BRIP1/POLE2/TOPBP1/AUNIP/PRKDC/CDC7/CHAF1A/RPA3/FBXO6/POLQ/EGFR/FANCG/TRAIP/NUDT1/RFC2/POT1/FANCD2/PARPBP/RAD23B/TIMELESS/CHAF1B…
BP	GO:0006302	double-strand break repair	225	0.580947	2.13607	1e-10	3.3225e-09	1.73421e-09	4000	tags=43%, list=19%, signal=35%	FOXM1/CDCA5/TRIP13/CDC45/MCM4/RAD51AP1/HMGA2/MCM6/TWIST1/CHEK1/MCM2/RECQL/BRCA1/RAD51/RAD54L/FEN1/RECQL4/HMGB2/XRCC2/EME1/PARP9/DTX3L/GINS2/PML/SAMHD1/NABP1/NBN/MCM7/GINS4/RMI2/BRIP1/AUNIP/PRKDC/CDC7/RPA3/POLQ/POT1/FANCD2/PARPBP/TIMELESS/TONSL/MCM5/FIGNL1/DCLRE1B/WAS/SFR1/MAD2L2/DDX11/ACTR2/XRCC4/BRCA2/BLM/RFWD3/DEK/NABP2/PPP4C/IFFO1/ESCO2/PSMD14/PALB2/FANCB/UBE2V2/MCM8/RAD21/TDP1/MSH2/MUS81/DNA2…
BP	GO:0006310	DNA recombination	268	0.574341	2.15581	1e-10	3.3225e-09	1.73421e-09	3942	tags=40%, list=19%, signal=33%	TOP2A/KPNA2/TRIP13/CDC45/MCM4/RAD51AP1/CD40/EXO1/MCM6/CHEK1/MCM2/TNFSF4/CLCF1/RECQL/BRCA1/RAD51/RAD54L/FEN1/RECQL4/HMGB2/XRCC2/EME1/ALYREF/MND1/GINS2/SAMHD1/NABP1/NBN/MCM7/PTPRC/TBX21/GINS4/RMI2/BRIP1/AUNIP/TFRC/FOXP3/PRKDC/IL27RA/CDC7/RPA3/POLQ/BATF/FANCD2/PARPBP/TIMELESS/PSMC3IP/TONSL/MCM5/RNF212/FIGNL1/WAS/SFR1/IL7R/UNG/MAD2L2/ACTR2/HSPD1/SLC15A4/XRCC4/BRCA2/ACTL6A/RHNO1/PIF1/BLM/RFWD3/NABP2/P…
BP	GO:0007059	chromosome segregation	310	0.636209	2.41912	1e-10	3.3225e-09	1.73421e-09	2943	tags=39%, list=14%, signal=34%	UBE2C/TOP2A/CDC20/BIRC5/MKI67/CCNB1/CDCA5/DLGAP5/KIF2C/CDC6/KIF4A/NCAPG/HJURP/PLK1/NEK2/TRIP13/NCAPH/CDCA8/CCNE1/BUB1/NUSAP1/CENPW/RACGAP1/FAM83D/KIF18B/MAD2L1/AURKB/KIF23/SKA3/PRC1/BUB1B/KIFC1/PTTG1/TTK/ZWINT/NUF2/SPAG5/ECT2/TACC3/CDT1/NDC80/PLSCR1/BRCA1/CENPF/NCAPG2/SKA1/SPC24/CENPE/FEN1/CENPK/CDCA2/SPC25/OIP5/EME1/DSCC1/KIF14/CENPN/ESPL1/NCAPD2/KNTC1/CENPH/SMC2/KIF18A/NUP37/INCENP/P3H4/RMI2/BR…
BP	GO:0007159	leukocyte cell-cell adhesion	349	0.501284	1.92571	1e-10	3.3225e-09	1.73421e-09	3118	tags=44%, list=15%, signal=38%	CD274/S100A9/S100A8/ANXA1/IL20RB/LGALS1/IL4I1/PDCD1LG2/NT5E/CCL5/IL2RA/IRF1/VCAM1/LILRB4/VSIG4/IFNG/TNFSF13B/PTAFR/LILRB2/HAVCR2/RIPK2/LAG3/ADAM8/TNFSF4/CD209/CD86/B2M/LAPTM5/ITGB1/CD44/AIF1/CCL21/RAC2/CCL2/SIRPA/ITGB2/CERCAM/THY1/ZP3/SIRPG/FCGR2B/ADA/PTPN22/FGL2/HLA-DQA1/IL1B/CD70/GATA3/IL18/PTPRC/PLA2G2D/IL1A/FERMT3/NCK1/TBX21/IL23A/CTLA4/HLA-DQA2/TFRC/FOXP3/CD3E/TIGIT/IL27RA/LYN/PRNP/HLA-DRA/L…
BP	GO:0009615	response to virus	344	0.581046	2.2249	1e-10	3.3225e-09	1.73421e-09	2622	tags=38%, list=13%, signal=34%	CXCL10/CXCL9/AIM2/GBP1/FOSL1/MMP12/CCL8/STAT1/BIRC3/PMAIP1/CCL5/CCL4/CCL11/IFIT3/OAS3/IFI16/GBP3/ISG15/OAS1/IRF1/HMGA1/IFI44/DDX60/MICB/OAS2/OASL/CD40/IFNG/IFI44L/IFIH1/HMGA2/DDIT4/HIF1A/TNFSF4/IFIT2/RNASE2/PLSCR1/RSAD2/NLRC5/IFI27/PRF1/IFIT1/NMI/APOBEC3G/RTP4/UNC13D/DDX58/APOBEC3B/PARP9/DTX3L/PTPN22/FGL2/PML/SAMHD1/TNFAIP3/BATF3/GATA3/BST2/PTPRC/CDK6/TBX21/MX1/IL23A/TLR8/MLKL/FOXP3/CCT5/SLFN11/I…
BP	GO:0019221	cytokine-mediated signaling pathway	447	0.532774	2.09638	1e-10	3.3225e-09	1.73421e-09	3015	tags=40%, list=15%, signal=35%	CXCL10/CXCL9/AIM2/MMP12/CCL8/EREG/CXCL11/STAT1/CCL13/IL20RB/SPHK1/BIRC3/CCL5/CCL4/CCL7/CCL11/IL2RA/OAS3/IL15RA/ISG15/OAS1/IRF1/CXCL5/FCER1G/OAS2/OASL/CCL3/LILRB4/IFNG/CXCL8/TNFSF13B/FAS/IL2RB/LILRB2/RIPK2/TNFRSF18/OSMR/CCL26/HIF1A/AXL/CCL4L1/CSF1R/LAPTM5/CLCF1/CCR5/NLRC5/CD44/CCL21/IFI27/CASP4/CCL2/NMI/CSF1/CCR1/CCL18/PLP2/IL21R/CXCL13/PARP9/IL1R2/IL1B/SAMHD1/IRAK2/CASP1/CXCR3/CD70/TNFAIP3/SPI1/C…
BP	GO:0033044	regulation of chromosome organization	175	0.597346	2.12602	1e-10	3.3225e-09	1.73421e-09	2929	tags=37%, list=14%, signal=32%	UBE2C/TOP2A/CCNB1/CDCA5/DLGAP5/CDC6/PLK1/NEK2/TRIP13/BUB1/MAD2L1/AURKB/BUB1B/PTTG1/TTK/ZWINT/TACC3/CDT1/MCM2/NDC80/PKIB/CENPF/MYC/CENPE/FEN1/ESPL1/PML/KNTC1/NBN/RMI2/CCT5/CCT4/FBXO5/SPDL1/POT1/BUB3/XRN1/CDC27/ZWILCH/NEK6/CCT6A/MAD2L2/DDX11/CCT8/PIF1/DNMT1/DKC1/SSBP1/NABP2/CCT7/DHX36/ATR/RNF4/TCP1/RAD21/CCT3/NAA10/HNRNPC/CCT2/ANAPC11/GEN1/PPHLN1/CHFR/ZW10
BP	GO:0034341	response to interferon-gamma	137	0.664913	2.3129	1e-10	3.3225e-09	1.73421e-09	1864	tags=44%, list=9%, signal=40%	GBP1/CCL8/GBP5/STAT1/CCL13/GBP2/GBP4/CCL5/CCL4/CCL7/CCL11/UBD/GBP3/IRF1/CCL3/CD40/GAPDH/IFNG/CCL26/KYNU/CCL4L1/NLRC5/AIF1/CCL21/CCL2/NMI/SIRPA/CCL18/ZYX/PARP9/FASLG/CASP1/BST2/HCK/ACTR3/MRC1/PPARG/JAK2/XCL2/IL12RB1/PARP14/NUB1/TRIM21/CCL24/IFITM1/VIM/CDC42EP2/HLA-DPA1/SP100/WAS/CLDN1/ACTG1/CCL20/TLR4/GBP6/CCL22/ICAM1/ACTR2/IFITM3/FLNB
BP	GO:0042110	T cell activation	473	0.470903	1.85907	1e-10	3.3225e-09	1.73421e-09	3126	tags=40%, list=15%, signal=35%	CD274/ANXA1/IL20RB/LGALS1/IL4I1/PDCD1LG2/CCL5/IL2RA/CTSL/IRF1/FCER1G/MICB/VCAM1/LILRB4/MAFB/SLAMF7/VSIG4/IFNG/TNFSF13B/CD8A/LILRB2/HAVCR2/RIPK2/ZNF683/LAG3/ADAM8/TNFSF4/CD7/CD209/CD86/B2M/LAPTM5/CD2/RSAD2/CD44/AIF1/CCL21/CD3D/RAC2/CCL2/CLEC4A/SIRPA/THY1/ZP3/CLEC7A/LCP1/SIRPG/FCGR2B/ADA/PTPN22/FGL2/HLA-DQA1/PSMB10/IL1B/SLAMF9/CD70/GATA3/SPI1/IL18/PTPRC/PLA2G2D/IL1A/NCK1/TBX21/RELB/IL23A/CTLA4/HLA-…
BP	GO:0044770	cell cycle phase transition	470	0.497301	1.9593	1e-10	3.3225e-09	1.73421e-09	2929	tags=32%, list=14%, signal=28%	UBE2C/ANLN/ANXA1/MELK/CCNA2/CCNB1/FOXM1/CDK1/CDCA5/CDKN3/DLGAP5/CDC6/UBD/CCNB2/PLK1/TRIP13/CCNE1/BUB1/CDKN2A/CKS2/FAM83D/CDC45/MAD2L1/AURKA/INHBA/AURKB/IQGAP3/BUB1B/TTK/ZWINT/HMGA2/TACC3/CDT1/CHEK1/PKMYT1/GTSE1/NDC80/ITGB1/DTL/BRCA1/CENPF/AIF1/UBE2S/EIF4EBP1/ORC1/PSME2/CCL2/CENPE/DBF4/CLSPN/EME1/KIF14/ESPL1/PPAT/PML/KNTC1/E2F1/NABP1/CDC25C/EZH2/NBN/WDR76/PTPRC/CDK2/CDK6/MASTL/BRIP1/TOPBP1/E2F7/SL…
BP	GO:0044772	mitotic cell cycle phase transition	384	0.524684	2.02786	1e-10	3.3225e-09	1.73421e-09	2929	tags=34%, list=14%, signal=29%	UBE2C/ANLN/ANXA1/MELK/CCNA2/CCNB1/FOXM1/CDK1/CDCA5/CDKN3/DLGAP5/CDC6/UBD/CCNB2/PLK1/TRIP13/CCNE1/BUB1/CDKN2A/CKS2/MAD2L1/AURKA/INHBA/AURKB/IQGAP3/BUB1B/TTK/ZWINT/HMGA2/TACC3/CDT1/CHEK1/PKMYT1/GTSE1/NDC80/ITGB1/DTL/BRCA1/CENPF/AIF1/UBE2S/EIF4EBP1/ORC1/PSME2/CCL2/CENPE/DBF4/CLSPN/KIF14/ESPL1/PPAT/PML/KNTC1/E2F1/NABP1/CDC25C/EZH2/NBN/CDK2/CDK6/MASTL/TOPBP1/E2F7/SLFN11/UBE2E2/PRKDC/CDC25A/CDC7/FBXO5/…
BP	GO:0045088	regulation of innate immune response	205	0.651273	2.36095	1e-10	3.3225e-09	1.73421e-09	2672	tags=44%, list=13%, signal=39%	AIM2/MMP12/EREG/GBP5/BIRC3/CCL5/OAS3/SLAMF8/IFI16/ISG15/OAS1/IRF1/IFI35/VSIG4/HAVCR2/LAG3/ADAM8/PLSCR1/NLRC5/HLA-B/NMI/HMGB2/HLA-F/CLEC7A/LYAR/FCGR2B/PARP9/MNDA/PTPN22/SAMHD1/TYROBP/TNFAIP3/SPI1/HCK/TLR8/SERPINB9/PRKDC/LYN/PPARG/KIR2DL4/LILRB1/PARP14/HLA-A/PVR/TRIM6/PAK2/BIRC2/TRIM21/SH2D1A/SERPINB4/POLR3G/HLA-G/STAT2/SERPING1/KLRC2/NCF1/CD96/FPR2/FADD/KLRC1/NOD2/RAET1E/VAV1/TLR4/ERAP1/CRTAM/PYCA…
BP	GO:0045089	positive regulation of innate immune response	122	0.662596	2.25785	1e-10	3.3225e-09	1.73421e-09	2620	tags=44%, list=13%, signal=39%	AIM2/MMP12/EREG/GBP5/CCL5/IFI16/IFI35/HAVCR2/LAG3/ADAM8/PLSCR1/NLRC5/NMI/HMGB2/HLA-F/CLEC7A/PARP9/MNDA/TYROBP/SPI1/HCK/TLR8/PRKDC/LYN/KIR2DL4/PVR/TRIM6/PAK2/SH2D1A/POLR3G/HLA-G/KLRC2/FPR2/FADD/NOD2/RAET1E/VAV1/TLR4/CRTAM/PYCARD/HSP90AA1/SLC15A4/ZBP1/SLAMF6/TBK1/UBE2K/KLRD1/COCH/CLEC6A/IKBKE/PAK1/IRF7/IL18RAP/PYHIN1
BP	GO:0048285	organelle fission	451	0.567071	2.22857	1e-10	3.3225e-09	1.73421e-09	2077	tags=28%, list=10%, signal=26%	UBE2C/EREG/ANLN/TPX2/TOP2A/MYBL2/CDC20/SPHK1/MKI67/CCNB1/CDCA5/DLGAP5/KIF2C/CDC6/KIF4A/NCAPG/CCNB2/PLK1/NEK2/TRIP13/NCAPH/CDCA8/CCNE1/BUB1/NUSAP1/KIF11/CKS2/RACGAP1/KIF18B/MAD2L1/AURKA/RAD51AP1/AURKB/KIF23/PRC1/BUB1B/KIFC1/PTTG1/TTK/ZWINT/NUF2/SPAG5/TACC3/CORO1C/CDT1/CHEK1/PKMYT1/ASPM/NDC80/CENPF/RAD51/UBE2S/NCAPG2/KIF20B/RAD54L/KIF15/CENPE/CENPK/MTFR2/CDCA2/EME1/DSCC1/MND1/KIF14/ESPL1/NCAPD2/MYB…
BP	GO:0050778	positive regulation of immune response	471	0.459204	1.81077	1e-10	3.3225e-09	1.73421e-09	2807	tags=36%, list=14%, signal=32%	AIM2/GBP1/MMP12/CD274/EREG/GBP5/ANXA1/C1QC/CCL5/IFI16/C1QB/C1QA/FCER1G/IFI35/MICB/KCNN4/FPR3/CD40/LILRB4/VSIG4/IFNG/TNFSF13B/C3AR1/PTAFR/HAVCR2/RIPK2/LAG3/ADAM8/TNFSF4/C1S/CD86/B2M/LAPTM5/PLSCR1/CLCF1/RSAD2/NLRC5/LCP2/FPR1/HLA-B/CMTM3/NMI/LIMK1/ITGB2/ITGAM/HMGB2/THY1/HLA-F/ZP3/CLEC7A/FCGR2B/PARP9/C1R/MYO1G/ADA/MNDA/PTPN22/IL1B/LAT2/TYROBP/GATA3/SPI1/IL18/CFB/PTPRC/HCK/TBX21/IL23A/CTLA4/TLR8/TFRC/…
BP	GO:0051249	regulation of lymphocyte activation	422	0.491174	1.92272	1e-10	3.3225e-09	1.73421e-09	3118	tags=42%, list=15%, signal=36%	CD274/ANXA1/IL20RB/LGALS1/IL4I1/PDCD1LG2/CCL5/IL2RA/SLAMF8/IL15RA/IRF1/MMP14/EPHB2/VCAM1/INHBA/CD40/LILRB4/VSIG4/IFNG/TNFSF13B/LILRB2/HAVCR2/RIPK2/ZNF683/LAG3/ADAM8/TNFSF4/CD209/AXL/CD86/B2M/LAPTM5/CD2/CLCF1/AIF1/CCL21/RAC2/CCL2/SIRPA/THY1/HLA-F/ZP3/CLEC7A/SIRPG/SAMSN1/FCGR2B/ADA/MNDA/PTPN22/FGL2/HLA-DQA1/IL1B/TYROBP/CD70/TNFAIP3/GATA3/IL18/PTPRC/PLA2G2D/IL1A/NCK1/TBX21/IL23A/GAL/CTLA4/HLA-DQA2/T…
BP	GO:0051251	positive regulation of lymphocyte activation	277	0.532779	1.99933	1e-10	3.3225e-09	1.73421e-09	3118	tags=45%, list=15%, signal=39%	CD274/ANXA1/LGALS1/IL4I1/PDCD1LG2/CCL5/IL2RA/IL15RA/MMP14/EPHB2/VCAM1/CD40/LILRB4/IFNG/TNFSF13B/LILRB2/HAVCR2/RIPK2/ADAM8/TNFSF4/CD209/AXL/CD86/B2M/CLCF1/AIF1/CCL21/CCL2/SIRPA/THY1/HLA-F/ZP3/CLEC7A/SIRPG/ADA/PTPN22/HLA-DQA1/IL1B/TYROBP/CD70/GATA3/IL18/PTPRC/IL1A/NCK1/TBX21/IL23A/HLA-DQA2/TFRC/FOXP3/CD3E/PRKDC/IL27RA/LYN/HLA-DRA/SH3KBP1/LILRB1/BCL10/IL12RB1/EBI3/HLA-A/IL6/IL15/LCK/PNP/ICOS/HLA-G/H…
BP	GO:0051607	defense response to virus	251	0.609862	2.27925	1e-10	3.3225e-09	1.73421e-09	2535	tags=39%, list=12%, signal=35%	CXCL10/CXCL9/AIM2/GBP1/MMP12/STAT1/BIRC3/PMAIP1/IFIT3/OAS3/IFI16/GBP3/ISG15/OAS1/IRF1/DDX60/MICB/OAS2/OASL/CD40/IFNG/IFI44L/IFIH1/DDIT4/IFIT2/RNASE2/PLSCR1/RSAD2/NLRC5/IFI27/PRF1/IFIT1/APOBEC3G/RTP4/UNC13D/DDX58/APOBEC3B/PARP9/DTX3L/PTPN22/FGL2/PML/SAMHD1/TNFAIP3/BST2/PTPRC/MX1/IL23A/TLR8/MLKL/FOXP3/SLFN11/IRF5/LILRB1/IL12RB1/SKP2/IL6/TRIM6/BIRC2/DDX21/IFITM1/IL15/POLR3G/STAT2/IFIT5/IFI6/HERC5/EI…
BP	GO:0071103	DNA conformation change	208	0.579894	2.10232	1e-10	3.3225e-09	1.73421e-09	2926	tags=33%, list=14%, signal=28%	TOP2A/ANXA1/CCNB1/CDK1/CDCA5/NCAPG/HJURP/PLK1/HMGA1/NCAPH/ASF1B/NUSAP1/CENPW/MCM4/HMGA2/MCM6/MCM2/RECQL/RFC4/RAD51/NCAPG2/RAD54L/RECQL4/HMGB2/OIP5/DSCC1/NCAPD2/SMC2/NBN/MCM7/RFC5/INCENP/BRIP1/SMC4/ERCC6L/CHAF1A/POLQ/NCAPD3/RFC2/POT1/CHAF1B/MCM5/MIS18A/DNAJC9/SUV39H1/RFC3/DDX11/SET/PIF1/BLM/HELLS/SSBP1/DHX36/RUVBL1/MCM8/SRPK1/ASCC3/G3BP1/TOP1/NAA10/ANP32B/DNA2/MCM3/HAT1/LIN54/MTERF1/BANF1/CHD1
BP	GO:0071216	cellular response to biotic stimulus	224	0.556406	2.04365	1e-10	3.3225e-09	1.73421e-09	2798	tags=40%, list=14%, signal=35%	CXCL10/CXCL9/CD274/CXCL11/PDCD1LG2/CCL5/CXCL5/CD14/CCL3/CD40/SERPINE1/CXCL8/PTAFR/LILRB2/HAVCR2/RIPK2/TNFSF4/AXL/CD86/CCR5/CCL2/SIRPA/HMGB2/CLEC7A/CXCL13/EME1/FCGR2B/PTPN22/CSF2/IL1B/IRAK2/CASP1/TNFAIP3/SPI1/IL18/IL1A/HCK/CMPK2/MRC1/LYN/IL36RN/ADAM9/CARD17/LILRB1/BCL10/MTDH/PPBP/ABCA1/IL6/VIM/TLR6/CARD16/PRKCA/NR1D1/TLR1/NOD2/ABCC2/TNIP2/CHMP5/IRAK1/GFI1/TLR4/TICAM1/ICAM1/TNIP3/LY96/PYCARD/CD80/S…
BP	GO:0071219	cellular response to molecule of bacterial origin	201	0.568539	2.0515	1e-10	3.3225e-09	1.73421e-09	2208	tags=38%, list=11%, signal=35%	CXCL10/CXCL9/CD274/CXCL11/PDCD1LG2/CCL5/CXCL5/CD14/CCL3/CD40/SERPINE1/CXCL8/PTAFR/LILRB2/HAVCR2/RIPK2/TNFSF4/AXL/CD86/CCR5/CCL2/SIRPA/HMGB2/CXCL13/FCGR2B/PTPN22/CSF2/IL1B/IRAK2/CASP1/TNFAIP3/SPI1/IL18/IL1A/HCK/CMPK2/MRC1/LYN/IL36RN/ADAM9/CARD17/LILRB1/BCL10/MTDH/PPBP/ABCA1/IL6/VIM/TLR6/CARD16/PRKCA/NR1D1/TLR1/NOD2/ABCC2/TNIP2/CHMP5/IRAK1/GFI1/TLR4/TICAM1/ICAM1/TNIP3/LY96/PYCARD/CD80/SBNO2/MYD88/P…
CC	GO:0098687	chromosomal region	305	0.641771	2.42628	1e-10	3.3225e-09	1.73421e-09	3363	tags=44%, list=16%, signal=37%	TOP2A/BIRC5/CCNB1/CDK1/CDCA5/KIF2C/NCAPG/HJURP/CENPA/PLK1/NEK2/CDCA8/BUB1/CENPW/MCM4/MAD2L1/RAD51AP1/AURKB/SKA3/BUB1B/TTK/ZWINT/NUF2/SPAG5/MCM6/CDT1/CHEK1/MCM2/NDC80/CENPU/CENPF/RAD51/ORC1/SKA1/SNAI1/SPC24/CENPE/FEN1/RECQL4/CENPK/SPC25/OIP5/CENPI/ALYREF/DSCC1/CENPN/NCAPD2/PML/KNTC1/CENPH/NABP1/EZH2/NBN/MCM7/KIF18A/NUP37/INCENP/KNSTRN/CENPM/SMC4/PRKDC/ERCC6L/CLIP1/SPDL1/NCAPD3/SKA2/DSN1/LRIF1/CENP…
BP	GO:0098813	nuclear chromosome segregation	249	0.646478	2.40785	1e-10	3.3225e-09	1.73421e-09	1815	tags=33%, list=9%, signal=30%	UBE2C/TOP2A/CDC20/CCNB1/CDCA5/DLGAP5/KIF2C/CDC6/KIF4A/NCAPG/PLK1/NEK2/TRIP13/NCAPH/CDCA8/CCNE1/BUB1/NUSAP1/RACGAP1/FAM83D/KIF18B/MAD2L1/AURKB/KIF23/PRC1/BUB1B/KIFC1/PTTG1/TTK/ZWINT/NUF2/SPAG5/ECT2/TACC3/CDT1/NDC80/CENPF/NCAPG2/CENPE/FEN1/CENPK/EME1/DSCC1/KIF14/ESPL1/NCAPD2/KNTC1/SMC2/KIF18A/INCENP/P3H4/RMI2/BRIP1/ACTR3/KNSTRN/SMC4/RAN/FBXO5/TUBG1/SPDL1/NCAPD3/NDC1/DSN1/PSRC1/FANCD2/BUB3/NAA50/CDC…
BP	GO:0140014	mitotic nuclear division	272	0.641701	2.41068	1e-10	3.3225e-09	1.73421e-09	2077	tags=35%, list=10%, signal=32%	UBE2C/EREG/ANLN/TPX2/MYBL2/CDC20/SPHK1/MKI67/CCNB1/CDCA5/DLGAP5/KIF2C/CDC6/KIF4A/NCAPG/PLK1/NEK2/TRIP13/NCAPH/CDCA8/BUB1/NUSAP1/KIF11/RACGAP1/KIF18B/MAD2L1/AURKA/AURKB/KIF23/PRC1/BUB1B/KIFC1/PTTG1/TTK/ZWINT/NUF2/SPAG5/TACC3/CDT1/CHEK1/PKMYT1/NDC80/CENPF/UBE2S/NCAPG2/KIF20B/KIF15/CENPE/CENPK/CDCA2/DSCC1/KIF14/ESPL1/NCAPD2/IL1B/KNTC1/SMC2/CDC25C/FLNA/TGFA/KIF18A/IL1A/INCENP/KNSTRN/SMC4/RAN/HSPA1A/B…
BP	GO:0140546	defense response to symbiont	251	0.609862	2.27925	1e-10	3.3225e-09	1.73421e-09	2535	tags=39%, list=12%, signal=35%	CXCL10/CXCL9/AIM2/GBP1/MMP12/STAT1/BIRC3/PMAIP1/IFIT3/OAS3/IFI16/GBP3/ISG15/OAS1/IRF1/DDX60/MICB/OAS2/OASL/CD40/IFNG/IFI44L/IFIH1/DDIT4/IFIT2/RNASE2/PLSCR1/RSAD2/NLRC5/IFI27/PRF1/IFIT1/APOBEC3G/RTP4/UNC13D/DDX58/APOBEC3B/PARP9/DTX3L/PTPN22/FGL2/PML/SAMHD1/TNFAIP3/BST2/PTPRC/MX1/IL23A/TLR8/MLKL/FOXP3/SLFN11/IRF5/LILRB1/IL12RB1/SKP2/IL6/TRIM6/BIRC2/DDX21/IFITM1/IL15/POLR3G/STAT2/IFIT5/IFI6/HERC5/EI…
BP	GO:1902850	microtubule cytoskeleton organization involved in mitosis	140	0.63938	2.2263	1e-10	3.3225e-09	1.73421e-09	2077	tags=37%, list=10%, signal=34%	TPX2/MYBL2/CDC20/CCNB1/DLGAP5/KIF4A/CENPA/PLK1/NEK2/NUSAP1/KIF11/RACGAP1/MAD2L1/AURKA/AURKB/KIF23/PRC1/KIFC1/TTK/NUF2/TACC3/SAPCD2/NDC80/ITGB1/KIF15/CENPE/SPC25/ESPL1/CENPH/FLNA/STIL/RAN/HSPA1A/BORA/TUBG1/SPDL1/PSRC1/KIF2A/GPSM2/NEK6/CHMP5/SMC3/RCC1/WDR62/HSPA1B/MAP4/NUP62/STMN1/CHMP2B/MZT1/KPNB1/CCSAP
MF	GO:0005126	cytokine receptor binding	261	0.535271	2.00152	1.03933e-10	3.36895e-09	1.75846e-09	2581	tags=34%, list=13%, signal=30%	CXCL10/CXCL9/CCL8/CXCL11/GREM1/STAT1/CCL13/CCL5/VEGFC/CCL4/CCL7/ITGA5/CCL11/CXCL5/CCL3/IFNG/CXCL8/TNFSF13B/OSMR/CCL26/TNFSF4/CCL4L1/CLCF1/CCL21/CCL2/CSF1/CCL18/CXCL13/FASLG/CSF2/IL1B/CD70/GATA3/IL1RN/IL18/IL1A/SNX6/IL23A/IL27RA/IL36RN/JAK2/XCL2/IL12RB1/PPBP/IL11/CCDC88A/IL6/CCL24/IL15/ADAM17/IL1RAP/PXDN/CKLF/TRAF1/SMURF2/FADD/TNFSF9/TNFSF10/ITGB3/CCL20/ITCH/EFNA5/CCR2/SHC1/CCL22/ERAP1/TGFB3/PYCAR…
BP	GO:0007346	regulation of mitotic cell cycle	414	0.464741	1.81342	2.10374e-10	6.65683e-09	3.47459e-09	3384	tags=35%, list=16%, signal=30%	UBE2C/EREG/ANLN/ANXA1/SPHK1/MKI67/CCNB1/CDK1/CDCA5/DLGAP5/CDC6/UBD/PLK1/NEK2/TRIP13/BUB1/NUSAP1/CKS2/MAD2L1/AURKA/AURKB/BUB1B/TTK/ZWINT/HMGA2/CKS1B/CDT1/CHEK1/PKMYT1/TIMP2/GTSE1/NDC80/DTL/BRCA1/CENPF/AIF1/EIF4EBP1/ORC1/KIF20B/PSME2/CCL2/CENPE/AFAP1L2/CDCA2/CLSPN/EME1/KIF14/ESPL1/PML/IL1B/GAS1/KNTC1/E2F1/NABP1/CDC25C/EZH2/NBN/TGFA/IL1A/CDK2/TOPBP1/E2F7/SLFN11/UBE2E2/PRKDC/CDC25A/CDC7/BORA/FBXO5/CA…
BP	GO:0071222	cellular response to lipopolysaccharide	193	0.568753	2.054	2.57744e-10	7.9661e-09	4.15798e-09	2208	tags=38%, list=11%, signal=34%	CXCL10/CXCL9/CD274/CXCL11/PDCD1LG2/CCL5/CXCL5/CD14/CCL3/CD40/SERPINE1/CXCL8/PTAFR/LILRB2/HAVCR2/RIPK2/TNFSF4/AXL/CD86/CCR5/CCL2/SIRPA/HMGB2/CXCL13/PTPN22/CSF2/IL1B/IRAK2/CASP1/TNFAIP3/SPI1/IL18/IL1A/HCK/CMPK2/MRC1/LYN/IL36RN/ADAM9/CARD17/LILRB1/BCL10/MTDH/PPBP/ABCA1/IL6/VIM/CARD16/PRKCA/NR1D1/NOD2/ABCC2/TNIP2/CHMP5/IRAK1/GFI1/TLR4/TICAM1/ICAM1/TNIP3/LY96/PYCARD/CD80/SBNO2/MYD88/PPARD/TNIP1/CXCL1/…
BP	GO:0002764	immune response-regulating signaling pathway	372	0.472464	1.81793	2.96302e-10	8.94967e-09	4.67137e-09	2988	tags=38%, list=15%, signal=33%	GBP1/IL20RB/BIRC3/OAS3/OAS1/IRF1/FCER1G/DDX60/IFI35/MICB/KCNN4/OASL/CD14/FPR3/CD40/LILRB4/C3AR1/LILRB2/HAVCR2/IFIH1/RIPK2/LAPTM5/PLSCR1/RSAD2/LCP2/FPR1/CMTM3/NMI/PIK3AP1/LIMK1/THY1/CLEC7A/DDX58/FCGR2B/MYO1G/ADA/MNDA/CLEC4E/PTPN22/LAT2/TYROBP/IRAK2/TNFAIP3/GATA3/PTPRC/HCK/CTLA4/TLR8/FOXP3/CD3E/CMKLR1/HSPA1A/LYN/BTN3A2/PRNP/LILRB1/BCL10/SLA2/BTN3A1/HLA-A/CD300A/PAK2/BIRC2/LCK/SH2D1A/BTN3A3/TLR6/HLA…
BP	GO:1903131	mononuclear cell differentiation	418	0.466912	1.82069	3.46209e-10	1.02247e-08	5.33689e-09	3118	tags=36%, list=15%, signal=31%	ANXA1/LGALS1/IL4I1/BATF2/IL2RA/SLAMF8/CTSL/IFI16/IL15RA/UBD/IRF1/MMP14/FCER1G/VCAM1/INHBA/LILRB4/MAFB/IFNG/TNFSF13B/CD8A/LILRB2/RIPK2/ZNF683/LAG3/ADAM8/LY6D/TNFSF4/AXL/CSF1R/CD86/B2M/CD2/CLCF1/ITGB1/RSAD2/MYC/CD3D/HLA-B/CSF1/MT1G/FCGR2B/GPR68/ADA/PTPN22/CSF2/FGL2/IL1B/EZH2/BATF3/GATA3/SPI1/IL18/PTPRC/PLA2G2D/IL1A/CDK6/TBX21/RELB/IL23A/CTLA4/FOXP3/CD3E/PRKDC/LYN/PPARG/HLA-DRA/LILRB1/IL12RB1/IL11/I…
BP	GO:0050867	positive regulation of cell activation	327	0.491936	1.86868	3.86223e-10	1.09902e-08	5.73642e-09	3148	tags=43%, list=15%, signal=37%	CD274/ANXA1/LGALS1/IL4I1/PDCD1LG2/CCL5/IL2RA/IL15RA/MMP14/EPHB2/VCAM1/CCL3/CD40/LILRB4/IFNG/TNFSF13B/PTAFR/LILRB2/HAVCR2/RIPK2/ADAM8/TNFSF4/CD209/AXL/CD86/B2M/CD2/CLCF1/AIF1/CCL21/CCL2/SIRPA/PLEK/CTSC/ITGB2/ITGAM/THY1/HLA-F/ZP3/CLEC7A/SIRPG/ADA/PTPN22/HLA-DQA1/IL1B/TYROBP/CD70/GATA3/IL18/PTPRC/IL1A/NCK1/TBX21/LILRA5/IL23A/HLA-DQA2/TFRC/FOXP3/THBS1/CD3E/PRKDC/IL27RA/LYN/JAK2/HLA-DRA/SH3KBP1/LILRB1…
BP	GO:0002696	positive regulation of leukocyte activation	318	0.494339	1.87503	3.94256e-10	1.09902e-08	5.73642e-09	3148	tags=43%, list=15%, signal=37%	CD274/ANXA1/LGALS1/IL4I1/PDCD1LG2/CCL5/IL2RA/IL15RA/MMP14/EPHB2/VCAM1/CCL3/CD40/LILRB4/IFNG/TNFSF13B/PTAFR/LILRB2/HAVCR2/RIPK2/ADAM8/TNFSF4/CD209/AXL/CD86/B2M/CD2/CLCF1/AIF1/CCL21/CCL2/SIRPA/CTSC/ITGB2/ITGAM/THY1/HLA-F/ZP3/CLEC7A/SIRPG/ADA/PTPN22/HLA-DQA1/IL1B/TYROBP/CD70/GATA3/IL18/PTPRC/IL1A/NCK1/TBX21/IL23A/HLA-DQA2/TFRC/FOXP3/THBS1/CD3E/PRKDC/IL27RA/LYN/HLA-DRA/SH3KBP1/LILRB1/BCL10/IL12RB1/EB…
BP	GO:0000724	double-strand break repair via homologous recombination	128	0.625974	2.15435	3.96936e-10	1.09902e-08	5.73642e-09	3433	tags=42%, list=17%, signal=35%	CDC45/MCM4/RAD51AP1/MCM6/CHEK1/MCM2/RECQL/BRCA1/RAD51/RAD54L/FEN1/RECQL4/XRCC2/GINS2/SAMHD1/NABP1/NBN/MCM7/GINS4/RMI2/AUNIP/CDC7/RPA3/POLQ/PARPBP/TIMELESS/TONSL/MCM5/FIGNL1/WAS/SFR1/MAD2L2/ACTR2/BRCA2/BLM/RFWD3/NABP2/PPP4C/PSMD14/PALB2/FANCB/MCM8/RAD21/MUS81/MCM3/GEN1/RMI1/UBE2N/PPP4R2/RIF1/SMC6/XRCC3/RBBP8/RAD54B
BP	GO:0000725	recombinational repair	129	0.628209	2.1666	4.33854e-10	1.17672e-08	6.142e-09	3433	tags=43%, list=17%, signal=36%	CDC45/MCM4/RAD51AP1/MCM6/CHEK1/MCM2/RECQL/BRCA1/RAD51/RAD54L/FEN1/RECQL4/XRCC2/GINS2/SAMHD1/NABP1/NBN/MCM7/GINS4/RMI2/AUNIP/CDC7/RPA3/POLQ/PARPBP/TIMELESS/TONSL/MCM5/FIGNL1/WAS/SFR1/MAD2L2/ACTR2/BRCA2/RHNO1/BLM/RFWD3/NABP2/PPP4C/PSMD14/PALB2/FANCB/MCM8/RAD21/MUS81/MCM3/GEN1/RMI1/UBE2N/PPP4R2/RIF1/SMC6/XRCC3/RBBP8/RAD54B
BP	GO:0032103	positive regulation of response to external stimulus	399	0.461495	1.79542	4.85023e-10	1.28199e-08	6.69149e-09	2315	tags=32%, list=11%, signal=29%	CXCL10/AIM2/MMP12/EREG/S100A9/MET/S100A8/GBP5/CCL5/VEGFC/CCL4/CCL7/IFI16/DDX60/IFI35/OASL/CCL3/IFNG/SERPINE1/CXCL8/C3AR1/HAVCR2/RIPK2/LAG3/OSMR/CCL26/ADAM8/OPTN/TNFSF4/ITGA2/CSF1R/PLSCR1/NLRC5/AIF1/CCL21/TPBG/S100A7/RAC2/NMI/CSF1/TGM2/CCR1/CTSC/HMGB2/HLA-F/ZP3/CLEC7A/CXCL13/PARP9/ALOX5AP/MNDA/IL1B/TYROBP/FLNA/SPI1/IL18/HCK/LILRA5/IL23A/TLR8/THBS1/CMKLR1/PRKDC/LYN/JAK2/XCL2/KIR2DL4/NRP1/EGFR/ANO6/…
BP	GO:1903037	regulation of leukocyte cell-cell adhesion	315	0.492737	1.87105	4.91962e-10	1.28199e-08	6.69149e-09	3118	tags=43%, list=15%, signal=37%	CD274/ANXA1/IL20RB/LGALS1/IL4I1/PDCD1LG2/CCL5/IL2RA/IRF1/VCAM1/LILRB4/VSIG4/IFNG/TNFSF13B/PTAFR/LILRB2/HAVCR2/RIPK2/LAG3/ADAM8/TNFSF4/CD209/CD86/B2M/LAPTM5/CD44/AIF1/CCL21/CCL2/SIRPA/ITGB2/THY1/ZP3/SIRPG/FCGR2B/ADA/PTPN22/FGL2/HLA-DQA1/IL1B/CD70/GATA3/IL18/PTPRC/PLA2G2D/IL1A/NCK1/TBX21/IL23A/CTLA4/HLA-DQA2/TFRC/FOXP3/CD3E/TIGIT/IL27RA/LYN/PRNP/HLA-DRA/LILRB1/BCL10/IL12RB1/EBI3/HLA-A/CD300A/IL6/IL…
BP	GO:0051321	meiotic cell cycle	239	0.52659	1.94127	5.08381e-10	1.29931e-08	6.78185e-09	2943	tags=28%, list=14%, signal=25%	EREG/TOP2A/CDC20/CCNB2/PLK1/NEK2/TRIP13/CCNE1/BUB1/CKS2/AURKA/RAD51AP1/BUB1B/PTTG1/TTK/NUF2/EXO1/PKMYT1/ASPM/RAD51/RAD54L/XRCC2/EME1/MND1/ESPL1/NCAPD2/MYBL1/SMC2/CDC25C/NBN/KIF18A/CDK2/INCENP/OSGIN2/P3H4/BRIP1/ACTR3/SMC4/CDC25A/FBXO5/TUBG1/NCAPD3/NDC1/FANCD2/DUSP13/BUB3/PSMC3IP/RNF212/FIGNL1/SMC3/FANCA/ACTR2/BRCA2/CYP26B1/MSH6/OVOL1/RAD21/CCNE2/HORMAD1/MUS81/PPP2CA/C11orf80/NSUN2/SMC1B/CDC25B/CHF…
BP	GO:0097530	granulocyte migration	142	0.610396	2.13471	7.31352e-10	1.8339e-08	9.57221e-09	2468	tags=44%, list=12%, signal=39%	CXCL10/CXCL9/CCL8/CXCL11/S100A9/S100A8/ANXA1/CCL13/SAA1/CCL5/CCL4/CCL7/CCL11/SLAMF8/CXCL5/FCER1G/CCL3/CXCL8/C3AR1/CCL26/ADAM8/CCL4L1/CSF1R/CCL21/S100A7/RAC2/CCL2/CSF1/CCL18/ITGB2/HRH1/CXCL13/THBS1/CMKLR1/XCL2/PPBP/CD300A/CCL24/RARRES2/CKLF/NCKAP1L/NOD2/VAV1/CCL20/CCL22/MCOLN2/S100A12/MYD88/MPP1/DNM1L/PIK3CD/CXCL1/RAC1/CD74/PPIA/C5AR1/RHOG/CXCL6/CCL3L3/LGALS3/WDR1/CCL1
BP	GO:1903046	meiotic cell cycle process	182	0.562723	2.01564	9.96396e-10	2.45224e-08	1.27997e-08	2629	tags=29%, list=13%, signal=25%	EREG/TOP2A/CDC20/CCNB2/PLK1/TRIP13/CCNE1/BUB1/CKS2/AURKA/RAD51AP1/BUB1B/PTTG1/TTK/NUF2/ASPM/RAD51/RAD54L/EME1/MND1/ESPL1/NCAPD2/MYBL1/SMC2/CDC25C/KIF18A/INCENP/P3H4/BRIP1/ACTR3/SMC4/CDC25A/FBXO5/TUBG1/NCAPD3/NDC1/FANCD2/PSMC3IP/RNF212/FIGNL1/FANCA/ACTR2/BRCA2/CYP26B1/MSH6/OVOL1/RAD21/CCNE2/HORMAD1/MUS81/C11orf80/NSUN2
BP	GO:0016032	viral process	396	0.46243	1.79473	1.0355e-09	2.50214e-08	1.30602e-08	3336	tags=36%, list=16%, signal=31%	CCL8/TOP2A/STAT1/LGALS1/LRRC15/KPNA2/CDK1/CCL5/CCL4/ITGA5/OAS3/CTSL/IFI16/ISG15/OAS1/OAS2/MDFIC/OASL/CCL3/CXCL8/IFIH1/HMGA2/ITGAV/CD209/AXL/CLEC5A/ITGA2/CD86/CTSB/PLSCR1/ITGB1/RSAD2/CCR5/IFI27/IFIT1/CCL2/APOBEC3G/APOBEC3B/PARP9/MAN2A1/PML/ANPEP/CXCR6/BST2/TRIM59/MX1/TFRC/RAN/MRC1/HSPA1A/NRP1/CAV2/EGFR/ANO6/PVR/TRIM6/TRIM21/HSPA8/IFITM1/TRIM14/SIGLEC1/SERPINB3/NEDD4/IFIT5/ITGB7/SELPLG/EIF2AK2/CD4/…
BP	GO:0000075	cell cycle checkpoint signaling	161	0.585226	2.05412	1.0919e-09	2.5913e-08	1.35255e-08	2929	tags=39%, list=14%, signal=33%	CCNB1/CDK1/CDC6/PLK1/TRIP13/BUB1/CDC45/MAD2L1/AURKB/BUB1B/TTK/ZWINT/HMGA2/CDT1/CHEK1/GTSE1/NDC80/DTL/BRCA1/CENPF/ORC1/CLSPN/EME1/PML/KNTC1/E2F1/NABP1/NBN/WDR76/CDK2/BRIP1/TOPBP1/PRKDC/SPDL1/FBXO6/DONSON/FANCD2/BUB3/TIMELESS/ZWILCH/CCND1/TICRR/MAD2L2/RHNO1/BLM/TAOK3/RFWD3/NABP2/BRSK1/RINT1/ATR/HORMAD1/MSH2/PTPN11/MUS81/DNA2/NSUN2/TIPIN/GEN1/CHFR/CHEK2/ZW10
BP	GO:1901987	regulation of cell cycle phase transition	344	0.482453	1.84737	1.34387e-09	3.13334e-08	1.63548e-08	2929	tags=32%, list=14%, signal=28%	UBE2C/ANLN/ANXA1/CCNB1/CDK1/CDCA5/DLGAP5/CDC6/UBD/PLK1/TRIP13/BUB1/FAM83D/CDC45/MAD2L1/AURKA/AURKB/BUB1B/TTK/ZWINT/HMGA2/CDT1/CHEK1/GTSE1/NDC80/DTL/BRCA1/CENPF/AIF1/ORC1/PSME2/CCL2/CENPE/DBF4/CLSPN/EME1/KIF14/ESPL1/PML/KNTC1/E2F1/NABP1/CDC25C/EZH2/NBN/WDR76/CDK2/BRIP1/TOPBP1/E2F7/SLFN11/UBE2E2/PRKDC/CDC25A/CDC7/FBXO5/SPDL1/FBXO6/EGFR/RBL1/DONSON/FANCD2/AVEN/BUB3/TIMELESS/CDC27/DACT1/ADAM17/ZWILCH…
BP	GO:0140694	non-membrane-bounded organelle assembly	346	0.479933	1.84112	1.47182e-09	3.37249e-08	1.76031e-08	2572	tags=27%, list=12%, signal=24%	TNNT1/ANLN/TPX2/MYBL2/CDC20/FSCN1/DLGAP5/KIF4A/CCNB2/CENPA/PLK1/NEK2/KIF11/CENPW/RACGAP1/AURKA/AURKB/KIF23/PRC1/KIFC1/SPAG5/PLEC/ASPM/PLK4/ITGB1/BRCA1/CENPF/FHOD3/KIF15/CENPE/CENPK/LCP1/CENPN/CSF2/KNTC1/CENPH/FLNA/STIL/ASAP1/HCK/CDK2/INCENP/KRT19/PRKDC/HSPA1A/HAUS6/PATL1/FBXO5/EIF2S1/BIN2/KIF2A/TUBB/GPSM2/SASS6/NEK6/CHMP5/ACTG1/SMC3/MTERF3/NIP7/RCC1/WDR62/BOP1/CFL2/HSPA1B/NUP62/DHX37/CHMP2B/BICD1…
BP	GO:0050863	regulation of T cell activation	316	0.486892	1.84931	1.72411e-09	3.88364e-08	2.0271e-08	3118	tags=44%, list=15%, signal=38%	CD274/ANXA1/IL20RB/LGALS1/IL4I1/PDCD1LG2/CCL5/IL2RA/IRF1/VCAM1/LILRB4/VSIG4/IFNG/TNFSF13B/LILRB2/HAVCR2/RIPK2/ZNF683/LAG3/ADAM8/TNFSF4/CD209/CD86/B2M/LAPTM5/CD2/AIF1/CCL21/RAC2/CCL2/SIRPA/THY1/ZP3/SIRPG/FCGR2B/ADA/PTPN22/FGL2/HLA-DQA1/IL1B/CD70/GATA3/IL18/PTPRC/PLA2G2D/IL1A/NCK1/TBX21/IL23A/CTLA4/HLA-DQA2/TFRC/FOXP3/CD3E/TIGIT/IL27RA/LYN/PRNP/HLA-DRA/LILRB1/BCL10/IL12RB1/EBI3/HLA-A/CD300A/IL6/IL1…
CC	GO:0005819	spindle	369	0.465437	1.79268	1.9593e-09	4.33985e-08	2.26523e-08	4172	tags=40%, list=20%, signal=32%	TPX2/CDC20/BIRC5/CCNB1/CDK1/DLGAP5/KIF2C/CDC6/KIF4A/PLK1/NEK2/CDCA8/SHCBP1/NUSAP1/KIF11/RACGAP1/FAM83D/KIF18B/CKAP2L/KIF20A/MAD2L1/AURKA/AURKB/KIF23/SKA3/PRC1/BUB1B/KIFC1/TTK/SPAG5/ECT2/TACC3/ASPM/PLK4/CENPF/POC1A/KIF20B/SKA1/SNCG/KIF15/CENPE/CKAP2/KIF14/ESPL1/PTPN7/KNTC1/DCUN1D5/KIF18A/INCENP/KNSTRN/TOPBP1/AUNIP/HAUS6/CDC7/BORA/FBXO5/TUBG1/SPDL1/SKA2/NEDD1/PSRC1/CAPG/CDC27/VRK1/KIF2A/GPSM2/MAP7D…
BP	GO:0050900	leukocyte migration	354	0.464588	1.79812	2.28446e-09	4.97713e-08	2.59786e-08	2703	tags=37%, list=13%, signal=32%	CXCL10/CXCL9/CCL8/CXCL11/S100A9/S100A8/GREM1/ANXA1/CCL13/MMP9/SAA1/CCL5/VEGFC/CCL4/CCL7/CCL11/SLAMF8/MMP14/CXCL5/FCER1G/VCAM1/CCL3/SERPINE1/CXCL8/C3AR1/PTAFR/TNFRSF18/CCL26/ADAM8/PLEC/CCL4L1/ITGA2/CSF1R/ITGB1/CCR5/AIF1/CCL21/S100A7/RAC2/CCL2/CSF1/CCR1/SIRPA/CCL18/ITGB2/HRH1/THY1/ZP3/CXCL13/MYO1G/B4GALT1/ADA/CXCR3/GATA3/SPI1/HCK/TBX21/HSD3B7/THBS1/CMKLR1/IL27RA/LYN/XCL2/PPBP/ANO6/NBL1/CD300A/IL6/C…
BP	GO:1903039	positive regulation of leukocyte cell-cell adhesion	231	0.529991	1.94901	2.59068e-09	5.52041e-08	2.88143e-08	3118	tags=46%, list=15%, signal=40%	CD274/ANXA1/LGALS1/IL4I1/PDCD1LG2/CCL5/IL2RA/VCAM1/LILRB4/IFNG/TNFSF13B/PTAFR/LILRB2/HAVCR2/RIPK2/ADAM8/TNFSF4/CD209/CD86/B2M/CD44/AIF1/CCL21/CCL2/SIRPA/ITGB2/THY1/ZP3/SIRPG/ADA/PTPN22/HLA-DQA1/IL1B/CD70/GATA3/IL18/PTPRC/IL1A/NCK1/IL23A/HLA-DQA2/TFRC/FOXP3/CD3E/IL27RA/LYN/HLA-DRA/LILRB1/BCL10/IL12RB1/EBI3/HLA-A/IL6/IL15/LCK/PNP/ICOS/HLA-G/HLA-DPA1/JAK3/SLC7A1/NCKAP1L/CD4/FADD/TNFSF9/NOD2/IL7R/VAV…
CC	GO:0030055	cell-substrate junction	417	0.450665	1.75918	2.6169e-09	5.52041e-08	2.88143e-08	3101	tags=37%, list=15%, signal=32%	PLAU/TNC/ANXA1/TNS4/ITGA5/PLAUR/FHL2/FLNC/HMGA1/MMP14/FAP/KIF23/TNFSF13B/BCAR3/ITGB4/CORO1C/ITGAV/ZNF185/PLEC/ITGA11/ITGA2/B2M/ITGB1/CD44/ITGA3/TPM4/PDLIM7/S100A7/RAC2/PALLD/TGM2/LAP3/LIMK1/YWHAG/ITGB2/ZYX/THY1/RND3/ACTN1/LCP1/PROCR/GNA12/PHLDB2/COL17A1/FLNA/PTPRC/PXN/TWF1/HCK/FERMT3/ARPC1B/ACTR3/PPFIBP1/VCL/HSPA1A/JAK2/ADAM9/NRP1/SH3KBP1/CAV2/YWHAZ/EGFR/TES/PVR/MARCKS/AHNAK/HSPA8/ACTB/PPP1R12A/G…
BP	GO:1901990	regulation of mitotic cell cycle phase transition	261	0.5139	1.9216	2.71212e-09	5.63188e-08	2.93961e-08	2929	tags=34%, list=14%, signal=30%	UBE2C/ANLN/ANXA1/CCNB1/CDK1/CDCA5/DLGAP5/CDC6/UBD/PLK1/TRIP13/BUB1/MAD2L1/AURKA/AURKB/BUB1B/TTK/ZWINT/HMGA2/CDT1/CHEK1/GTSE1/NDC80/DTL/BRCA1/CENPF/AIF1/ORC1/PSME2/CCL2/CENPE/CLSPN/KIF14/ESPL1/PML/KNTC1/E2F1/NABP1/CDC25C/EZH2/NBN/CDK2/TOPBP1/E2F7/SLFN11/UBE2E2/PRKDC/CDC25A/CDC7/FBXO5/SPDL1/EGFR/RBL1/DONSON/AVEN/BUB3/CDC27/DACT1/ADAM17/ZWILCH/RDX/CCND1/NEK6/GPNMB/PSME1/TICRR/MAD2L2/MTBP/PSME3/BLM/T…
BP	GO:0030335	positive regulation of cell migration	494	0.431521	1.7023	2.84923e-09	5.82557e-08	3.04071e-08	2848	tags=33%, list=14%, signal=29%	CXCL10/PLAU/CD274/CCL8/LAMC2/MET/FGFBP1/POSTN/COL1A1/ANXA1/SPHK1/MMP9/SRPX2/LRRC15/FN1/CCL5/VEGFC/CCL4/CCL7/SNAI2/CCL11/TNFAIP6/PDPN/MMP14/EPHB2/SEMA3C/P2RY6/CCL3/CD40/IFNG/SERPINE1/CXCL8/SEMA3A/C3AR1/PTAFR/TNFRSF18/SOD2/CCL26/ADAM8/HIF1A/ITGAV/SEMA7A/ITGA2/CSF1R/ITGB1/AIF1/NRP2/CCL21/ITGA3/S100A7/KIF20B/RAC2/SNAI1/CSF1/CCR1/CCBE1/THY1/ZP3/CLEC7A/CXCL13/LAMB1/IL1B/FLNA/GATA3/SH3RF2/SPI1/PTPRC/FER…
BP	GO:0007051	spindle organization	173	0.564083	2.01643	3.14526e-09	6.33341e-08	3.30579e-08	2645	tags=35%, list=13%, signal=31%	TPX2/MYBL2/CDC20/CCNB1/DLGAP5/KIF4A/CCNB2/PLK1/NEK2/KIF11/RACGAP1/AURKA/AURKB/KIF23/PRC1/KIFC1/TTK/NUF2/SPAG5/TACC3/ASPM/NDC80/KIF15/CENPE/SPC25/ESPL1/CENPH/FLNA/STIL/INCENP/KNSTRN/AUNIP/RAN/HSPA1A/HAUS6/BORA/FBXO5/TUBG1/PSRC1/KIF2A/TUBB/GPSM2/NEK6/CHMP5/SMC3/RCC1/WDR62/HSPA1B/MAP4/NUP62/STMN1/CHMP2B/MZT1/KPNB1/CCSAP/RNF4/MAPRE1/HAUS2/CKAP5/BCCIP/NTMT1
BP	GO:0050870	positive regulation of T cell activation	209	0.533863	1.93893	3.39256e-09	6.72942e-08	3.51248e-08	3118	tags=46%, list=15%, signal=40%	CD274/ANXA1/LGALS1/IL4I1/PDCD1LG2/CCL5/IL2RA/VCAM1/LILRB4/IFNG/TNFSF13B/LILRB2/HAVCR2/RIPK2/ADAM8/TNFSF4/CD209/CD86/B2M/AIF1/CCL21/CCL2/SIRPA/THY1/ZP3/SIRPG/ADA/PTPN22/HLA-DQA1/IL1B/CD70/GATA3/IL18/PTPRC/IL1A/NCK1/IL23A/HLA-DQA2/TFRC/FOXP3/CD3E/IL27RA/LYN/HLA-DRA/LILRB1/BCL10/IL12RB1/EBI3/HLA-A/IL6/IL15/LCK/PNP/ICOS/HLA-G/HLA-DPA1/JAK3/SLC7A1/NCKAP1L/CD4/FADD/TNFSF9/NOD2/IL7R/VAV1/CCR2/SASH3/PYCA…
BP	GO:0030098	lymphocyte differentiation	368	0.457649	1.76308	4.22539e-09	8.25815e-08	4.31042e-08	3265	tags=35%, list=16%, signal=30%	ANXA1/LGALS1/IL4I1/IL2RA/SLAMF8/CTSL/IL15RA/IRF1/MMP14/FCER1G/VCAM1/INHBA/LILRB4/MAFB/IFNG/TNFSF13B/CD8A/LILRB2/RIPK2/ZNF683/LAG3/ADAM8/LY6D/TNFSF4/AXL/CD86/B2M/CD2/CLCF1/ITGB1/RSAD2/CD3D/FCGR2B/ADA/PTPN22/FGL2/IL1B/EZH2/GATA3/SPI1/IL18/PTPRC/PLA2G2D/IL1A/TBX21/RELB/IL23A/CTLA4/FOXP3/CD3E/PRKDC/HLA-DRA/IL12RB1/IL11/IL6/BATF/IL15/LCK/PNP/HLA-G/JAK3/ADAM17/NCKAP1L/IL18R1/NOTCH2/CD4/FADD/TNFSF9/KLRC…
BP	GO:0019058	viral life cycle	303	0.488672	1.84802	5.16252e-09	9.94347e-08	5.19009e-08	3004	tags=36%, list=15%, signal=31%	CCL8/TOP2A/LGALS1/LRRC15/KPNA2/CDK1/CCL5/ITGA5/OAS3/CTSL/IFI16/ISG15/OAS1/OAS2/OASL/CXCL8/IFIH1/HMGA2/ITGAV/CD209/AXL/CLEC5A/ITGA2/CD86/CTSB/PLSCR1/ITGB1/RSAD2/CCR5/IFI27/IFIT1/CCL2/APOBEC3G/APOBEC3B/PML/ANPEP/CXCR6/BST2/TRIM59/MX1/TFRC/MRC1/HSPA1A/NRP1/CAV2/EGFR/PVR/TRIM6/TRIM21/HSPA8/IFITM1/TRIM14/SIGLEC1/SERPINB3/NEDD4/IFIT5/ITGB7/SELPLG/EIF2AK2/CD4/ITGB5/CLDN1/ITGB3/CHMP5/APOBEC3D/ITCH/GPR15/…
CC	GO:0005925	focal adhesion	411	0.449981	1.75595	5.41309e-09	1.02771e-07	5.36425e-08	3101	tags=37%, list=15%, signal=32%	PLAU/TNC/ANXA1/TNS4/ITGA5/PLAUR/FHL2/FLNC/HMGA1/MMP14/FAP/KIF23/TNFSF13B/BCAR3/ITGB4/CORO1C/ITGAV/ZNF185/PLEC/ITGA11/ITGA2/B2M/ITGB1/CD44/ITGA3/TPM4/PDLIM7/S100A7/RAC2/PALLD/TGM2/LAP3/LIMK1/YWHAG/ITGB2/ZYX/THY1/RND3/ACTN1/LCP1/PROCR/GNA12/PHLDB2/FLNA/PTPRC/PXN/TWF1/HCK/ARPC1B/ACTR3/PPFIBP1/VCL/HSPA1A/JAK2/ADAM9/NRP1/SH3KBP1/CAV2/YWHAZ/EGFR/TES/PVR/MARCKS/AHNAK/HSPA8/ACTB/PPP1R12A/GNA13/VIM/L1CAM/…
BP	GO:0002683	negative regulation of immune system process	400	0.456399	1.77743	8.11658e-09	1.51929e-07	7.93006e-08	2542	tags=35%, list=12%, signal=31%	GBP1/MMP12/CD274/GREM1/ANXA1/IL20RB/COL3A1/IL4I1/PDCD1LG2/C1QC/IL2RA/OAS3/SLAMF8/IFI16/ISG15/OAS1/IRF1/MICB/INHBA/CCL3/LILRB4/MAFB/VSIG4/LILRB2/HAVCR2/LAG3/TNFSF4/AXL/CD86/LAPTM5/RHBDF2/MILR1/NLRC5/CCL21/PDCD1/MYC/HLA-B/CCL2/NMI/FSTL3/FBN1/THY1/HLA-F/LYAR/SAMSN1/FCGR2B/GPR68/ADA/MNDA/PTPN22/FGL2/SAMHD1/TYROBP/TNFAIP3/SPI1/BST2/NME1/PTPRC/PLA2G2D/HCK/CDK6/TBX21/GAL/CTLA4/SERPINB9/FOXP3/THBS1/CST7/…
BP	GO:0042254	ribosome biogenesis	277	0.489352	1.83636	9.25655e-09	1.70861e-07	8.91823e-08	5162	tags=49%, list=25%, signal=37%	LYAR/ABCE1/RAN/PRKDC/NMD3/EIF4A3/POP7/DDX21/ERI1/WDR43/SUV39H1/NOL11/MTERF3/NOP10/NIP7/PA2G4/WBP11/BOP1/NIFK/XPO1/EXOSC2/DHX37/WDR75/RPF2/DKC1/DDX10/AATF/NOP2/BRIX1/DDX18/MRTO4/PWP1/LSM6/RPP25/NPM3/METTL5/WDR36/EXOSC3/UTP6/UTP18/NOLC1/EIF6/RPL35/SRFBP1/RPP40/LSG1/EBNA1BP2/GTPBP4/SDAD1/HEATR1/FTSJ3/GTPBP10/POP4/NOM1/NSUN5/ZNHIT6/NOP16/RPL27/REXO4/DCAF13/RRP1B/WDR3/PAK1IP1/RPP30/SBDS/NOL8/RPLP0/DDX…
BP	GO:0042113	B cell activation	252	0.498802	1.86475	1.27666e-08	2.32422e-07	1.21315e-07	3510	tags=40%, list=17%, signal=34%	LGALS1/IL4I1/SLAMF8/MMP14/EPHB2/VCAM1/INHBA/CD40/TNFSF13B/EXO1/TNFSF4/CD86/LAPTM5/CLCF1/ITGB1/SAMSN1/FCGR2B/ADA/MNDA/SKAP2/LAT2/TYROBP/CD70/TNFAIP3/EZH2/NBN/SPI1/BST2/PTPRC/TBX21/CTLA4/TFRC/FOXP3/PRKDC/IL27RA/LYN/SH3KBP1/IL11/CD300A/IL6/BATF/JAK3/ADAM17/NCKAP1L/NOTCH2/NOD2/IL7R/TNIP2/UNG/TLR4/TICAM1/MAD2L2/LRRC8A/IGLL5/SASH3/HSPD1/SLC15A4/TNFRSF21/CTPS1/PIK3CD/DOCK11/TNFRSF4/MSH6/EXOSC3/PAWR/CARD…
BP	GO:0002833	positive regulation of response to biotic stimulus	156	0.568166	1.98887	1.31412e-08	2.36009e-07	1.23187e-07	2311	tags=38%, list=11%, signal=34%	AIM2/MMP12/CD274/EREG/GBP5/CCL5/IFI16/DDX60/IFI35/OASL/HAVCR2/LAG3/ADAM8/PLSCR1/NLRC5/NMI/HMGB2/HLA-F/CLEC7A/PARP9/MNDA/TYROBP/SPI1/HCK/TLR8/PRKDC/LYN/KIR2DL4/PVR/TRIM6/PAK2/SH2D1A/POLR3G/HLA-G/PRKCA/KLRC2/FPR2/FADD/NOD2/RAET1E/VAV1/TLR4/KLK5/CRTAM/LY96/PYCARD/HSP90AA1/HSPD1/SLC15A4/ZBP1/SLAMF6/TBK1/UBE2K/HLA-DRB1/USP15/KLRD1/COCH/CLEC6A/IKBKE/PAK1
BP	GO:0002285	lymphocyte activation involved in immune response	187	0.546312	1.96157	1.34164e-08	2.37739e-07	1.2409e-07	3304	tags=42%, list=16%, signal=35%	ANXA1/LGALS1/FCER1G/CD40/IFNG/HAVCR2/RIPK2/ZNF683/EXO1/TNFSF4/CD86/CLCF1/UNC13D/HLA-F/LCP1/FCGR2B/ADA/FGL2/NBN/GATA3/SPI1/IL18/PTPRC/TBX21/RELB/IL23A/TFRC/FOXP3/IL27RA/HLA-DRA/LILRB1/IL12RB1/IL6/BATF/JAK3/KLRC2/NCKAP1L/IL18R1/NOTCH2/UNG/TLR4/MAD2L2/ICAM1/CD80/CORO1A/HSPD1/SLC15A4/SLAMF6/DOCK11/HLA-DMB/EOMES/IL4R/HLA-DRB1/APBB1IP/MSH6/ITGAL/EXOSC3/ENTPD7/CD74/TGFB1/CD244/MSH2/LGALS3/ZC3H12A/DOCK10…
BP	GO:0060326	cell chemotaxis	292	0.480097	1.81017	1.50444e-08	2.62093e-07	1.36802e-07	2482	tags=34%, list=12%, signal=31%	CXCL10/CXCL9/CCL8/CXCL11/S100A9/MET/S100A8/GREM1/ANXA1/CCL13/SAA1/CCL5/VEGFC/CCL4/CCL7/CCL11/SLAMF8/CXCL5/FCER1G/LOX/VCAM1/CCL3/SERPINE1/CXCL8/C3AR1/CCL26/ADAM8/PLEC/CCL4L1/CSF1R/CCR5/AIF1/CCL21/TPBG/S100A7/RAC2/CCL2/CSF1/CCR1/CCL18/ITGB2/HRH1/HMGB2/CXCL13/CXCR3/SPI1/CXCR6/HSD3B7/THBS1/CMKLR1/LYN/XCL2/NRP1/PPBP/ANO6/NBL1/IL6/CCL24/BIN2/ADAM17/RARRES2/CKLF/NCKAP1L/FPR2/NOD2/VAV1/CCL20/CCR2/CCL22/T…
BP	GO:0010638	positive regulation of organelle organization	474	0.424238	1.67593	1.51852e-08	2.62093e-07	1.36802e-07	3755	tags=35%, list=18%, signal=29%	EREG/GZMB/MET/ANXA1/SPHK1/MMP9/FSCN1/PMAIP1/DLGAP5/PLAUR/CCL11/NEK2/S100A10/NUSAP1/AURKA/RAD51AP1/AURKB/SPAG5/CCL26/CDT1/HIF1A/PLK4/PKIB/RALB/CCL21/PFN2/PIP4K2A/PLEK/LIMK1/FEN1/LCP1/CSF2/ESPL1/PML/IL1B/NBN/FLNA/TGFA/ASAP1/PXN/IL1A/HCK/ANXA2/NCK1/ARPC1B/ARPC1A/RHOC/ACTR3/CCT5/HSPA1A/CCT4/NRP1/CLIP1/PDCD5/P2RX7/VDAC1/PSRC1/CCDC88A/POT1/CCL24/CDC42EP2/CDC27/SYT1/PGAM5/GPSM2/NCKAP1L/ATL3/WAS/TNFSF10/…
MF	GO:0045296	cadherin binding	308	0.472794	1.79334	1.57645e-08	2.68603e-07	1.402e-07	3391	tags=38%, list=16%, signal=32%	ANLN/STAT1/CDH3/ANXA1/FSCN1/PFKP/CCNB2/PKP2/PLIN3/PTPRH/PLEC/LDHA/ITGB1/PDLIM5/EFHD2/PHLDB2/DIAPH3/BZW1/PKM/FLNA/NDRG1/PAICS/ASAP1/TWF1/ANXA2/NCK1/S100A11/FXYD5/CALD1/PPFIBP1/RAN/VCL/ALDOA/HSPA1A/SFN/CAPZA1/YWHAZ/ENO1/EGFR/TMPO/SH3GL1/TES/CAPG/AHNAK/PAK2/HSPA8/PICALM/RAB10/EHD1/ESYT2/CDH11/PPP1R13L/ITGA6/RANBP1/CNN3/RDX/LRRC59/VASP/CAST/CHMP5/TRIM29/YKT6/ZC3H15/CDK5R1/RTN4/CCT8/CTNNAL1/RPS26/DNAJ…
BP	GO:0071674	mononuclear cell migration	189	0.539229	1.93645	1.7403e-08	2.92768e-07	1.52813e-07	3001	tags=46%, list=15%, signal=40%	CXCL10/CCL8/CXCL11/GREM1/ANXA1/CCL13/SAA1/CCL5/CCL4/CCL7/CCL11/SLAMF8/CCL3/SERPINE1/C3AR1/CCL26/ADAM8/PLEC/CCL4L1/CSF1R/CCR5/AIF1/CCL21/S100A7/CCL2/CSF1/CCR1/SIRPA/CCL18/CXCL13/MYO1G/CXCR3/GATA3/SPI1/TBX21/HSD3B7/THBS1/CMKLR1/IL27RA/LYN/XCL2/ANO6/NBL1/IL6/CCL24/ADAM17/ITGB7/RARRES2/CKLF/FPR2/FADD/CCL20/CCR2/CCL22/GPR15/ICAM1/CRTAM/TRPM2/PYCARD/ALOX5/S100A12/STK10/PIK3CD/CRKL/ITGAL/TNF/ADAM10/C5AR…
BP	GO:0031349	positive regulation of defense response	256	0.496874	1.86349	1.79999e-08	2.99023e-07	1.56078e-07	2482	tags=35%, list=12%, signal=31%	AIM2/MMP12/EREG/S100A9/S100A8/GBP5/CCL5/IFI16/IFI35/CCL3/IFNG/SERPINE1/HAVCR2/RIPK2/LAG3/OSMR/ADAM8/OPTN/TNFSF4/ITGA2/PLSCR1/NLRC5/NMI/TGM2/CTSC/HMGB2/HLA-F/ZP3/CLEC7A/PARP9/ALOX5AP/MNDA/IL1B/TYROBP/SPI1/IL18/HCK/LILRA5/IL23A/TLR8/PRKDC/LYN/JAK2/KIR2DL4/EGFR/PVR/IL6/TRIM6/PAK2/CCL24/IL15/SH2D1A/SUCNR1/POLR3G/HLA-G/KLRC2/FPR2/FADD/NOD2/RAET1E/VAV1/TLR4/CCR2/KLK5/CRTAM/PYCARD/TNFRSF1A/HSP90AA1/HSPD…
MF	GO:0004386	helicase activity	150	0.577422	2.03131	1.83454e-08	3.01001e-07	1.5711e-07	3535	tags=38%, list=17%, signal=32%	ANXA1/DDX60/MCM4/IFIH1/MCM6/MCM2/RECQL/RFC4/RAD51/RAD54L/RECQL4/DDX60L/DDX58/DSCC1/MCM7/RFC5/BRIP1/SLFN11/ERCC6L/ZNFX1/POLQ/EIF4A3/RFC2/DDX21/HLTF/MCM5/RFC3/HELZ2/DDX11/MOV10/DHX37/PIF1/BLM/DDX10/DDX39A/HELLS/DDX18/DHX36/RUVBL1/MCM8/ASCC3/G3BP1/DNA2/TTF2/MCM3/CHD1/DDX56/DDX55/DDX52/DDX23/RUVBL2/SMARCAL1/DHX58/ZGRF1/RAD54B/DDX54/DHX57
BP	GO:0007093	mitotic cell cycle checkpoint signaling	122	0.598171	2.03831	3.57829e-08	5.79945e-07	3.02708e-07	3363	tags=45%, list=16%, signal=38%	CCNB1/CDK1/CDC6/PLK1/TRIP13/BUB1/MAD2L1/AURKB/BUB1B/TTK/ZWINT/HMGA2/CDT1/CHEK1/GTSE1/NDC80/DTL/BRCA1/CENPF/ORC1/CLSPN/EME1/PML/KNTC1/NABP1/NBN/CDK2/TOPBP1/PRKDC/SPDL1/DONSON/FANCD2/BUB3/ZWILCH/CCND1/TICRR/MAD2L2/BLM/TAOK3/RFWD3/NABP2/BRSK1/RINT1/MSH2/MUS81/TIPIN/GEN1/CHFR/CHEK2/ZW10/TAOK1/TRIAP1/PLK2/CHMP4C/XRCC3
BP	GO:0090068	positive regulation of cell cycle process	217	0.514312	1.87935	3.94773e-08	6.32113e-07	3.29937e-07	1807	tags=24%, list=9%, signal=23%	UBE2C/EREG/ANXA1/SPHK1/CCNB1/CDK1/CDCA5/DLGAP5/CDC6/NUSAP1/RACGAP1/FAM83D/MAD2L1/AURKA/RAD51AP1/AURKB/KIF23/SPAG5/ECT2/CDT1/NDC80/PLK4/PLSCR1/DTL/AIF1/KIF20B/FEN1/DBF4/KIF14/ESPL1/IL1B/CDC25C/EZH2/TGFA/IL1A/E2F7/UBE2E2/CDC25A/CDC7/E2F8/FBXO5/EGFR/SOX15/CDC27/ADAM17/RANBP1/GPSM2/RDX/CCND1/DDX11/MTBP/NUP62/RHNO1
BP	GO:0070555	response to interleukin-1	133	0.588233	2.03583	4.00047e-08	6.32931e-07	3.30364e-07	2091	tags=38%, list=10%, signal=34%	GBP1/CCL8/ANXA1/CCL13/GBP2/CCL5/CCL4/CCL7/CCL11/GBP3/CCL3/CD40/CXCL8/ADAMTS12/RIPK2/CCL26/HIF1A/CCL4L1/CCL21/CCL2/SIRPA/CHI3L1/CCL18/IL1R2/IL1B/IRAK2/IL1RN/XCL2/VRK2/IL6/CCL24/RPS6KA4/PRKCA/NR1D1/AKAP12/GCLC/ABCC2/TNIP2/IRAK1/CCL20/CCL22/ICAM1/PYCARD/ZBP1/NKX3-1/OTUD4/MYD88/ETS1/HYAL3/CEBPB
BP	GO:0032943	mononuclear cell proliferation	283	0.470852	1.76714	4.34535e-08	6.79408e-07	3.54624e-07	3003	tags=41%, list=15%, signal=35%	CD274/ANXA1/IL20RB/IL4I1/PDCD1LG2/CCL5/IL2RA/IRF1/EPHB2/VCAM1/CD40/LILRB4/VSIG4/TNFSF13B/LILRB2/HAVCR2/RIPK2/TNFSF4/CD209/CD86/CLCF1/AIF1/RAC2/CSF1/HPRT1/ZP3/FCGR2B/ADA/MNDA/PTPN22/PSMB10/IL1B/TYROBP/CD70/IL18/PTPRC/PLA2G2D/IL1A/NCK1/IL23A/GAL/CTLA4/TFRC/FOXP3/CD3E/IL27RA/LYN/PRNP/LILRB1/IL12RB1/EBI3/BTN3A1/HLA-A/CD300A/IL6/IL15/PNP/HLA-G/HLA-DPA1/JAK3/LST1/SLC7A1/NCKAP1L/FADD/TNFSF9/IL7R/GPNMB/I…
BP	GO:0002429	immune response-activating cell surface receptor signaling pathway	207	0.510273	1.84946	4.92568e-08	7.52441e-07	3.92744e-07	3192	tags=39%, list=16%, signal=33%	GBP1/FCER1G/MICB/KCNN4/FPR3/LILRB4/C3AR1/RIPK2/LAPTM5/PLSCR1/LCP2/FPR1/CMTM3/LIMK1/THY1/CLEC7A/FCGR2B/MYO1G/ADA/MNDA/PTPN22/LAT2/TYROBP/GATA3/PTPRC/HCK/CTLA4/FOXP3/CD3E/CMKLR1/LYN/BTN3A2/PRNP/BCL10/SLA2/BTN3A1/HLA-A/CD300A/PAK2/LCK/SH2D1A/BTN3A3/CD247/KLRC2/NCKAP1L/LPXN/STOML2/FPR2/VAV1/IGLL5/TNFRSF21/CD276/PIK3CD/CRKL/HLA-DRB1/KLRD1/PAWR/CARD11/CLEC6A/C5AR1/SLC39A10/PAK1/EIF2B1/THEMIS2/NFAM1/LGA…
BP	GO:0002757	immune response-activating signal transduction	207	0.510273	1.84946	4.92568e-08	7.52441e-07	3.92744e-07	3192	tags=39%, list=16%, signal=33%	GBP1/FCER1G/MICB/KCNN4/FPR3/LILRB4/C3AR1/RIPK2/LAPTM5/PLSCR1/LCP2/FPR1/CMTM3/LIMK1/THY1/CLEC7A/FCGR2B/MYO1G/ADA/MNDA/PTPN22/LAT2/TYROBP/GATA3/PTPRC/HCK/CTLA4/FOXP3/CD3E/CMKLR1/LYN/BTN3A2/PRNP/BCL10/SLA2/BTN3A1/HLA-A/CD300A/PAK2/LCK/SH2D1A/BTN3A3/CD247/KLRC2/NCKAP1L/LPXN/STOML2/FPR2/VAV1/IGLL5/TNFRSF21/CD276/PIK3CD/CRKL/HLA-DRB1/KLRD1/PAWR/CARD11/CLEC6A/C5AR1/SLC39A10/PAK1/EIF2B1/THEMIS2/NFAM1/LGA…
BP	GO:0140013	meiotic nuclear division	165	0.553759	1.9551	5.33133e-08	8.05152e-07	4.20257e-07	1784	tags=23%, list=9%, signal=21%	EREG/TOP2A/CDC20/CCNB2/PLK1/TRIP13/CCNE1/BUB1/CKS2/AURKA/RAD51AP1/BUB1B/PTTG1/TTK/NUF2/ASPM/RAD51/RAD54L/EME1/MND1/ESPL1/MYBL1/SMC2/KIF18A/INCENP/P3H4/BRIP1/ACTR3/SMC4/FBXO5/NDC1/FANCD2/PSMC3IP/RNF212/FIGNL1/FANCA/ACTR2/BRCA2
BP	GO:0002366	leukocyte activation involved in immune response	266	0.480948	1.80782	5.97513e-08	8.92242e-07	4.65714e-07	3304	tags=42%, list=16%, signal=36%	ANXA1/LGALS1/FCER1G/IFI35/CCL3/CD40/IFNG/PTAFR/HAVCR2/RIPK2/ZNF683/EXO1/TNFSF4/CD86/CLCF1/MILR1/RAC2/NMI/UNC13D/ITGB2/ITGAM/HLA-F/CLEC7A/LCP1/FCGR2B/ADA/FGL2/LAT2/TYROBP/NBN/GATA3/SPI1/IL18/PTPRC/TBX21/RELB/IL23A/TFRC/FOXP3/IL27RA/LYN/HLA-DRA/LILRB1/IL12RB1/CD84/CD300A/IL6/BATF/SUCNR1/JAK3/KLRC2/NCKAP1L/IL18R1/NOTCH2/C12orf4/DYSF/UNG/TLR4/TICAM1/CCR2/MAD2L2/ICAM1/PYCARD/CD80/CORO1A/HSPD1/SLC15A4/…
BP	GO:0002263	cell activation involved in immune response	269	0.479073	1.79774	6.08267e-08	8.98207e-07	4.68828e-07	3304	tags=42%, list=16%, signal=36%	ANXA1/LGALS1/FCER1G/IFI35/CCL3/CD40/IFNG/PTAFR/HAVCR2/RIPK2/ZNF683/EXO1/TNFSF4/CD86/CLCF1/MILR1/RAC2/NMI/UNC13D/ITGB2/ITGAM/HLA-F/CLEC7A/LCP1/FCGR2B/ADA/FGL2/LAT2/TYROBP/NBN/GATA3/SPI1/IL18/PTPRC/TBX21/RELB/IL23A/TFRC/FOXP3/IL27RA/LYN/HLA-DRA/LILRB1/IL12RB1/CD84/CD300A/IL6/BATF/SUCNR1/JAK3/KLRC2/NCKAP1L/IL18R1/NOTCH2/C12orf4/DYSF/UNG/TLR4/TICAM1/CCR2/MAD2L2/ICAM1/PYCARD/CD80/CORO1A/HSPD1/SLC15A4/…
BP	GO:0045787	positive regulation of cell cycle	292	0.471665	1.77838	6.16116e-08	8.99352e-07	4.69425e-07	3427	tags=34%, list=17%, signal=28%	FOSL1/UBE2C/EREG/ANXA1/SPHK1/CCNB1/CDK1/CDCA5/DLGAP5/CDC6/NUSAP1/CKS2/RACGAP1/FAM83D/MAD2L1/AURKA/RAD51AP1/AURKB/KIF23/CKS1B/SPAG5/ECT2/CDT1/CHEK1/NDC80/PLK4/PLSCR1/DTL/AIF1/EIF4EBP1/KIF20B/FEN1/DBF4/KIF14/ESPL1/IL1B/CDC25C/EZH2/TGFA/IL1A/E2F7/UBE2E2/CDC25A/CDC7/E2F8/FBXO5/EGFR/PSRC1/TRIM21/SOX15/CDC27/ADAM17/PRKCA/RANBP1/GPSM2/RDX/CCND1/ASNS/CDK5R1/DDX11/MTBP/SRPK2/NKX3-1/NUP62/BRCA2/RHNO1/OVOL1…
BP	GO:0097529	myeloid leukocyte migration	208	0.509768	1.84809	6.22576e-08	8.99352e-07	4.69425e-07	2482	tags=40%, list=12%, signal=36%	CXCL10/CXCL9/CCL8/CXCL11/S100A9/S100A8/GREM1/ANXA1/CCL13/SAA1/CCL5/VEGFC/CCL4/CCL7/CCL11/SLAMF8/MMP14/CXCL5/FCER1G/CCL3/SERPINE1/CXCL8/C3AR1/CCL26/ADAM8/CCL4L1/CSF1R/AIF1/CCL21/S100A7/RAC2/CCL2/CSF1/CCR1/SIRPA/CCL18/ITGB2/HRH1/CXCL13/SPI1/THBS1/CMKLR1/LYN/XCL2/PPBP/ANO6/NBL1/CD300A/IL6/CCL24/RARRES2/EMILIN1/CKLF/NCKAP1L/FPR2/NOD2/VAV1/CCL20/ROR2/CCR2/CCL22/VEGFA/MCOLN2/S100A12/MYD88/MPP1/DNM1L/PI…
BP	GO:0046651	lymphocyte proliferation	280	0.470735	1.76963	7.06779e-08	1.01001e-06	5.27185e-07	3003	tags=41%, list=15%, signal=36%	CD274/ANXA1/IL20RB/IL4I1/PDCD1LG2/CCL5/IL2RA/IRF1/EPHB2/VCAM1/CD40/LILRB4/VSIG4/TNFSF13B/LILRB2/HAVCR2/RIPK2/TNFSF4/CD209/CD86/CLCF1/AIF1/RAC2/HPRT1/ZP3/FCGR2B/ADA/MNDA/PTPN22/PSMB10/IL1B/TYROBP/CD70/IL18/PTPRC/PLA2G2D/IL1A/NCK1/IL23A/GAL/CTLA4/TFRC/FOXP3/CD3E/IL27RA/LYN/PRNP/LILRB1/IL12RB1/EBI3/BTN3A1/HLA-A/CD300A/IL6/IL15/PNP/HLA-G/HLA-DPA1/JAK3/LST1/SLC7A1/NCKAP1L/FADD/TNFSF9/IL7R/GPNMB/ITCH/T…
BP	GO:0006631	fatty acid metabolic process	367	-0.478145	-1.7183	7.73562e-08	1.09369e-06	5.70859e-07	3457	tags=32%, list=17%, signal=27%	PRKAA1/AMACR/PRKAR2B/ACADM/CYP2S1/CEL/MCEE/ACAD10/ACOT1/ALKBH7/LYPLA2/LIPH/DECR2/C3/ECI1/GCDH/CPT1A/CYP2A6/CYGB/CRYL1/MLYCD/ECI2/SIRT4/APOA1/BDH2/PCK1/NUDT8/SCP2/EDN1/GSTM1/CYP2F1/CYP2C18/SIRT1/ECHDC3/GSTM2/ACAA1/ECH1/ACACB/MCAT/CYP4Z1/ADH7/ACAA2/CYP4V2/MID1IP1/FASN/PTGS2/PDK2/GSTM4/ACAT1/BAAT/ACSS2/TYRP1/NUDT7/CPT2/FA2H/ABCD3/WDTC1/ACADVL/MGLL/HSD17B4/CYP2J2/SCD5/SOX9/CES2/CYP2D6/ACOX2/ABHD2/PER…
BP	GO:0022613	ribonucleoprotein complex biogenesis	406	0.431737	1.68662	8.09165e-08	1.13198e-06	5.90848e-07	5447	tags=49%, list=26%, signal=37%	LYAR/ABCE1/RAN/PRKDC/NMD3/EIF4A3/POP7/DDX21/STRAP/ERI1/WDR43/SUV39H1/NOL11/DENR/MTERF3/NOP10/EIF2S2/NIP7/PA2G4/WBP11/SRPK2/BOP1/NIFK/XPO1/EXOSC2/HSP90AA1/SNRPF/ADAR/NCBP1/DHX37/EIF3B/WDR75/RPF2/DKC1/DDX10/PTGES3/AATF/NOP2/SNRPG/BRIX1/DDX18/MRTO4/PWP1/LSM6/RPP25/NPM3/METTL5/WDR36/EXOSC3/UTP6/ATR/UTP18/RUVBL1/SRSF9/NOLC1/EIF6/SRPK1/RPL35/CLNS1A/SRFBP1/RPP40/LSG1/EIF4H/EBNA1BP2/GTPBP4/SDAD1/PSIP1/HE…
BP	GO:0060759	regulation of response to cytokine stimulus	141	0.566731	1.97907	9.41485e-08	1.30337e-06	6.80305e-07	2497	tags=40%, list=12%, signal=35%	MMP12/SPHK1/CCL5/OAS3/ISG15/OAS1/IFIH1/RIPK2/HIF1A/AXL/LAPTM5/NLRC5/CASP4/CSF1/DDX58/PARP9/IL1R2/SAMHD1/IRAK2/CASP1/TNFAIP3/IL1RN/PTPRC/HSPA1A/IL36RN/PPARG/PARP14/TRAIP/VRK2/IL6/TRIM6/CARD16/STAT2/ADAM17/PXDN/FADD/IRAK1/GFI1/TLR4/RFFL/PYCARD/HSPA1B/ZBP1/ADAR/OTUD4/TBK1/UBE2K/TREM2/CD74/CASP8/SH2B3/IKBKE/USP18/IRF7/SOCS1/PTPN11
BP	GO:0045785	positive regulation of cell adhesion	420	0.421739	1.64684	9.66136e-08	1.32371e-06	6.90921e-07	2210	tags=31%, list=11%, signal=28%	CD274/SFRP2/ANXA1/LGALS1/IL4I1/PDCD1LG2/SAA1/FN1/CCL5/PLAUR/IL2RA/PDPN/S100A10/VCAM1/LILRB4/IFNG/TNFSF13B/PTAFR/LILRB2/ADAM19/HAVCR2/RIPK2/TNFRSF18/ADAM8/TNFSF4/ITGAV/CD209/CCDC80/ITGA2/CD86/B2M/CD44/AIF1/CCL21/ITGA3/CCL2/CSF1/TGM2/SIRPA/UNC13D/ITGB2/FSTL3/THY1/ZP3/CXCL13/SIRPG/ADA/EDIL3/PTPN22/HLA-DQA1/IL1B/CD70/FLNA/GATA3/IL18/PTPRC/IL1A/CDK6/NCK1/RHOD/FRMD5/IBSP/IL23A/COL8A1/HLA-DQA2/TFRC/FOXP…
MF	GO:0140097	catalytic activity, acting on DNA	218	0.500489	1.83806	1.03102e-07	1.39819e-06	7.29799e-07	3929	tags=37%, list=19%, signal=30%	TOP2A/ANXA1/MCM4/HMGA2/EXO1/MCM6/MCM2/NEIL3/RECQL/RFC4/RAD51/RAD54L/FEN1/RECQL4/XRCC2/DSCC1/MCM7/NME1/RFC5/BRIP1/POLE2/ERCC6L/POLQ/RFC2/POLE3/HLTF/MCM5/DCLRE1B/PCNA/RFC3/SMC3/UNG/DDX11/PIF1/DNMT1/BLM/DKC1/PTGES3/HELLS/POLD1/DNMT3B/MSH6/DHX36/RUVBL1/MCM8/DNASE1L1/ASCC3/G3BP1/MBD4/TOP1/POLE/TDP1/MSH2/MUS81/ATAD5/DNA2/TTF2/MCM3/POLD3/GEN1/CHD1/POLD4/CDK7/RUVBL2/SMARCAL1/XRCC3/APTX/ZGRF1/RBBP8/RAD54B…
BP	GO:0050777	negative regulation of immune response	182	0.525187	1.88119	1.10372e-07	1.48166e-06	7.73366e-07	2458	tags=39%, list=12%, signal=35%	MMP12/ANXA1/IL20RB/COL3A1/IL4I1/OAS3/SLAMF8/IFI16/ISG15/OAS1/MICB/LILRB4/VSIG4/HAVCR2/TNFSF4/RHBDF2/NLRC5/PDCD1/HLA-B/NMI/HLA-F/LYAR/SAMSN1/FCGR2B/FGL2/SAMHD1/TNFAIP3/SPI1/PTPRC/HCK/TBX21/CTLA4/SERPINB9/FOXP3/IL27RA/LYN/PPARG/KIR2DL4/LILRB1/PARP14/HLA-A/CD84/CD300A/TRIM21/SERPINB4/HLA-G/STAT2/JAK3/SERPING1/NCKAP1L/CD96/HTRA1/GPX1/KLRC1/NOD2/IL7R/ITCH/CCR2/ADAR/TREM2/IL4R/HLA-DRB1/USP15/PSMB4/KLRD…
BP	GO:0051783	regulation of nuclear division	138	0.566028	1.9707	1.19517e-07	1.58838e-06	8.2907e-07	1780	tags=30%, list=9%, signal=28%	EREG/CDC20/SPHK1/MKI67/CCNB1/DLGAP5/PLK1/NEK2/TRIP13/BUB1/NUSAP1/MAD2L1/AURKA/RAD51AP1/AURKB/BUB1B/TTK/ZWINT/CDT1/CHEK1/PKMYT1/NDC80/CENPF/KIF20B/CDCA2/ESPL1/IL1B/KNTC1/CDC25C/TGFA/IL1A/BORA/FBXO5/CAV2/SPDL1/BUB3/CDC27/ZWILCH/MAD2L2/RCC1/MTBP/NUP62
BP	GO:0044839	cell cycle G2/M phase transition	138	0.565704	1.96957	1.25044e-07	1.64538e-06	8.58819e-07	2914	tags=36%, list=14%, signal=31%	MELK/CCNA2/CCNB1/FOXM1/CDK1/CDC6/CCNB2/PLK1/AURKA/AURKB/HMGA2/CHEK1/PKMYT1/DTL/BRCA1/CENPF/ORC1/CLSPN/KIF14/NABP1/CDC25C/NBN/CDK2/MASTL/TOPBP1/CDC25A/CDC7/FBXO5/SKP2/DONSON/AVEN/BACH1/CCND1/TICRR/ATF5/BLM/TAOK3/NABP2/CDK14/BRSK1/CDK4/RINT1/RAD21/ATAD5/TAF2/DBF4B/CDC25B/CHFR/CHEK2
BP	GO:0010212	response to ionizing radiation	139	0.564588	1.96354	1.28146e-07	1.66617e-06	8.69673e-07	2623	tags=34%, list=13%, signal=30%	CXCL10/SFRP2/ANXA1/CCL7/IFI16/NAMPT/VCAM1/RAD51AP1/HMGA2/ECT2/BRCA1/GADD45A/RAD51/MYC/IKBIP/RAD54L/XRCC2/PML/NABP1/GATA3/PTPRC/TOPBP1/KRT14/PRKDC/FANCD2/FIGNL1/CCND1/GPX1/NOX4/TICRR/ICAM1/XRCC4/RRM1/BRCA2/RHNO1/BLM/CBL/RFWD3/NET1/NABP2/DNMT3B/GRB2/ATR/ELK1/MSH2/CCND2/BAK1
BP	GO:0030595	leukocyte chemotaxis	220	0.49794	1.82788	1.2982e-07	1.66617e-06	8.69673e-07	2482	tags=38%, list=12%, signal=34%	CXCL10/CXCL9/CCL8/CXCL11/S100A9/S100A8/GREM1/ANXA1/CCL13/SAA1/CCL5/VEGFC/CCL4/CCL7/CCL11/SLAMF8/CXCL5/FCER1G/CCL3/SERPINE1/CXCL8/C3AR1/CCL26/ADAM8/PLEC/CCL4L1/CSF1R/CCR5/AIF1/CCL21/S100A7/RAC2/CCL2/CSF1/CCR1/CCL18/ITGB2/HRH1/CXCL13/CXCR3/SPI1/HSD3B7/THBS1/CMKLR1/LYN/XCL2/PPBP/ANO6/NBL1/IL6/CCL24/ADAM17/RARRES2/CKLF/NCKAP1L/FPR2/NOD2/VAV1/CCL20/CCR2/CCL22/TRPM2/CORO1A/ALOX5/VEGFA/S100A12/MPP1/DNM1…
BP	GO:0003341	cilium movement	150	-0.59001	-1.93446	1.30385e-07	1.66617e-06	8.69673e-07	3981	tags=43%, list=19%, signal=35%	DNAH7/TACR1/SPEF2/TEKT5/BBS4/TTLL6/NEK10/TTLL9/CFAP61/TEKT3/CCDC39/CATSPERD/TEKT4/NEURL1/CFAP46/STK36/DNAH1/DRC7/CFAP58/ENKUR/TTLL1/CFAP70/ARMC2/CCDC40/RFX3/TTC12/INPP5B/CFAP44/TTC21A/TTC29/TCTE1/SPA17/ZBBX/CCDC65/OFD1/CELSR2/TAC4/DNAH9/SPAG17/CFAP43/DNAI1/GAS8/CFAP53/NME5/RSPH9/CELF3/CABYR/DRC1/DNAH5/CFAP45/DNAAF1/SPEF1/CFAP52/DNAI2/GAS2L2/ROPN1L/RGN/CAMSAP3/PLA2G3/TEKT1/RSPH4A/ZMYND10/TEKT2/CFA…
BP	GO:0002460	adaptive immune response based on somatic recombination of immune receptors built from immunoglobulin superfamily domains	269	0.472705	1.77384	1.4554e-07	1.84212e-06	9.61514e-07	2807	tags=43%, list=14%, signal=37%	CD274/ANXA1/IL20RB/IL4I1/C1QC/C1QB/C1QA/FCER1G/CD40/LILRB4/TNFSF13B/CD8A/HAVCR2/RIPK2/EXO1/TNFSF4/C1S/B2M/CLCF1/RSAD2/PRF1/HLA-B/HPRT1/CTSC/UNC13D/HLA-F/ZP3/CLEC7A/CXCL13/FCGR2B/C1R/MYO1G/ADA/HLA-DQA1/IL1B/CD70/TNFAIP3/NBN/GATA3/IL18BP/IL18/PTPRC/TBX21/RELB/IL23A/HLA-DQA2/TLR8/TFRC/FOXP3/IL27RA/BTN3A2/HLA-DRA/LILRB1/BCL10/IL12RB1/SLA2/EBI3/HLA-A/PVR/IL6/BATF/BTN3A3/HLA-G/HLA-DPA1/JAK3/ADAM17/SERP…
BP	GO:0044782	cilium organization	319	-0.487212	-1.73112	1.59204e-07	1.99606e-06	1.04186e-06	4689	tags=45%, list=23%, signal=35%	TMEM17/ENO4/SDCCAG8/AVIL/DNM2/TRAF3IP1/LRGUK/DNAAF3/IFT27/TTC30B/ARL3/NOTCH1/HDAC6/CCDC113/ATXN10/WDR19/TCTN1/GMNC/ARHGAP35/LRRC49/WDR90/DNAH7/UNC119B/DYNLL2/PIBF1/MKS1/SPEF2/TEKT5/BBS4/CCDC13/KIF3A/LCA5L/TTC21B/TMEM107/AHI1/DCTN1/LIMK2/CFAP61/CDC14A/DZIP1L/TEKT3/CCDC39/RILPL2/CCP110/TTC17/ATP6V0D1/TEKT4/NEURL1/WDR35/CFAP74/DNAL1/CFAP46/CLUAP1/STK36/GSN/DNAH1/IFT88/DYNC2H1/IFT80/CFAP58/TTLL1/CFAP…
BP	GO:0031348	negative regulation of defense response	211	0.507032	1.85305	1.82885e-07	2.27153e-06	1.18565e-06	2139	tags=32%, list=10%, signal=29%	MMP12/IL20RB/NT5E/SAA1/IL2RA/OAS3/SLAMF8/IFI16/ISG15/TNFAIP6/OAS1/MICB/VSIG4/HAVCR2/SIGLEC10/RHBDF2/PBK/NLRC5/HLA-B/NMI/SIRPA/HLA-F/LYAR/FCGR2B/ADA/FGL2/SAMHD1/TNFAIP3/GATA3/PTPRC/HCK/AOAH/SERPINB9/FOXP3/CST7/LYN/PPARG/KIR2DL4/LILRB1/PARP14/HLA-A/TRIM21/SERPINB4/TNFAIP8L2/HLA-G/STAT2/METRNL/SERPING1/FNDC4/NR1D1/CD96/FPR2/HTRA1/GPX1/KLRC1/NOD2/ITCH/TNFRSF1A/ALOX5/APOE/ADAR/PPARD/TREM2/HLA-DRB1/USP…
CC	GO:0016324	apical plasma membrane	356	-0.480343	-1.72061	1.94365e-07	2.39176e-06	1.2484e-06	2434	tags=26%, list=12%, signal=23%	ABCC5/SLC4A5/SIPA1L3/NOD1/SHANK2/SLC11A2/FXYD1/MUC13/HIP1R/CEACAM7/EPCAM/UPK3A/DUOX2/SLC9A3R2/KCNK1/CYBRD1/GP2/CACNB3/PARD3B/FZD3/SLC1A1/SLC22A18/ATP12A/DPEP1/AMN/NPC1L1/PTH1R/MARVELD2/TEK/MAL/ATP6V0A4/SPEF1/MUC20/CD34/ADRB2/OCLN/IL6R/ATP1B2/CRB3/SHROOM4/SLC29A4/PARD6A/SLC12A2/DLL1/CD36/ATP8B1/KL/SLC5A1/SLC29A1/PRKCZ/PDE4D/LRP2/ACE2/SHROOM3/ABCC6/VANGL2/ZMYND10/ATP1A1/KCNE4/ABCC4/ENPP3/SLC15A2/CE…
BP	GO:0070661	leukocyte proliferation	309	0.449704	1.70641	2.03341e-07	2.47927e-06	1.29408e-06	2961	tags=39%, list=14%, signal=34%	CD274/CCL8/GREM1/ANXA1/IL20RB/IL4I1/PDCD1LG2/CCL5/IL2RA/IRF1/EPHB2/VCAM1/CD40/LILRB4/VSIG4/TNFSF13B/LILRB2/HAVCR2/RIPK2/TNFSF4/CD209/CSF1R/CD86/CLCF1/AIF1/RAC2/CSF1/HPRT1/ZP3/FCGR2B/ADA/MNDA/PTPN22/PSMB10/IL1B/TYROBP/CD70/TNFAIP3/BST2/IL18/PTPRC/PLA2G2D/IL1A/NCK1/IL23A/GAL/CTLA4/TFRC/FOXP3/CD3E/IL27RA/LYN/PRNP/LILRB1/IL12RB1/EBI3/BTN3A1/HLA-A/CD300A/IL6/IL15/PNP/HLA-G/HLA-DPA1/JAK3/LST1/SLC7A1/NC…
CC	GO:0101002	ficolin-1-rich granule	181	0.516714	1.84335	2.09055e-07	2.52577e-06	1.31835e-06	3606	tags=50%, list=18%, signal=42%	CDA/MMP9/TNFAIP6/FCER1G/HSPA6/PYGL/LILRB2/ADAM8/HK3/TIMP2/CTSB/FPR1/DSP/PGM2/SIRPA/ITGB2/PGAM1/SLC2A3/MNDA/FGL2/PKM/VCL/ALDOA/HSPA1A/CD300A/HSPA8/COTL1/PSMD2/PNP/PSMC2/PGM1/BIN2/NCKAP1L/PSMA5/FPR2/GPI/PLEKHO2/ATG7/CSTB/DERA/PSMD12/GYG1/TRPM2/HSPA1B/ACTR2/CANT1/ALOX5/PSMB7/CCT8/CTSS/HSP90AA1/QPCT/CAB39/PAFAH1B2/KPNB1/ACLY/KCMF1/SIGLEC14/ITGAX/DYNLL1/PSMD14/RAC1/PSMD11/CLEC4D/PPIA/PSMD3/LGALS3/DOK3…
BP	GO:0010948	negative regulation of cell cycle process	259	0.472897	1.77429	2.27011e-07	2.718e-06	1.41868e-06	2929	tags=32%, list=14%, signal=28%	CCNB1/CDK1/CDC6/PLK1/NEK2/TRIP13/BUB1/CDC45/MAD2L1/AURKB/BUB1B/PTTG1/TTK/ZWINT/HMGA2/CDT1/CHEK1/GTSE1/NDC80/DTL/BRCA1/CENPF/ORC1/CCL2/CLSPN/EME1/ESPL1/PML/KNTC1/E2F1/NABP1/EZH2/NBN/WDR76/CDK2/BRIP1/TOPBP1/E2F7/SLFN11/PRKDC/E2F8/FBXO5/SPDL1/FBXO6/RBL1/DONSON/FANCD2/AVEN/BUB3/CCNF/TIMELESS/HLA-G/DACT1/ZWILCH/CCND1/GPNMB/TICRR/MAD2L2/MTBP/ATF5/RHNO1/BLM/TAOK3/RFWD3/NABP2/OVOL1/BRSK1/RINT1/ATR/RAD21/…
BP	GO:0002443	leukocyte mediated immunity	353	0.433142	1.67368	2.57112e-07	3.0509e-06	1.59245e-06	2818	tags=40%, list=14%, signal=35%	GZMB/IL20RB/IL4I1/C1QC/C1QB/C1QA/FCER1G/CCL3/CD40/LILRB4/SLAMF7/CD8A/PTAFR/HAVCR2/LAG3/EXO1/TNFSF4/C1S/B2M/CLCF1/RSAD2/MILR1/PRF1/HLA-B/RAC2/HPRT1/CTSC/UNC13D/ITGB2/ITGAM/HLA-F/ZP3/CLEC7A/DDX58/FCGR2B/C1R/MYO1G/HLA-DQA1/IL1B/LAT2/TYROBP/SLAMF9/CD70/NBN/GATA3/SPI1/BST2/IL18/PTPRC/TBX21/IL23A/HLA-DQA2/TLR8/SERPINB9/TFRC/FOXP3/IL27RA/LYN/BTN3A2/KIR2DL4/HLA-DRA/LILRB1/BCL10/IL12RB1/SLA2/HLA-A/CD84/CD…
BP	GO:0001959	regulation of cytokine-mediated signaling pathway	131	0.562428	1.93357	2.84358e-07	3.34435e-06	1.74562e-06	2497	tags=40%, list=12%, signal=36%	MMP12/SPHK1/CCL5/OAS3/ISG15/OAS1/RIPK2/HIF1A/AXL/LAPTM5/NLRC5/CASP4/CSF1/PARP9/IL1R2/SAMHD1/IRAK2/CASP1/TNFAIP3/IL1RN/PTPRC/HSPA1A/IL36RN/PPARG/PARP14/TRAIP/VRK2/IL6/TRIM6/CARD16/STAT2/ADAM17/PXDN/FADD/IRAK1/GFI1/RFFL/PYCARD/HSPA1B/ZBP1/ADAR/OTUD4/TBK1/UBE2K/TREM2/CD74/CASP8/SH2B3/IKBKE/USP18/IRF7/SOCS1/PTPN11
BP	GO:0002697	regulation of immune effector process	323	0.445998	1.69264	3.06318e-07	3.57103e-06	1.86393e-06	2835	tags=39%, list=14%, signal=34%	ANXA1/IL20RB/IL4I1/SLAMF8/EPHB2/DDX60/CD40/LILRB4/VSIG4/IFNG/PTAFR/HAVCR2/RIPK2/ZNF683/LAG3/TNFSF4/SEMA7A/CD86/B2M/LAPTM5/CLCF1/RSAD2/HLA-B/RAC2/UNC13D/ITGB2/ITGAM/HLA-F/ZP3/CLEC7A/DDX58/FCGR2B/PTPN22/FGL2/IL1B/TYROBP/GATA3/SPI1/BST2/IL18/PTPRC/TBX21/IL23A/SERPINB9/TFRC/FOXP3/PRKDC/IL27RA/LYN/KIR2DL4/HLA-DRA/LILRB1/BCL10/IL12RB1/HLA-A/CD84/CFH/CD300A/PVR/IL6/TRIM6/DDX21/SH2D1A/SERPINB4/SLC7A5/HLA…
BP	GO:0000723	telomere maintenance	127	0.56351	1.92839	3.09101e-07	3.57214e-06	1.86451e-06	5128	tags=52%, list=25%, signal=39%	NEK2/CCNE1/AURKB/EXO1/PKIB/RAD51/MYC/FEN1/RECQL4/PML/NBN/CCT5/PRKDC/CCT4/RPA3/POT1/XRN1/SP100/DCLRE1B/PCNA/CCT6A/NOP10/CCT8/HSP90AA1/BRCA2/PIF1/BLM/DKC1/PTGES3/NABP2/CCT7/DHX36/ATR/TCP1/CCT3/CCNE2/TPRKB/DNA2/HNRNPC/CCT2/RIF1/SMARCAL1/GAR1/SMC6/XRCC3/RFC1/RAD50/ERCC4/GNL3L/SIRT6/NSMCE2/GNL3/EXOSC10/CTNNB1/DCLRE1A/ZNF365/SMG1/ATM/RAD51D/HNRNPD/TFIP11/SMG5/FBXO4/MAPKAPK5/ACD/HUS1
BP	GO:0019079	viral genome replication	122	0.578237	1.97039	3.13089e-07	3.58703e-06	1.87229e-06	2540	tags=39%, list=12%, signal=34%	CCL8/TOP2A/CCL5/OAS3/IFI16/ISG15/OAS1/OAS2/OASL/CXCL8/IFIH1/HMGA2/CD209/PLSCR1/RSAD2/IFI27/IFIT1/CCL2/APOBEC3G/APOBEC3B/CXCR6/BST2/MX1/TRIM6/HSPA8/IFITM1/IFIT5/EIF2AK2/APOBEC3D/PPID/SRPK2/IFITM3/ADAR/DEK/TNIP1/TNF/APOBEC3C/LARP1/PPIA/PHB/SRPK1/ATG16L1/ZC3H12A/PPIH/ZC3HAV1/APOBEC3A/TMEM39A
BP	GO:0070663	regulation of leukocyte proliferation	236	0.487342	1.79431	3.2385e-07	3.6786e-06	1.92008e-06	3003	tags=45%, list=15%, signal=39%	CD274/CCL8/GREM1/ANXA1/IL20RB/IL4I1/PDCD1LG2/CCL5/IL2RA/IRF1/EPHB2/VCAM1/CD40/LILRB4/VSIG4/TNFSF13B/LILRB2/HAVCR2/RIPK2/TNFSF4/CD209/CSF1R/CD86/CLCF1/AIF1/RAC2/CSF1/ZP3/FCGR2B/ADA/MNDA/PTPN22/IL1B/TYROBP/CD70/TNFAIP3/BST2/IL18/PTPRC/PLA2G2D/IL1A/NCK1/IL23A/GAL/CTLA4/TFRC/FOXP3/CD3E/IL27RA/LYN/PRNP/LILRB1/IL12RB1/EBI3/HLA-A/CD300A/IL6/IL15/PNP/HLA-G/HLA-DPA1/JAK3/LST1/SLC7A1/NCKAP1L/FADD/TNFSF9/GP…
BP	GO:0000086	G2/M transition of mitotic cell cycle	128	0.567714	1.95384	3.87916e-07	4.36899e-06	2.28043e-06	2914	tags=36%, list=14%, signal=31%	MELK/CCNA2/CCNB1/FOXM1/CDK1/CDC6/PLK1/AURKA/AURKB/HMGA2/CHEK1/PKMYT1/DTL/BRCA1/CENPF/ORC1/CLSPN/KIF14/NABP1/CDC25C/NBN/CDK2/MASTL/TOPBP1/CDC25A/CDC7/FBXO5/SKP2/DONSON/AVEN/BACH1/CCND1/TICRR/BLM/TAOK3/NABP2/CDK14/BRSK1/CDK4/RINT1/RAD21/TAF2/DBF4B/CDC25B/CHFR/CHEK2
BP	GO:0070665	positive regulation of leukocyte proliferation	146	0.543401	1.89833	4.32856e-07	4.83416e-06	2.52324e-06	2282	tags=42%, list=11%, signal=38%	CD274/ANXA1/PDCD1LG2/CCL5/IL2RA/EPHB2/VCAM1/CD40/TNFSF13B/LILRB2/HAVCR2/RIPK2/TNFSF4/CD209/CSF1R/CD86/CLCF1/AIF1/CSF1/ZP3/ADA/PTPN22/IL1B/CD70/BST2/IL18/PTPRC/IL1A/NCK1/IL23A/TFRC/FOXP3/CD3E/IL27RA/LYN/IL12RB1/EBI3/HLA-A/IL6/IL15/PNP/HLA-DPA1/JAK3/SLC7A1/NCKAP1L/FADD/TNFSF9/TLR4/TICAM1/CCR2/SASH3/PYCARD/CD80/CORO1A/MYD88/CD276/HLA-DMB/TNFRSF4/CARD11/CD74/TMIGD2/SLC39A10
BP	GO:0002699	positive regulation of immune effector process	220	0.485003	1.78039	4.39545e-07	4.86796e-06	2.54088e-06	2835	tags=42%, list=14%, signal=36%	ANXA1/EPHB2/DDX60/CD40/IFNG/PTAFR/RIPK2/LAG3/TNFSF4/SEMA7A/CD86/B2M/LAPTM5/CLCF1/RSAD2/HLA-B/RAC2/UNC13D/ITGB2/ITGAM/HLA-F/ZP3/CLEC7A/DDX58/PTPN22/IL1B/TYROBP/GATA3/SPI1/IL18/PTPRC/TBX21/IL23A/TFRC/FOXP3/LYN/KIR2DL4/HLA-DRA/LILRB1/BCL10/IL12RB1/HLA-A/CD84/CD300A/PVR/IL6/TRIM6/DDX21/SH2D1A/SLC7A5/HLA-G/KLRC2/IL18R1/GPI/FADD/C12orf4/NOD2/RAET1E/VAV1/TLR4/TICAM1/CCR2/KLK5/MAD2L2/CRTAM/SASH3/CD80/HSP…
BP	GO:0042770	signal transduction in response to DNA damage	162	0.53454	1.87714	4.99381e-07	5.48494e-06	2.86292e-06	3638	tags=40%, list=18%, signal=33%	FOXM1/CDK1/PMAIP1/SNAI2/PLK1/HMGA2/TWIST1/CHEK1/GTSE1/DTL/BRCA1/GADD45A/CD44/SNAI1/CLSPN/EME1/PML/E2F1/NBN/NDRG1/WDR76/CDK2/BRIP1/TOPBP1/E2F7/PRKDC/FBXO6/DONSON/BATF/FANCD2/SP100/CCND1/TICRR/MAD2L2/BRCA2/RHNO1/BLM/TAOK3/RFWD3/GRB2/BRSK1/RINT1/SPRED1/CD74/ATR/MSH2/PTPN11/MUS81/BID/PYHIN1/TIPIN/CHEK2/BCL3/TAOK1/TRIAP1/PTTG1IP/PSMD10/PLK2/ZNF385A/NPM1/CLOCK/MIF/MSX1/PRPF19
BP	GO:0006364	rRNA processing	208	0.491055	1.78025	5.11755e-07	5.57477e-06	2.90981e-06	4979	tags=47%, list=24%, signal=36%	LYAR/PRKDC/EIF4A3/POP7/DDX21/ERI1/WDR43/SUV39H1/NOL11/NOP10/PA2G4/WBP11/BOP1/NIFK/EXOSC2/DHX37/WDR75/RPF2/DKC1/DDX10/NOP2/BRIX1/DDX18/MRTO4/PWP1/LSM6/RPP25/NPM3/METTL5/WDR36/EXOSC3/UTP6/UTP18/NOLC1/EIF6/RPL35/SRFBP1/RPP40/EBNA1BP2/GTPBP4/HEATR1/FTSJ3/POP4/NSUN5/ZNHIT6/RPL27/REXO4/DCAF13/RRP1B/WDR3/RPP30/SBDS/NOL8/DDX56/RRP9/EXOSC9/DDX52/GAR1/TRMT112/RPL35A/FCF1/PDCD11/NOP58/NOB1/BMS1/UTP23/FRG1/D…
CC	GO:0000781	chromosome, telomeric region	132	0.561122	1.93485	5.37194e-07	5.80432e-06	3.02962e-06	4996	tags=49%, list=24%, signal=38%	CDK1/MCM4/RAD51AP1/MCM6/CHEK1/MCM2/RAD51/ORC1/FEN1/RECQL4/ALYREF/PML/NABP1/EZH2/NBN/MCM7/PRKDC/LRIF1/POT1/ORC5/SP100/MCM5/DCLRE1B/PCNA/BRCA2/PIF1/BLM/PTGES3/PPP1CC/NABP2/POLD1/EID3/DHX36/ATR/MSH2/CBX3/DNA2/MCM3/THOC3/HAT1/CHEK2/RIF1/THOC7/GAR1/SMC6/XRCC3/PPP1CA/POLR2B/RAD50/ERCC4/CBX1/SIRT6/NSMCE2/WDR82/DMC1/CBX5/SETX/ORC3/LRWD1/ORC2/SMCHD1/ATM/RAD51D/TFIP11/SSB
BP	GO:0032496	response to lipopolysaccharide	323	0.441303	1.67482	5.65257e-07	6.05828e-06	3.16218e-06	2779	tags=35%, list=13%, signal=31%	CXCL10/CXCL9/GJB2/CD274/CXCL11/S100A9/S100A8/PDCD1LG2/CCL5/CXCL5/CD14/VCAM1/CCL3/CD40/SERPINE1/CXCL8/PTAFR/LILRB2/HAVCR2/RIPK2/SOD2/ADM/TNFSF4/AXL/CD86/PTGES/CCR5/S100A7/CCL2/SIRPA/HMGB2/FMO1/CXCL13/FASLG/PTPN22/CSF2/IL1B/IRAK2/CASP1/TNFAIP3/SPI1/IL18BP/IL18/IL1A/HCK/CMPK2/FOXP3/MRC1/LYN/IL36RN/JAK2/ADAM9/CARD17/LILRB1/BCL10/MTDH/PPBP/ABCA1/CSF2RB/IL6/TRIM6/SPARC/VIM/CARD16/GJB6/ADAM17/PRKCA/NFKB…
BP	GO:0050670	regulation of lymphocyte proliferation	217	0.489729	1.78952	5.94356e-07	6.31919e-06	3.29836e-06	3003	tags=46%, list=15%, signal=40%	CD274/ANXA1/IL20RB/IL4I1/PDCD1LG2/CCL5/IL2RA/IRF1/EPHB2/VCAM1/CD40/LILRB4/VSIG4/TNFSF13B/LILRB2/HAVCR2/RIPK2/TNFSF4/CD209/CD86/CLCF1/AIF1/RAC2/ZP3/FCGR2B/ADA/MNDA/PTPN22/IL1B/TYROBP/CD70/IL18/PTPRC/PLA2G2D/IL1A/NCK1/IL23A/GAL/CTLA4/TFRC/FOXP3/CD3E/IL27RA/LYN/PRNP/LILRB1/IL12RB1/EBI3/HLA-A/CD300A/IL6/IL15/PNP/HLA-G/HLA-DPA1/JAK3/LST1/SLC7A1/NCKAP1L/FADD/TNFSF9/GPNMB/ITCH/TLR4/TICAM1/CCR2/CRTAM/SAS…
BP	GO:0032200	telomere organization	128	0.56309	1.93793	6.00176e-07	6.33043e-06	3.30423e-06	5128	tags=52%, list=25%, signal=39%	NEK2/CCNE1/AURKB/EXO1/PKIB/RAD51/MYC/FEN1/RECQL4/PML/NBN/CCT5/PRKDC/CCT4/RPA3/POT1/XRN1/SP100/DCLRE1B/PCNA/CCT6A/NOP10/CCT8/HSP90AA1/BRCA2/PIF1/BLM/DKC1/PTGES3/NABP2/CCT7/DHX36/ATR/TCP1/CCT3/CCNE2/TPRKB/DNA2/HNRNPC/CCT2/RIF1/SMARCAL1/GAR1/SMC6/XRCC3/RFC1/RAD50/ERCC4/GNL3L/SIRT6/NSMCE2/GNL3/EXOSC10/CTNNB1/DCLRE1A/ZNF365/SMG1/ATM/RAD51D/HNRNPD/TFIP11/SMG5/FBXO4/MAPKAPK5/ACD/HUS1
BP	GO:0120254	olefinic compound metabolic process	151	-0.573146	-1.88212	6.05302e-07	6.33422e-06	3.30621e-06	2605	tags=31%, list=13%, signal=27%	SCP2/CYP2F1/CYP2C18/GSTM2/ACAA1/RDH10/SRD5A2/CYP4Z1/ADH7/CYP3A5/PTGS2/RBP4/LIPE/DGAT1/MGLL/CYP2J2/TTR/CYP2D6/PNPLA2/CACNA1H/PPARGC1A/SDR16C5/FAAH2/PLA2G4A/EPHX2/CBR1/DHRS3/GSTP1/EGR1/ALOX15/AKR1C3/WNT4/AKR1C2/FAAH/EPHX1/BMP6/PTGDS/BMP2/AKR1C1/ADH1C/BMP5/ALOX15B/ALDH1A1/PLA2G10/SCNN1B/ADH1B/GSTA1
BP	GO:0032944	regulation of mononuclear cell proliferation	219	0.491714	1.80395	6.13597e-07	6.33965e-06	3.30904e-06	3003	tags=46%, list=15%, signal=40%	CD274/ANXA1/IL20RB/IL4I1/PDCD1LG2/CCL5/IL2RA/IRF1/EPHB2/VCAM1/CD40/LILRB4/VSIG4/TNFSF13B/LILRB2/HAVCR2/RIPK2/TNFSF4/CD209/CD86/CLCF1/AIF1/RAC2/CSF1/ZP3/FCGR2B/ADA/MNDA/PTPN22/IL1B/TYROBP/CD70/IL18/PTPRC/PLA2G2D/IL1A/NCK1/IL23A/GAL/CTLA4/TFRC/FOXP3/CD3E/IL27RA/LYN/PRNP/LILRB1/IL12RB1/EBI3/HLA-A/CD300A/IL6/IL15/PNP/HLA-G/HLA-DPA1/JAK3/LST1/SLC7A1/NCKAP1L/FADD/TNFSF9/GPNMB/ITCH/TLR4/TICAM1/CCR2/CRTA…
BP	GO:0002449	lymphocyte mediated immunity	264	0.467713	1.75427	6.15361e-07	6.33965e-06	3.30904e-06	2742	tags=41%, list=13%, signal=36%	GZMB/IL20RB/IL4I1/C1QC/C1QB/C1QA/FCER1G/CD40/LILRB4/SLAMF7/CD8A/HAVCR2/LAG3/EXO1/TNFSF4/C1S/B2M/CLCF1/RSAD2/PRF1/HLA-B/HPRT1/CTSC/UNC13D/HLA-F/ZP3/FCGR2B/C1R/MYO1G/HLA-DQA1/IL1B/CD70/NBN/GATA3/IL18/PTPRC/TBX21/IL23A/HLA-DQA2/TLR8/SERPINB9/TFRC/FOXP3/IL27RA/BTN3A2/KIR2DL4/HLA-DRA/LILRB1/BCL10/IL12RB1/SLA2/HLA-A/PVR/IL6/BATF/SH2D1A/BTN3A3/SERPINB4/HLA-G/HLA-DPA1/SERPING1/TUBB/KLRC2/NCKAP1L/IL18R1/C…
BP	GO:1901988	negative regulation of cell cycle phase transition	218	0.482763	1.77296	7.75995e-07	7.93306e-06	4.14074e-06	2929	tags=34%, list=14%, signal=29%	CCNB1/CDK1/CDC6/PLK1/TRIP13/BUB1/CDC45/MAD2L1/AURKB/BUB1B/TTK/ZWINT/HMGA2/CDT1/CHEK1/GTSE1/NDC80/DTL/BRCA1/CENPF/ORC1/CCL2/CLSPN/EME1/PML/KNTC1/E2F1/NABP1/EZH2/NBN/WDR76/CDK2/BRIP1/TOPBP1/E2F7/SLFN11/PRKDC/FBXO5/SPDL1/FBXO6/RBL1/DONSON/FANCD2/AVEN/BUB3/TIMELESS/DACT1/ZWILCH/CCND1/GPNMB/TICRR/MAD2L2/ATF5/RHNO1/BLM/TAOK3/RFWD3/NABP2/OVOL1/BRSK1/RINT1/ATR/RAD21/HORMAD1/MSH2/PTPN11/MUS81/DNA2/NSUN2/T…
BP	GO:0007249	I-kappaB kinase/NF-kappaB signaling	271	0.454923	1.71033	8.7896e-07	8.91708e-06	4.65435e-06	3261	tags=37%, list=16%, signal=31%	STAT1/LGALS1/BIRC3/SECTM1/UBD/CD40/LILRB4/GAPDH/RIPK2/ECT2/OPTN/CCL21/GOLT1B/SLC20A1/TGM2/SIRPA/APOL3/CLEC7A/FASLG/IL1B/IRAK2/CASP1/TNFAIP3/FLNA/BST2/TRIM59/RELB/RHOC/TLR8/TFRC/BCL10/MTDH/TMEM106A/TRIM6/BIRC2/TRIM21/DDX21/TRIM14/TLR6/CARD16/IFIT5/TFG/TRAF1/NR1D1/CD4/FADD/NEK6/TNFSF10/NOD2/TNIP2/IRAK1/TLR4/TICAM1/TNIP3/PYCARD/TNFRSF1A/CANT1/HSPB1/NUP62/S100A12/MYD88/PIM2/TNIP1/TBK1/ATP2C1/TREM2/HL…
BP	GO:0030217	T cell differentiation	253	0.467462	1.74967	8.93761e-07	8.99855e-06	4.69688e-06	3118	tags=38%, list=15%, signal=33%	ANXA1/IL4I1/IL2RA/CTSL/IRF1/FCER1G/LILRB4/MAFB/IFNG/CD8A/LILRB2/RIPK2/ZNF683/LAG3/ADAM8/TNFSF4/CD86/B2M/CD2/RSAD2/CD3D/ADA/PTPN22/FGL2/IL1B/GATA3/SPI1/IL18/PTPRC/PLA2G2D/IL1A/TBX21/RELB/IL23A/CTLA4/FOXP3/CD3E/PRKDC/HLA-DRA/IL12RB1/IL6/BATF/IL15/LCK/PNP/HLA-G/JAK3/ADAM17/NCKAP1L/IL18R1/CD4/FADD/TNFSF9/KLRC1/CD3G/IL7R/VAV1/CCR2/FANCA/CRTAM/PRELID1/SASH3/CD80/RUNX2/PRDM1/PIK3CD/SLAMF6/CYP26B1/EOMES/…
BP	GO:0002705	positive regulation of leukocyte mediated immunity	124	0.561569	1.91817	9.3153e-07	9.3083e-06	4.85855e-06	2798	tags=48%, list=14%, signal=41%	CD40/PTAFR/LAG3/TNFSF4/B2M/CLCF1/RSAD2/HLA-B/ITGB2/ITGAM/HLA-F/ZP3/CLEC7A/DDX58/IL1B/TYROBP/GATA3/SPI1/IL18/PTPRC/TBX21/IL23A/TFRC/FOXP3/KIR2DL4/HLA-DRA/IL12RB1/HLA-A/PVR/IL6/DDX21/SH2D1A/HLA-G/KLRC2/IL18R1/FADD/NOD2/RAET1E/VAV1/TICAM1/MAD2L2/CRTAM/SASH3/HSPD1/SLAMF6/TREM2/HLA-DRB1/KLRD1/TNF/EXOSC3/TGFB1/DHX36/MSH2/IL18RAP/NLRP3/SLAMF1/SCIMP/STX4/BTK
CC	GO:0000922	spindle pole	162	0.52589	1.84676	1.02745e-06	1.01902e-05	5.31885e-06	3661	tags=37%, list=18%, signal=31%	TPX2/CDC20/CCNB1/DLGAP5/CDC6/PLK1/NEK2/KIF11/FAM83D/CKAP2L/MAD2L1/AURKA/AURKB/PRC1/SPAG5/TACC3/ASPM/PLK4/CENPF/POC1A/KIF20B/CKAP2/KNTC1/KNSTRN/TOPBP1/AUNIP/TUBG1/SPDL1/NEDD1/PSRC1/KIF2A/GPSM2/NEK6/SMC3/DDX11/WDR62/NUP62/POC1B/NDE1/RAD21/CKAP5/PPP2CA/BCCIP/KATNAL1/STAG1/CDC25B/CEP128/ZW10/PLEKHG6/SBDS/CEP19/NIN/HSF1/PLK2/SMC6/NPM1/LATS2/CDK5RAP2/ALPK1/HAUS1
BP	GO:0002237	response to molecule of bacterial origin	338	0.429854	1.63664	1.12731e-06	1.10977e-05	5.79256e-06	2296	tags=32%, list=11%, signal=29%	CXCL10/CXCL9/GJB2/CD274/CXCL11/S100A9/S100A8/PDCD1LG2/CCL5/CXCL5/CD14/VCAM1/CCL3/CD40/SERPINE1/CXCL8/PTAFR/LILRB2/HAVCR2/RIPK2/SOD2/ADM/TNFSF4/AXL/CD86/B2M/PTGES/CCR5/S100A7/CCL2/SIRPA/HMGB2/FMO1/CXCL13/FCGR2B/FASLG/PTPN22/CSF2/IL1B/IRAK2/CASP1/TNFAIP3/SPI1/IL18BP/IL18/IL1A/HCK/CMPK2/FOXP3/IRF5/MRC1/LYN/IL36RN/JAK2/ADAM9/CARD17/LILRB1/BCL10/MTDH/PPBP/ABCA1/CSF2RB/IL6/TRIM6/SPARC/VIM/TLR6/CARD16/G…
BP	GO:0071356	cellular response to tumor necrosis factor	213	0.483474	1.76731	1.19865e-06	1.17133e-05	6.11386e-06	2779	tags=37%, list=13%, signal=32%	AIM2/GBP1/CCL8/POSTN/STAT1/COL1A1/CCL13/SPHK1/BIRC3/GBP2/CCL5/CCL4/CCL7/CCL11/GBP3/VCAM1/CCL3/CD40/CXCL8/TNFSF13B/FAS/ADAMTS12/TNFRSF18/CCL26/CCL4L1/LAPTM5/BRCA1/CCL21/CASP4/CCL2/CHI3L1/CCL18/CASP1/CD70/TNFAIP3/GATA3/IL18BP/THBS1/HSPA1A/JAK2/XCL2/TRAIP/BIRC2/CCL24/CARD16/ADAM17/TRAF1/NR1D1/AKAP12/CLDN1/ABCC2/CCL20/CCL22/RFFL/ICAM1/LIMS1/PYCARD/HSPA1B/TNFRSF1A/NKX3-1/TNFRSF21/UBE2K/TNFRSF4/HYAL3/T…
BP	GO:0010817	regulation of hormone levels	495	-0.433474	-1.59709	1.25819e-06	1.22054e-05	6.37073e-06	3045	tags=30%, list=15%, signal=26%	GCNT4/ABCC8/BCO1/DIO1/GPR27/PCSK5/CPT1A/LRAT/DHRS13/AGT/ABCG1/SIRT4/HCAR2/PRKCE/SMAD4/DHRS2/UGT2B4/NEUROD1/GLUL/PLEKHA1/LTBP4/RAB11B/FZD4/EDN1/CGA/CYP2C18/ACE/PHPT1/SIDT2/RFX3/CRABP1/RAPGEF4/CAPN10/GIPR/HSD17B7/RDH10/HNF4A/LRP5L/HSD17B2/SRD5A2/APLN/ALDH9A1/LIF/MCU/ADH7/CPA3/AGTR1/DUOX2/RAB11FIP1/BLK/LRP5/CYP3A5/SOX4/SIRT3/TRPM4/FKBP1B/HSD17B11/ADCY5/SNAP25/RBP4/UCP2/MYRIP/CHGA/LIPE/RETN/BAIAP3/FG…
BP	GO:0022407	regulation of cell-cell adhesion	424	0.406726	1.59065	1.28289e-06	1.23154e-05	6.42811e-06	3118	tags=38%, list=15%, signal=33%	CD274/ANXA1/IL20RB/LGALS1/IL4I1/PDCD1LG2/CCL5/PLAUR/IL2RA/PDPN/IRF1/VCAM1/LILRB4/VSIG4/IFNG/TNFSF13B/PTAFR/LILRB2/ADAM19/HAVCR2/RIPK2/LAG3/ADAM8/TNFSF4/CD209/CD86/B2M/LAPTM5/CD44/AIF1/CCL21/CCL2/SIRPA/ITGB2/FSTL3/THY1/ZP3/CXCL13/SIRPG/FCGR2B/ADA/PTPN22/FGL2/HLA-DQA1/IL1B/CD70/GATA3/SPI1/SERPINE2/IL1RN/IL18/PTPRC/PLA2G2D/IL1A/FERMT3/NCK1/TBX21/IL23A/CTLA4/FXYD5/HLA-DQA2/TFRC/FOXP3/CD3E/TIGIT/IL27R…
BP	GO:0050792	regulation of viral process	155	0.524404	1.83436	1.28806e-06	1.23154e-05	6.42811e-06	3004	tags=41%, list=15%, signal=36%	TOP2A/STAT1/LGALS1/KPNA2/CCL5/OAS3/IFI16/ISG15/OAS1/OAS2/MDFIC/OASL/CXCL8/IFIH1/HMGA2/CD209/AXL/PLSCR1/RSAD2/IFIT1/APOBEC3G/APOBEC3B/PML/BST2/TRIM59/MX1/CAV2/TRIM6/TRIM21/IFITM1/TRIM14/IFIT5/EIF2AK2/CD4/APOBEC3D/PPID/SRPK2/IFITM3/ADAR/CHMP2B/LY6E/TNIP1/HLA-DRB1/TNF/APOBEC3C/LARP1/CD74/PPIA/RAB7A/SRPK1/CLEC4G/PTX3/PPIH/ZC3HAV1/APOBEC3A/TMEM39A/SNX3/TRIM25/PABPC1/TRIM31/BANF1/SNF8/RAD23A/FAM111A
BP	GO:0022409	positive regulation of cell-cell adhesion	274	0.449142	1.68457	1.30105e-06	1.23507e-05	6.44655e-06	3118	tags=42%, list=15%, signal=36%	CD274/ANXA1/LGALS1/IL4I1/PDCD1LG2/CCL5/PLAUR/IL2RA/PDPN/VCAM1/LILRB4/IFNG/TNFSF13B/PTAFR/LILRB2/ADAM19/HAVCR2/RIPK2/ADAM8/TNFSF4/CD209/CD86/B2M/CD44/AIF1/CCL21/CCL2/SIRPA/ITGB2/FSTL3/THY1/ZP3/CXCL13/SIRPG/ADA/PTPN22/HLA-DQA1/IL1B/CD70/GATA3/IL18/PTPRC/IL1A/NCK1/IL23A/HLA-DQA2/TFRC/FOXP3/CD3E/IL27RA/LYN/JAK2/HLA-DRA/LILRB1/BCL10/IL12RB1/EBI3/HLA-A/IL6/IL15/LCK/PIEZO1/PNP/ICOS/HLA-G/HLA-DPA1/JAK3/S…
BP	GO:0043122	regulation of I-kappaB kinase/NF-kappaB signaling	241	0.469599	1.73109	1.36637e-06	1.28787e-05	6.72218e-06	3261	tags=39%, list=16%, signal=33%	STAT1/LGALS1/BIRC3/SECTM1/UBD/CD40/LILRB4/GAPDH/RIPK2/ECT2/OPTN/CCL21/GOLT1B/SLC20A1/TGM2/APOL3/CLEC7A/FASLG/IL1B/CASP1/TNFAIP3/FLNA/BST2/TRIM59/RHOC/TFRC/BCL10/MTDH/TMEM106A/TRIM6/BIRC2/TRIM21/DDX21/TRIM14/TLR6/CARD16/IFIT5/TFG/TRAF1/NR1D1/CD4/FADD/NEK6/TNFSF10/NOD2/TNIP2/IRAK1/TLR4/TICAM1/TNIP3/PYCARD/TNFRSF1A/CANT1/HSPB1/NUP62/S100A12/MYD88/PIM2/TNIP1/TBK1/ATP2C1/TREM2/HLA-DRB1/SHISA5/TNF/TIFA…
BP	GO:0034612	response to tumor necrosis factor	235	0.469204	1.72754	1.55079e-06	1.45141e-05	7.57578e-06	2779	tags=36%, list=13%, signal=32%	AIM2/GBP1/CCL8/POSTN/STAT1/COL1A1/CCL13/SPHK1/BIRC3/GBP2/CCL5/CCL4/CCL7/CCL11/UBD/GBP3/CD14/VCAM1/CCL3/CD40/CXCL8/TNFSF13B/FAS/ADAMTS12/TNFRSF18/CCL26/CCL4L1/LAPTM5/BRCA1/CCL21/CASP4/CCL2/CHI3L1/CCL18/CASP1/CD70/TNFAIP3/GATA3/IL18BP/THBS1/HSPA1A/JAK2/XCL2/ADAM9/TRAIP/NUB1/BIRC2/CCL24/CARD16/ADAM17/TRAF1/NR1D1/AKAP12/CLDN1/ABCC2/CCL20/CCL22/RFFL/ICAM1/LIMS1/PYCARD/HSPA1B/TNFRSF1A/NKX3-1/TNFRSF21/U…
BP	GO:0061982	meiosis I cell cycle process	120	0.569435	1.93833	1.58538e-06	1.47341e-05	7.69058e-06	2606	tags=26%, list=13%, signal=23%	TOP2A/CCNB2/PLK1/TRIP13/CCNE1/CKS2/AURKA/RAD51AP1/PTTG1/RAD51/RAD54L/EME1/MND1/ESPL1/MYBL1/CDC25C/P3H4/BRIP1/CDC25A/FBXO5/NDC1/FANCD2/PSMC3IP/RNF212/BRCA2/MSH6/RAD21/CCNE2/HORMAD1/MUS81/C11orf80
BP	GO:0002440	production of molecular mediator of immune response	202	0.490695	1.77194	1.66208e-06	1.5315e-05	7.99381e-06	2946	tags=43%, list=14%, signal=37%	EPHB2/CD40/LILRB4/EXO1/TNFSF4/SEMA7A/CD86/B2M/LAPTM5/CLCF1/RSAD2/HLA-F/CLEC7A/DDX58/FCGR2B/PTPN22/HLA-DQA1/IL1B/SAMHD1/SLAMF9/NBN/GATA3/BST2/IL18/PTPRC/TBX21/HLA-DQA2/TFRC/FOXP3/PRKDC/IL27RA/KIR2DL4/HLA-DRA/LILRB1/BCL10/POLQ/HLA-A/IL6/TRIM6/BATF/DDX21/SLC7A5/HLA-G/HLA-DPA1/JAK3/IL18R1/CD96/GPI/NOD2/UNG/TLR4/TICAM1/CCR2/KLK5/MAD2L2/TGFB3/SASH3/HSPD1/SLC15A4/XRCC4/HLA-DMB/TNFRSF4/IL4R/HLA-DRB1/MSH6…
BP	GO:0002685	regulation of leukocyte migration	201	0.486197	1.75438	1.68214e-06	1.5315e-05	7.99381e-06	2742	tags=38%, list=13%, signal=34%	CXCL10/CCL8/GREM1/ANXA1/CCL5/VEGFC/CCL4/CCL7/SLAMF8/MMP14/CCL3/SERPINE1/CXCL8/C3AR1/PTAFR/TNFRSF18/ADAM8/ITGA2/CSF1R/AIF1/CCL21/S100A7/RAC2/CCL2/CSF1/CCR1/THY1/ZP3/CXCL13/ADA/CXCR3/SPI1/THBS1/CMKLR1/IL27RA/LYN/XCL2/ANO6/NBL1/CD300A/IL6/CCL24/ADAM17/RARRES2/EMILIN1/NCKAP1L/FPR2/FADD/NOD2/CCL20/CCR2/ICAM1/PYCARD/VEGFA/ST3GAL4/MYD88/MPP1/STK10/DNM1L/CRKL/TREM2/RAC1/TNF/CD74/ADAM10/C5AR1/RHOG/MSN/CXC…
BP	GO:0016072	rRNA metabolic process	218	0.474297	1.74187	1.68246e-06	1.5315e-05	7.99381e-06	4666	tags=45%, list=23%, signal=35%	LYAR/PRKDC/EIF4A3/POP7/DDX21/XRN1/ERI1/WDR43/SUV39H1/NOL11/NOP10/PA2G4/WBP11/BOP1/NIFK/EXOSC2/DHX37/WDR75/RPF2/DKC1/DDX10/NOP2/BRIX1/DDX18/MRTO4/PWP1/SLFN13/LSM6/RPP25/NPM3/METTL5/WDR36/EXOSC3/UTP6/UTP18/NOLC1/EIF6/RPL35/SRFBP1/RPP40/EBNA1BP2/GTPBP4/HEATR1/FTSJ3/POP4/NSUN5/PELO/ZNHIT6/RPL27/REXO4/DCAF13/RRP1B/WDR3/RPP30/SBDS/NOL8/DDX56/RRP9/EXOSC9/DDX52/GAR1/TRMT112/RPL35A/FCF1/PDCD11/NOP58/NOB1/…
BP	GO:0051052	regulation of DNA metabolic process	322	0.4357	1.65663	1.76483e-06	1.59555e-05	8.32813e-06	3273	tags=30%, list=16%, signal=26%	GREM1/FOXM1/KPNA2/GZMA/NEK2/RAD51AP1/AURKB/CD40/HMGA2/CDT1/TWIST1/CHEK1/TNFSF4/PKIB/CLCF1/BRCA1/RFC4/RAD51/MYC/PARP9/ALYREF/DSCC1/DTX3L/PML/NBN/GATA3/SPI1/PTPRC/RFC5/TBX21/RMI2/AUNIP/TFRC/FOXP3/CCT5/PRKDC/IL27RA/CCT4/POLQ/EGFR/IL6/RFC2/POT1/PARPBP/XRN1/TIMELESS/MIS18A/FIGNL1/PCNA/RFC3/WAS/CCT6A/USP1/IL7R/TICRR/DNAJC2/MAD2L2/DDX11/ACTR2/CCT8/HSP90AA1/SLC15A4/PIF1/OTUD4/BLM/DKC1/PTGES3/DEK/NABP2/CC…
MF	GO:0005125	cytokine activity	232	0.471293	1.73284	1.93235e-06	1.7352e-05	9.05703e-06	2367	tags=30%, list=11%, signal=27%	CXCL10/CXCL9/CCL8/CXCL11/GREM1/SPP1/CCL13/CCL5/SECTM1/CCL4/CCL7/CCL11/NAMPT/AREG/CXCL5/FAM3C/INHBA/CCL3/IFNG/CXCL8/TNFSF13B/CCL26/TNFSF4/IL32/CCL4L1/CLCF1/CCL21/CCL2/CMTM3/CSF1/CCL18/CXCL13/FASLG/CSF2/IL1B/CD70/TIMP1/IL1RN/IL18/IL1A/BMP1/IL23A/IL36RN/XCL2/NDP/PPBP/EBI3/IL11/IL6/CCL24/IL15/WNT2/CKLF/GPI/TNFSF9/TNFSF10/CCL20/CCL22/TGFB3/VEGFA/CXCL1/OSM/TNF/TGFB1/WNT10A/CXCL6/CCL3L3/WNT7A/CXCL12
BP	GO:0002695	negative regulation of leukocyte activation	174	0.504545	1.80201	1.98232e-06	1.76813e-05	9.2289e-06	2542	tags=38%, list=12%, signal=34%	CD274/ANXA1/IL20RB/IL4I1/PDCD1LG2/IL2RA/IRF1/INHBA/LILRB4/VSIG4/LILRB2/HAVCR2/LAG3/TNFSF4/AXL/CD86/LAPTM5/MILR1/HLA-F/SAMSN1/FCGR2B/MNDA/PTPN22/FGL2/TYROBP/TNFAIP3/SPI1/PTPRC/PLA2G2D/TBX21/GAL/CTLA4/FOXP3/CST7/TIGIT/LYN/PRNP/LILRB1/CD84/CD300A/TNFAIP8L2/HLA-G/JAK3/LST1/NCKAP1L/NR1D1/GPNMB/ITCH/CCR2/CRTAM/IL31RA/CD80/TNFRSF21/PAG1/IL4R/HLA-DRB1/CEBPB/DLG5/PAWR/CD74/TWSG1/CLEC4G/LGALS3/ZC3H12A/SOCS…
BP	GO:0001906	cell killing	181	0.496074	1.76972	2.15477e-06	1.90913e-05	9.96489e-06	2296	tags=31%, list=11%, signal=28%	KRT6A/GZMB/CCL13/GNLY/SLAMF7/GAPDH/IFNG/APOL1/HAVCR2/LAG3/B2M/PRF1/HLA-B/HPRT1/CTSC/UNC13D/ITGAM/HLA-F/CLEC7A/FCGR2B/TYROBP/SPI1/IL18/PTPRC/IL23A/SERPINB9/LYZ/KIR2DL4/HLA-DRA/LILRB1/IL12RB1/P2RX7/HLA-A/CFH/PVR/SH2D1A/SERPINB4/HLA-G/TUBB/KLRC2/NCKAP1L/FADD/KLRC1/IL7R/RAET1E/VAV1/ULBP2/ICAM1/CRTAM/CORO1A/S100A12/MYD88/SLAMF6/HLA-DRB1/KLRD1/DEFB4A/CXCL6
BP	GO:0072001	renal system development	300	-0.471172	-1.66004	2.49498e-06	2.19592e-05	1.14618e-05	2763	tags=31%, list=13%, signal=28%	SMAD4/SIX1/IFT88/PROX1/DYNC2H1/MYOCD/SMAD7/EPHA7/ASS1/WFS1/ACE/SOX17/CC2D2A/ERBB4/RDH10/RRM2B/LIF/MAGED1/EPCAM/UPK3A/PLCE1/AGTR1/PECAM1/SOX4/CA2/PCSK9/SDC1/BMPER/SLIT2/ACAT1/PTCH1/ARG2/RBP4/KCNJ8/PBX1/OSR1/PDGFA/SIX2/SOX9/BCL2/TEK/ROBO2/MPST/LRP4/FRAS1/ADAMTS1/CD34/IL6R/FOXF1/PTK7/GCNT3/RET/HEYL/RGN/DLL1/IRX1/ZBTB16/SPRY1/SMAD6/ANGPT1/LRP2/NFIA/MTSS1/HPGD/VANGL2/CAT/WNT11/EPHA4/ITGA8/EGR1/TCF21/H…
CC	GO:0062023	collagen-containing extracellular matrix	418	0.410166	1.59941	2.64771e-06	2.315e-05	1.20834e-05	1761	tags=27%, list=9%, signal=25%	COL11A1/TGFBI/S100A9/LAMC2/SULF1/SFRP2/S100A8/CTHRC1/TNC/GREM1/COL12A1/POSTN/LOXL2/COL1A1/ANXA1/GPC6/MMP9/COL3A1/LGALS1/SRPX2/LRRC15/THBS2/MFAP5/FN1/C1QC/COL5A2/MXRA5/COL6A1/CTSL/C1QB/ADAMDEC1/S100A10/COL1A2/VCAN/C1QA/LAMB3/COL6A2/ANGPTL4/SERPINE1/ADAM19/COL5A1/CILP/ITGB4/ADAMTS2/SEMA7A/COL15A1/TIMP2/CCDC80/COL7A1/COL6A3/CTSB/PLSCR1/S100A6/F13A1/S100A7/TGM2/CTSC/FBN1/COL10A1/ZP3/ANGPTL2/LAMB1/EDI…
CC	GO:0045177	apical part of cell	420	-0.439336	-1.59936	2.66836e-06	2.31781e-05	1.20981e-05	2586	tags=25%, list=13%, signal=22%	CLDN4/EZR/DYNC2LI1/ITPR3/SLC38A3/MYO6/ABCC5/SLC4A5/SIPA1L3/EDA/NOD1/SHANK2/SLC11A2/FXYD1/PCM1/MUC13/HIP1R/CEACAM7/EPCAM/UPK3A/USH1C/DUOX2/CA2/SLC9A3R2/KCNK1/CYBRD1/GP2/PTCH1/CACNB3/PARD3B/FZD3/SLC1A1/SLC22A18/ATP12A/DPEP1/AMN/NPC1L1/PTH1R/MARVELD2/TEK/MAL/ATP6V0A4/SPEF1/SLC25A27/MUC20/CD34/ADRB2/OCLN/IL6R/ATP1B2/CRB3/SHROOM4/SLC29A4/PARD6A/SLC12A2/DLL1/CD36/ATP8B1/KL/SLC5A1/SLC29A1/PRKCZ/PDE4D/LR…
BP	GO:1901991	negative regulation of mitotic cell cycle phase transition	154	0.529332	1.84807	2.91208e-06	2.51309e-05	1.31173e-05	2168	tags=32%, list=11%, signal=29%	CCNB1/CDK1/CDC6/PLK1/TRIP13/BUB1/MAD2L1/AURKB/BUB1B/TTK/ZWINT/HMGA2/CDT1/CHEK1/GTSE1/NDC80/DTL/BRCA1/CENPF/ORC1/CCL2/CLSPN/PML/KNTC1/NABP1/EZH2/NBN/CDK2/TOPBP1/E2F7/SLFN11/PRKDC/FBXO5/SPDL1/RBL1/DONSON/AVEN/BUB3/DACT1/ZWILCH/CCND1/GPNMB/TICRR/MAD2L2/BLM/TAOK3/RFWD3/NABP2/BRSK1/RINT1
BP	GO:0046486	glycerolipid metabolic process	367	-0.448315	-1.6111	3.10618e-06	2.6633e-05	1.39014e-05	2885	tags=28%, list=14%, signal=24%	LYPLA2/PIGP/IP6K2/LIPH/C3/CPT1A/GPAA1/INPPL1/CDS1/CDS2/ENPP2/SIK1/APOA1/LCAT/PCK1/GPCPD1/SLC44A2/PLD2/PGAP2/PLA1A/CRLS1/SERINC5/SIRT1/PGS1/MTMR12/INPP5B/FITM2/PLCB2/PIGM/GDE1/CPS1/PLCD1/PIK3R1/LMF1/SH3YL1/PIGA/SOCS7/INPP5A/PIGQ/SERINC2/PLCE1/EFR3B/MTMR10/CHPT1/PCSK9/PIK3C2G/PIK3R3/SLC44A5/TMEM150A/BMX/LIPE/DPM3/PDGFA/PIGT/DGAT1/AGPAT2/MGLL/HTR2B/PLA2G2A/PLA2G4E/INPP5K/SOCS2/ABHD2/PNPLA2/SLC27A1/L…
BP	GO:0051701	biological process involved in interaction with host	199	0.479545	1.73372	3.37103e-06	2.86011e-05	1.49286e-05	3336	tags=40%, list=16%, signal=34%	KRT6A/LGALS1/CDK1/ITGA5/CTSL/CXCL8/ITGAV/CD209/AXL/CLEC5A/ITGA2/CD86/CTSB/PLSCR1/ITGB1/CCR5/IFIT1/ALYREF/PML/ANPEP/TRIM59/SERPINB9/TFRC/MRC1/HSPA1A/NRP1/CAV2/EGFR/ANO6/PVR/TRIM6/TRIM21/IFITM1/TRIM14/SIGLEC1/SERPINB3/ITGB7/SELPLG/CD4/ITGB5/CLDN1/ATG7/ITGB3/ITCH/GPR15/ICAM1/PPID/HSPA1B/CD80/IFITM3/CHMP2B/FUCA2/LY6E/CBL/TNIP1/TNFRSF4/HLA-DRB1/CD74/PPIA/PHB/EPHA2/RAB7A/TCP1/CLEC4G/PTX3/SNX3/THOC3/NPC…
BP	GO:0060271	cilium assembly	290	-0.482429	-1.69864	3.37876e-06	2.86011e-05	1.49286e-05	4286	tags=42%, list=21%, signal=34%	ARL3/NOTCH1/HDAC6/CCDC113/ATXN10/WDR19/TCTN1/GMNC/ARHGAP35/LRRC49/WDR90/DNAH7/UNC119B/DYNLL2/PIBF1/MKS1/SPEF2/TEKT5/BBS4/CCDC13/KIF3A/TMEM107/AHI1/DCTN1/LIMK2/CDC14A/DZIP1L/TEKT3/CCDC39/RILPL2/CCP110/ATP6V0D1/TEKT4/NEURL1/WDR35/CFAP74/DNAL1/CFAP46/CLUAP1/STK36/GSN/DNAH1/IFT88/DYNC2H1/IFT80/CFAP58/TTLL1/CFAP70/DYNC2LI1/ARMC2/MAK/CCDC40/RFX3/DNAJB13/TTC12/CC2D2A/CFAP44/IFT57/RPGR/PCM1/BBS5/RILP/FUZ…
BP	GO:0044403	biological process involved in symbiotic interaction	283	0.433454	1.62678	3.48837e-06	2.9342e-05	1.53153e-05	3336	tags=36%, list=16%, signal=31%	KRT6A/CCL8/LGALS1/LRRC15/CDK1/FN1/CCL5/CCL4/ITGA5/CTSL/CCL3/GAPDH/CXCL8/APOL1/HMGA2/ITGAV/CD209/AXL/CLEC5A/ITGA2/CD86/CTSB/PLSCR1/ITGB1/CCR5/IFI27/IFIT1/ALYREF/PML/ANPEP/TRIM59/SERPINB9/TFRC/MRC1/HSPA1A/NRP1/CAV2/EGFR/ANO6/PVR/TRIM6/TRIM21/HSPA8/IFITM1/TRIM14/SIGLEC1/SERPINB3/ITGB7/SELPLG/CD4/ITGB5/CLDN1/GPX1/ATG7/ITGB3/CFL1/ITCH/SAP30/GPR15/ICAM1/PPID/HSPA1B/CD80/HSPD1/APOE/IFITM3/CHMP2B/FUCA2/L…
CC	GO:0030496	midbody	183	0.485106	1.7352	3.73525e-06	3.1221e-05	1.62961e-05	1938	tags=22%, list=9%, signal=20%	SLC2A1/ANLN/CEP55/BIRC5/CDK1/KIF4A/PLK1/NEK2/CDCA8/SHCBP1/RACGAP1/KIF20A/AURKA/AURKB/KIF23/PRC1/SPAG5/ECT2/ASPM/RALB/CENPF/KIF20B/LAP3/CENPE/KIF14/CLIC4/ANXA2/INCENP/RAN/PSRC1/CAPG/SSH1/RDX/RALA/ARF6/DDX11/GNAI2/NUP62/GNAI3/PPP1CC
BP	GO:0002687	positive regulation of leukocyte migration	132	0.539522	1.86037	3.77397e-06	3.13181e-05	1.63468e-05	2742	tags=42%, list=13%, signal=37%	CXCL10/CCL8/CCL5/VEGFC/CCL4/CCL7/MMP14/CCL3/SERPINE1/CXCL8/C3AR1/PTAFR/TNFRSF18/ADAM8/ITGA2/CSF1R/AIF1/CCL21/S100A7/RAC2/CSF1/CCR1/THY1/ZP3/CXCL13/SPI1/THBS1/CMKLR1/XCL2/ANO6/IL6/CCL24/ADAM17/RARRES2/NCKAP1L/FPR2/FADD/CCL20/CCR2/ICAM1/PYCARD/VEGFA/DNM1L/TREM2/RAC1/TNF/CD74/ADAM10/C5AR1/CXCL12/LGALS3/CCL1/PLA2G7/DOCK8/OXSR1/SLAMF1
BP	GO:0032946	positive regulation of mononuclear cell proliferation	135	0.542619	1.87865	3.794e-06	3.13181e-05	1.63468e-05	2282	tags=44%, list=11%, signal=39%	CD274/ANXA1/PDCD1LG2/CCL5/IL2RA/EPHB2/VCAM1/CD40/TNFSF13B/LILRB2/HAVCR2/RIPK2/TNFSF4/CD209/CD86/CLCF1/AIF1/CSF1/ZP3/ADA/PTPN22/IL1B/CD70/IL18/PTPRC/IL1A/NCK1/IL23A/TFRC/FOXP3/CD3E/IL27RA/IL12RB1/EBI3/HLA-A/IL6/IL15/PNP/HLA-DPA1/JAK3/SLC7A1/NCKAP1L/FADD/TNFSF9/TLR4/TICAM1/CCR2/SASH3/PYCARD/CD80/CORO1A/MYD88/CD276/HLA-DMB/TNFRSF4/CARD11/CD74/TMIGD2/SLC39A10
BP	GO:0006066	alcohol metabolic process	336	-0.453331	-1.62058	4.13049e-06	3.38853e-05	1.76868e-05	3169	tags=33%, list=15%, signal=28%	GK/CLN8/CBR4/AKR7A2/PNPLA4/PRKAA1/CEL/PMVK/CH25H/SULT1E1/ADH6/IP6K2/BCO1/GBA2/LRAT/DHRS13/ACO2/SPTLC2/ABCG1/LDLRAP1/SPHK2/LSS/QDPR/APOA1/LCAT/PCK1/CYP2C18/CYP2R1/MVD/MBTPS1/PCBD1/SPTLC3/SCARF1/INPP5B/HSD17B7/RDH10/GDE1/SMPD1/INPP5A/ADH7/ACAA2/LEPR/ARV1/LRP5/CYP3A5/VLDLR/PCSK9/FDXR/CYP39A1/RBP4/ACSS2/LIPE/ALDH3B1/CYB5R3/SREBF2/DGAT1/IDH2/ABCA5/ACADVL/NPC1L1/TTR/FDFT1/OSBPL1A/INPP5K/PTH1R/CYP2D6/PN…
BP	GO:0002819	regulation of adaptive immune response	172	0.493704	1.76224	4.73447e-06	3.85882e-05	2.01415e-05	3126	tags=45%, list=15%, signal=39%	CD274/ANXA1/IL20RB/IL4I1/IRF1/CD40/LILRB4/TNFSF13B/HAVCR2/RIPK2/TNFSF4/B2M/CLCF1/RSAD2/HLA-B/HLA-F/ZP3/CLEC7A/SAMSN1/FCGR2B/ADA/IL1B/TNFAIP3/GATA3/IL18/PTPRC/TBX21/IL23A/TFRC/FOXP3/IL27RA/HLA-DRA/LILRB1/IL12RB1/HLA-A/PVR/IL6/HLA-G/JAK3/NCKAP1L/IL18R1/CD4/FADD/WAS/KLRC1/NOD2/IL7R/CCR2/MAD2L2/SASH3/PYCARD/CD80/HSPD1/SLC15A4/TREM2/IL4R/HLA-DRB1/KLRD1/TNF/EXOSC3/TGFB1/CLEC6A/CLEC4G/MSH2/IRF7/ZC3H12A/…
MF	GO:0048018	receptor ligand activity	463	0.38812	1.52716	4.76183e-06	3.85882e-05	2.01415e-05	2494	tags=22%, list=12%, signal=20%	CXCL10/CXCL9/CCL8/EREG/CXCL11/SFRP2/GREM1/SPP1/DKK1/CCL13/STC1/CCL5/VEGFC/SECTM1/CCL4/CCL7/CCL11/NAMPT/AREG/CXCL5/SEMA3C/FAM3C/INHBA/CCL3/IFNG/CXCL8/SEMA3A/TNFSF13B/ADM/CCL26/TNFSF4/SEMA7A/IL32/CCL4L1/CLCF1/TYMP/CCL21/CCL2/CMTM3/CSF1/CCL18/FBN1/HMGB2/ZP3/CXCL13/FASLG/CSF2/IL1B/CD70/TIMP1/TGFA/IL1RN/IL18/IL1A/BMP1/STC2/OSGIN2/IL23A/GAL/IL36RN/XCL2/NDP/PPBP/NBL1/EBI3/IL11/IL6/CCL24/IL15/WNT2/CDC42E…
CC	GO:0072686	mitotic spindle	152	0.512734	1.79485	4.84309e-06	3.90089e-05	2.03611e-05	3480	tags=36%, list=17%, signal=30%	TPX2/CDK1/CDC6/PLK1/NUSAP1/KIF11/RACGAP1/FAM83D/KIF18B/CKAP2L/MAD2L1/AURKA/AURKB/KIF23/SKA3/PRC1/KIFC1/SPAG5/ECT2/TACC3/ASPM/KIF20B/SKA1/CENPE/ESPL1/PTPN7/KIF18A/KNSTRN/HAUS6/CDC7/TUBG1/CAPG/CDC27/GPSM2/SMC3/YEATS2/MAP4/NUP62/DYNLL1/CCSAP/TBL1XR1/MAPRE1/HAUS2/BCCIP/DIAPH1/STAG1/RANGAP1/KIF22/NIN/TRAT1/HSF1/SMC6/CLTC/CEP170/CEP295
BP	GO:0050866	negative regulation of cell activation	196	0.486023	1.7502	5.09511e-06	4.07915e-05	2.12915e-05	2542	tags=38%, list=12%, signal=33%	CD274/ANXA1/IL20RB/IL4I1/PDCD1LG2/IL2RA/IRF1/INHBA/LILRB4/VSIG4/LILRB2/HAVCR2/LAG3/TNFSF4/AXL/CD86/LAPTM5/MILR1/HLA-F/SAMSN1/FCGR2B/MNDA/PTPN22/FGL2/TYROBP/TNFAIP3/SPI1/SERPINE2/PTPRC/PLA2G2D/TBX21/GAL/CTLA4/FOXP3/CST7/TIGIT/LYN/PRNP/LILRB1/CD84/CD300A/TNFAIP8L2/HLA-G/JAK3/EMILIN1/LST1/NCKAP1L/NR1D1/GCLC/GPNMB/ITCH/CCR2/CRTAM/IL31RA/CD80/UBASH3B/APOE/TNFRSF21/PAG1/PDGFRA/TREM2/IL4R/HLA-DRB1/CEBPB…
BP	GO:0043123	positive regulation of I-kappaB kinase/NF-kappaB signaling	184	0.481935	1.7222	5.17403e-06	4.11753e-05	2.14919e-05	3644	tags=43%, list=18%, signal=36%	LGALS1/BIRC3/SECTM1/UBD/CD40/GAPDH/RIPK2/ECT2/CCL21/GOLT1B/SLC20A1/TGM2/APOL3/CLEC7A/FASLG/CASP1/FLNA/BST2/RHOC/TFRC/BCL10/MTDH/TMEM106A/TRIM6/BIRC2/TRIM21/DDX21/TRIM14/TLR6/CARD16/IFIT5/TFG/CD4/FADD/NEK6/TNFSF10/NOD2/TNIP2/IRAK1/TLR4/TICAM1/TNFRSF1A/CANT1/NUP62/S100A12/MYD88/PIM2/TBK1/ATP2C1/HLA-DRB1/SHISA5/TNF/TIFA/CARD11/CD74/DHX36/CASP8/MIER1/CLEC6A/IKBKE/HMOX1/S100B/LTBR/TRIM25/RELA/TNFRSF10…
BP	GO:0050851	antigen receptor-mediated signaling pathway	159	0.501154	1.7538	5.2778e-06	4.17512e-05	2.17924e-05	3192	tags=38%, list=16%, signal=32%	GBP1/KCNN4/LILRB4/RIPK2/LAPTM5/LCP2/CMTM3/THY1/FCGR2B/ADA/MNDA/PTPN22/LAT2/GATA3/PTPRC/CTLA4/FOXP3/CD3E/LYN/BTN3A2/PRNP/BCL10/SLA2/BTN3A1/HLA-A/CD300A/LCK/SH2D1A/BTN3A3/CD247/NCKAP1L/LPXN/STOML2/IGLL5/TNFRSF21/CD276/PIK3CD/CRKL/HLA-DRB1/PAWR/CARD11/SLC39A10/EIF2B1/THEMIS2/NFAM1/LGALS3/ZC3H12A/UBASH3A/ZAP70/THEMIS/LAX1/RELA/CD38/BTK/RC3H2/ITK/UBE2N/CSK/DUSP3/TRAT1
BP	GO:0034470	ncRNA processing	362	0.408731	1.57544	5.3258e-06	4.18816e-05	2.18605e-05	5626	tags=44%, list=27%, signal=33%	LYAR/PRKDC/EIF4A3/IL6/POP7/DDX21/ERI1/DUS4L/WDR43/SUV39H1/NOL11/PUS7/FTSJ1/NOP10/PA2G4/WBP11/BOP1/NIFK/EXOSC2/POP1/ADAR/DHX37/WDR75/RPF2/DKC1/DDX10/NOP2/BRIX1/DDX18/MRTO4/PWP1/LSM6/RPP25/NPM3/METTL5/WDR36/EXOSC3/UTP6/UTP18/NOLC1/EIF6/RPL35/ALKBH8/INTS8/SRFBP1/RPP40/TPRKB/METTL8/EBNA1BP2/GTPBP4/HEATR1/WDR4/FTSJ3/POP4/NSUN2/NSUN5/ZNHIT6/RPL27/METTL2A/REXO4/DCAF13/RRP1B/WDR3/THUMPD3/RPP30/SBDS/PUS1/…
BP	GO:0045930	negative regulation of mitotic cell cycle	206	0.47384	1.71835	5.43349e-06	4.22307e-05	2.20427e-05	2433	tags=31%, list=12%, signal=28%	CCNB1/CDK1/CDC6/PLK1/TRIP13/BUB1/MAD2L1/AURKB/BUB1B/TTK/ZWINT/HMGA2/CDT1/CHEK1/TIMP2/GTSE1/NDC80/DTL/BRCA1/CENPF/ORC1/CCL2/CLSPN/EME1/PML/GAS1/KNTC1/NABP1/EZH2/NBN/CDK2/TOPBP1/E2F7/SLFN11/PRKDC/FBXO5/SPDL1/EGFR/RBL1/DONSON/FANCD2/AVEN/BUB3/BRINP1/DACT1/ZWILCH/CCND1/GPNMB/TICRR/MAD2L2/MTBP/NKX3-1/BLM/TAOK3/RFWD3/NABP2/OVOL1/BRSK1/TNF/RINT1/TGFB1/FOXC1/RAD21/MSH2
BP	GO:1903900	regulation of viral life cycle	140	0.52955	1.84388	5.43374e-06	4.22307e-05	2.20427e-05	3004	tags=43%, list=15%, signal=37%	TOP2A/LGALS1/KPNA2/CCL5/OAS3/IFI16/ISG15/OAS1/OAS2/OASL/CXCL8/IFIH1/HMGA2/CD209/AXL/PLSCR1/RSAD2/IFIT1/APOBEC3G/APOBEC3B/PML/BST2/TRIM59/MX1/CAV2/TRIM6/TRIM21/IFITM1/TRIM14/IFIT5/EIF2AK2/CD4/APOBEC3D/PPID/SRPK2/IFITM3/ADAR/CHMP2B/LY6E/TNIP1/HLA-DRB1/TNF/APOBEC3C/LARP1/CD74/PPIA/SRPK1/CLEC4G/PTX3/PPIH/ZC3HAV1/APOBEC3A/TMEM39A/SNX3/TRIM25/PABPC1/TRIM31/BANF1/RAD23A/FAM111A
BP	GO:0042060	wound healing	404	0.401802	1.56739	5.57784e-06	4.30985e-05	2.24957e-05	1947	tags=24%, list=9%, signal=22%	PLAU/KRT6A/MMP12/EREG/DCBLD2/S100A8/TNC/CD109/POSTN/CDH3/COL1A1/ANXA1/TFPI2/COL3A1/SAA1/FN1/ITGA5/PLAUR/PDPN/EPHB2/FAP/FCER1G/LOX/CD40/SERPINE1/TNFRSF12A/COL5A1/MYOF/HIF1A/ELK3/PLEC/AXL/ITGA2/TSKU/PLSCR1/ITGB1/CD44/DSP/F13A1/FKBP10/PLEK/CLEC7A/B4GALT1/PROCR/GNA12/PHLDB2/TNFAIP3/TIMP1/FLNA/TGFA/SERPINE2/RAP2B/IL1A/FERMT3/ANXA2/RHOC/THBS1/VCL/ANXA8/LYN/JAK2/EGFR/ANO6/IL6/SPARC/ACTB/LCK/PLAT/ANXA5/A…
BP	GO:0002768	immune response-regulating cell surface receptor signaling pathway	231	0.461642	1.69766	6.11499e-06	4.69758e-05	2.45195e-05	2807	tags=35%, list=14%, signal=31%	GBP1/FCER1G/MICB/KCNN4/FPR3/CD40/LILRB4/C3AR1/LILRB2/RIPK2/LAPTM5/PLSCR1/LCP2/FPR1/CMTM3/LIMK1/THY1/CLEC7A/FCGR2B/MYO1G/ADA/MNDA/PTPN22/LAT2/TYROBP/GATA3/PTPRC/HCK/CTLA4/FOXP3/CD3E/CMKLR1/LYN/BTN3A2/PRNP/LILRB1/BCL10/SLA2/BTN3A1/HLA-A/CD300A/PAK2/LCK/SH2D1A/BTN3A3/HLA-G/CD247/KLRC2/NCKAP1L/LPXN/STOML2/FPR2/KLRC1/VAV1/IGLL5/TNFRSF21/CD276/PIK3CD/CRKL/HLA-DRB1/KLRD1/PAWR/CARD11/CLEC6A/C5AR1/SLC39A1…
BP	GO:0006323	DNA packaging	122	0.543524	1.8521	6.21376e-06	4.74603e-05	2.47723e-05	1363	tags=21%, list=7%, signal=20%	TOP2A/CCNB1/CDK1/CDCA5/NCAPG/HJURP/PLK1/NCAPH/ASF1B/NUSAP1/CENPW/HMGA2/MCM2/NCAPG2/HMGB2/OIP5/NCAPD2/SMC2/INCENP/SMC4/CHAF1A/NCAPD3/CHAF1B/MIS18A/DNAJC9/SUV39H1
BP	GO:0043065	positive regulation of apoptotic process	489	0.378557	1.49449	6.32633e-06	4.80439e-05	2.5077e-05	2266	tags=25%, list=11%, signal=22%	FOSL1/CD274/S100A9/SFRP2/S100A8/TOP2A/MYBL2/IDO1/ANXA1/MELK/MMP9/G0S2/GZMA/PMAIP1/CCL5/UBD/FAP/CDKN2A/INHBA/CCL3/CD40/IFNG/FAS/TNFRSF12A/RIPK2/PHLDA2/HMGA2/SOD2/ADM/ECT2/ADAM8/IGFBP3/IFIT2/LDHA/ITGB1/GADD45A/PDCD1/CCL2/TGM2/CTSC/TFAP2A/STK17A/ITGAM/EEF1A2/FASLG/B4GALT1/MNDA/PML/TYROBP/E2F1/RARG/PTPRC/NCK1/ARL6IP5/GAL/CTLA4/THBS1/IRF5/PRKDC/LYN/PRNP/DNAJA1/PPARG/JAK2/CYP1B1/VDR/LILRB1/BCL10/ANO6/P…
BP	GO:0045619	regulation of lymphocyte differentiation	170	0.50503	1.79337	6.58764e-06	4.97442e-05	2.59644e-05	3118	tags=39%, list=15%, signal=34%	ANXA1/IL4I1/IL2RA/SLAMF8/IL15RA/IRF1/MMP14/INHBA/LILRB4/IFNG/LILRB2/RIPK2/ZNF683/LAG3/ADAM8/TNFSF4/AXL/CD86/CD2/ADA/FGL2/GATA3/IL18/PTPRC/TBX21/IL23A/CTLA4/FOXP3/PRKDC/HLA-DRA/IL12RB1/IL15/PNP/HLA-G/JAK3/NCKAP1L/TNFSF9/IL7R/CCR2/FANCA/CRTAM/PRELID1/SASH3/CD80/PRDM1/CYP26B1/IL4R/HLA-DRB1/CARD11/CD74/NFAM1/ZC3H12A/CD27/SOCS1/ZAP70/IRF4/NLRP3/BTK/RC3H2/IL27/RHOA/GLI3/IL7/VNN1/LOXL3/RUNX1/RUNX3
BP	GO:0048871	multicellular organismal homeostasis	498	-0.412732	-1.523	6.84525e-06	5.13974e-05	2.68274e-05	2009	tags=21%, list=10%, signal=20%	NDN/IL20RA/ITGB6/USH1C/TUB/PIP/ZG16B/MUC6/LEPR/PECAM1/JAM3/SLC28A2/FOXO1/CA2/PTGS2/F11R/LAMA2/ZNF516/LTBP3/RBP4/UCP2/GATA2/CROCC/CPT2/SLC1A1/FA2H/ACADVL/SOX9/BCL2/JAM2/INPP5K/LDB1/CXADR/PTH1R/LDB2/TFF2/PER2/MRAP2/SLC27A1/LPCAT1/CNR1/KDM6B/PPARGC1A/CD34/ADRB2/PEMT/OCLN/ATP1B2/S1PR1/TJP3/PBLD/THRA/HADH/SLC40A1/ACHE/SLC12A2/DLL1/IHH/EPAS1/CD36/CRTC1/PLAC8/NR4A3/PRKAB1/ANGPT1/CDH5/HOXC10/ACADL/EGR1/A…
BP	GO:0001822	kidney development	291	-0.466364	-1.64139	6.91977e-06	5.14447e-05	2.68521e-05	2763	tags=31%, list=13%, signal=27%	SMAD4/SIX1/IFT88/PROX1/DYNC2H1/SMAD7/EPHA7/ASS1/WFS1/ACE/SOX17/CC2D2A/ERBB4/RDH10/RRM2B/LIF/MAGED1/EPCAM/UPK3A/PLCE1/AGTR1/PECAM1/SOX4/CA2/PCSK9/SDC1/BMPER/SLIT2/ACAT1/PTCH1/ARG2/KCNJ8/PBX1/OSR1/PDGFA/SIX2/SOX9/BCL2/TEK/ROBO2/MPST/LRP4/FRAS1/ADAMTS1/CD34/IL6R/PTK7/GCNT3/RET/HEYL/RGN/DLL1/IRX1/ZBTB16/SPRY1/SMAD6/ANGPT1/LRP2/MTSS1/HPGD/VANGL2/CAT/WNT11/EPHA4/ITGA8/EGR1/TCF21/HNF1B/WNT4/FREM2/TNS2/C…
BP	GO:0045229	external encapsulating structure organization	293	0.424942	1.60479	6.94131e-06	5.14447e-05	2.68521e-05	2301	tags=30%, list=11%, signal=27%	COL11A1/TGFBI/MMP12/MMP1/SULF1/SFRP2/GREM1/COL12A1/POSTN/LOXL2/COL1A1/MMP9/COL3A1/FSCN1/MMP11/COL5A2/MMP13/PDPN/MMP14/COL1A2/LAMB3/FAP/LOX/CTSK/ADAMTS12/COL5A1/SERPINB5/ADAM8/ADAMTS2/COL15A1/CCDC80/ITGB1/CTSV/P4HA1/FKBP10/OLFML2B/COL10A1/LCP1/B4GALT1/MYO1E/LAMB1/SULF2/MMP2/PHLDB2/COL17A1/NID2/COLGALT1/COL5A3/MMP3/ANXA2/BMP1/TMEM38B/P3H4/DPT/IBSP/ADAMTS4/COL8A1/COL8A2/CYP1B1/ANTXR1/CAV2/RIC1/IL6/A…
BP	GO:0008202	steroid metabolic process	306	-0.468584	-1.65614	6.98916e-06	5.14447e-05	2.68521e-05	3022	tags=32%, list=15%, signal=28%	OSBPL9/GBA2/CYB5R2/CYP2A6/AGT/ABCG1/LDLRAP1/LSS/LGMN/DHRS2/APOA1/UGT2B4/PROX1/LCAT/PLEKHA1/CYB5R1/SCP2/CGA/CYP2R1/EBPL/MVD/MBTPS1/SIRT1/SCARF1/RORA/OSBPL2/HSD17B7/ACAA1/HSD17B2/SRD5A2/SMPD1/SDR42E1/ARMC5/IGFBP7/OSBPL6/ACAA2/AGTR1/LEPR/CYP4V2/ARV1/LRP5/CYP3A5/VLDLR/PCSK9/FDXR/HSD17B11/ACAT1/BAAT/CYP39A1/PBX1/LIPE/CYB5R3/SREBF2/ABCD3/ABCA5/ACADVL/HSD17B4/NPC1L1/FDFT1/OSBPL1A/CYP2D6/CACNA1H/HSD17B8/…
BP	GO:0051250	negative regulation of lymphocyte activation	148	0.514717	1.80337	7.0064e-06	5.14447e-05	2.68521e-05	2484	tags=39%, list=12%, signal=34%	CD274/ANXA1/IL20RB/IL4I1/PDCD1LG2/IL2RA/IRF1/INHBA/LILRB4/VSIG4/LILRB2/HAVCR2/LAG3/TNFSF4/AXL/CD86/LAPTM5/HLA-F/SAMSN1/FCGR2B/MNDA/PTPN22/FGL2/TYROBP/TNFAIP3/PLA2G2D/TBX21/GAL/CTLA4/FOXP3/TIGIT/LYN/PRNP/LILRB1/CD300A/TNFAIP8L2/HLA-G/JAK3/LST1/NCKAP1L/GPNMB/ITCH/CRTAM/CD80/TNFRSF21/PAG1/IL4R/HLA-DRB1/CEBPB/DLG5/PAWR/CD74/TWSG1/CLEC4G/LGALS3/ZC3H12A/SOCS1
BP	GO:0050671	positive regulation of lymphocyte proliferation	134	0.538106	1.86196	7.13102e-06	5.20721e-05	2.71795e-05	2282	tags=43%, list=11%, signal=39%	CD274/ANXA1/PDCD1LG2/CCL5/IL2RA/EPHB2/VCAM1/CD40/TNFSF13B/LILRB2/HAVCR2/RIPK2/TNFSF4/CD209/CD86/CLCF1/AIF1/ZP3/ADA/PTPN22/IL1B/CD70/IL18/PTPRC/IL1A/NCK1/IL23A/TFRC/FOXP3/CD3E/IL27RA/IL12RB1/EBI3/HLA-A/IL6/IL15/PNP/HLA-DPA1/JAK3/SLC7A1/NCKAP1L/FADD/TNFSF9/TLR4/TICAM1/CCR2/SASH3/PYCARD/CD80/CORO1A/MYD88/CD276/HLA-DMB/TNFRSF4/CARD11/CD74/TMIGD2/SLC39A10
BP	GO:0007162	negative regulation of cell adhesion	275	0.437171	1.64034	7.60766e-06	5.52491e-05	2.88378e-05	2531	tags=34%, list=12%, signal=30%	GBP1/TGFBI/MMP12/CD274/TNC/POSTN/COL1A1/ANXA1/IL20RB/LGALS1/IL4I1/PDCD1LG2/SPOCK1/SNAI2/IL2RA/ADAMDEC1/IRF1/MMP14/EPHB2/CDKN2A/LILRB4/VSIG4/SERPINE1/LILRB2/HAVCR2/LAG3/CORO1C/TNFSF4/CD86/LAPTM5/CCL21/FCGR2B/PTPN22/FGL2/PHLDB2/SPI1/SERPINE2/IL1RN/PTPRC/PLA2G2D/TBX21/CTLA4/FXYD5/FOXP3/PLXNA1/THBS1/TIGIT/PRNP/JAK2/CYP1B1/LILRB1/CD300A/TNFAIP8L2/HLA-G/JAK3/PLXNC1/MAP4K4/RDX/NCKAP1L/LPXN/GPNMB/ITCH/EF…
[truncated: 365 more rows]

## Sheet: TCGA-LUAD_GO_Cluster3
ONTOLOGY	ID	Description	setSize	enrichmentScore	NES	pvalue	p.adjust	qvalues	rank	leading_edge	core_enrichment
[truncated: 731 more rows]

## Sheet: TCGA-LUAD_KEGG_Cluster1
ID	Description	setSize	enrichmentScore	NES	pvalue	p.adjust	qvalues	rank	leading_edge	core_enrichment
[truncated: 91 more rows]

## Sheet: TCGA-LUAD_KEGG_Cluster2
ID	Description	setSize	enrichmentScore	NES	pvalue	p.adjust	qvalues	rank	leading_edge	core_enrichment
[truncated: 91 more rows]

## Sheet: TCGA-LUAD_KEGG_Cluster3
ID	Description	setSize	enrichmentScore	NES	pvalue	p.adjust	qvalues	rank	leading_edge	core_enrichment
[truncated: 88 more rows]

## Sheet: TCGA-LUAD_HALLMARKER_Cluster1
ID	Description	setSize	enrichmentScore	NES	pvalue	p.adjust	qvalues	rank	leading_edge	core_enrichment
[truncated: 20 more rows]

[truncated: 5 more sheets: TCGA-LUAD_HALLMARKER_Cluster2, TCGA-LUAD_HALLMARKER_Cluster3, TCGA-LUAD_GO_RiskScore, TCGA-LUAD_KEGG_RiskScore, TCGA-LUAD_HALLMARKER_RiskScore]
